# Supplementary material for: Performance of tumour microenvironment deconvolution methods in breast cancer using single-cell simulated bulk mixtures
Source: Nat Commun. 2023 Sep 16;14:5758. doi: 10.1038/s41467-023-41385-5 (PMC10505141; doi:10.1038/s41467-023-41385-5)
Supplement: Supplementary file 4 — Supplementary Data 1 [file 41467_2023_41385_MOESM4_ESM.xlsx]

## Sheet: Sheet 1
Supplementary Data 1. Summary of 26 patients and 100,064 single cells from Wu et al(1) based on major, minor, subset cell types
			train*																		test*
			TNBC							HER2+			ER+								TNBC			HER2+			ER+
major**	minor**	subset**	CID4513	CID44991	CID4495	CID4465	CID44041	CID3963	CID3946	CID45171	CID3838	CID3586	CID4535	CID4530N	CID4463	CID4461	CID4398	CID4040	CID3948	CID3941	CID4523	CID4515	CID44971	CID4066	CID3921	CID4471	CID4290A	CID4067
Cancer Epithelial	Cancer Basal SC	Cancer Basal SC	502	369	711	22	0	182	0	1	0	0	1	71	3	0	0	0	0	0	545	1200	646	2	0	10	46	1
Cancer Epithelial	Cancer Cycling	Cancer Cycling	500	1583	459	97	0	29	0	236	0	0	195	15	47	33	0	0	13	7	531	927	246	112	64	28	120	117
Cancer Epithelial	Cancer Her2 SC	Cancer Her2 SC	31	1912	0	0	0	2	0	567	0	0	2	33	2	0	0	0	0	0	67	30	1	393	377	5	280	6
Cancer Epithelial	Cancer LumA SC	Cancer LumA SC	14	51	2	0	0	8	0	0	0	0	0	1145	582	0	0	0	194	187	2	0	0	8	0	169	3553	1827
Cancer Epithelial	Cancer LumB SC	Cancer LumB SC	11	103	12	5	0	1	0	9	0	0	2025	451	25	174	0	0	54	2	22	12	1	6	0	0	54	401
Normal Epithelial	Luminal Progenitors	Luminal Progenitors	0	11	0	4	57	1	0	0	0	471	7	207	12	0	0	0	0	0	0	9	442	106	0	655	10	0
Normal Epithelial	Mature Luminal	Mature Luminal	0	9	0	6	85	0	0	0	0	91	13	145	10	0	0	0	0	0	0	18	169	61	0	654	4	0
Normal Epithelial	Myoepithelial	Myoepithelial	0	4	0	0	9	0	0	0	0	136	2	46	4	0	0	0	0	0	0	9	124	103	0	657	4	0
T-cells	Cycling T-cells	Cycling T-cells	181	149	430	10	5	73	1	18	42	56	19	1	5	8	77	25	24	5	14	20	271	38	34	8	8	6
T-cells	NK cells	NK cells	205	20	52	2	21	273	1	87	75	130	25	11	3	2	288	107	58	18	44	41	94	101	60	30	50	48
T-cells	NKT cells	NKT cells	45	47	31	5	6	94	4	206	28	95	15	45	19	3	129	22	40	9	12	73	43	39	17	32	24	39
T-cells	T cells CD4+	Effector Memory T Cells	264	163	186	37	278	465	22	389	226	1329	166	69	86	28	1365	253	449	61	31	39	350	607	315	194	202	212
T-cells	T cells CD4+	Naive/central Memory T Cells	132	68	738	1	88	268	9	197	239	941	23	29	10	0	220	234	58	34	13	58	1051	167	211	112	18	33
T-cells	T cells CD4+	T-regs	151	154	428	23	52	196	17	88	330	355	31	22	14	8	489	187	248	11	9	29	651	243	234	94	93	89
T-cells	T cells CD4+	Tfh	50	85	389	3	14	136	2	30	120	283	19	7	5	8	239	156	90	2	7	38	195	91	215	12	32	19
T-cells	T cells CD8+	Chemokine-expressing T Cells	204	72	225	2	192	550	15	130	118	953	57	47	27	5	344	342	214	48	25	40	410	614	234	89	28	78
T-cells	T cells CD8+	IFN-I Signature T Cells	57	20	358	0	16	79	4	29	31	82	13	7	2	1	49	29	32	2	4	26	114	34	12	9	4	3
T-cells	T cells CD8+	T-cells:GZMK	1	1	270	0	0	0	0	0	0	2	0	0	0	0	0	2	0	0	0	0	8	0	0	0	0	0
T-cells	T cells CD8+	T-cells:IFNG	118	75	42	32	65	286	12	149	75	279	21	53	44	5	514	83	238	68	3	15	377	197	117	61	81	158
T-cells	T cells CD8+	T-cells:LAG3	58	48	355	1	5	252	5	23	67	91	7	1	2	0	19	72	14	8	15	40	802	40	24	0	2	4
B-cells	B cells Memory	B cells Memory	43	83	526	33	176	0	0	56	45	289	56	0	0	0	36	102	84	55	0	258	273	38	159	99	117	53
B-cells	B cells Naive	B cells Naive	0	5	247	0	0	0	0	0	2	32	0	0	0	0	0	3	1	0	0	236	96	0	3	0	0	0
Myeloid	Cycling Myeloid	Cycling Myeloid	147	3	42	21	2	24	3	2	21	11	8	3	10	5	11	3	4	0	11	30	46	10	18	12	13	3
Myeloid	DCs	Myeloid:DC/LAMP3	8	4	5	2	4	4	0	3	7	3	5	2	2	2	24	0	4	0	2	7	25	5	5	4	3	1
Myeloid	DCs	Myeloid:cDC1/CLEC9A	27	6	10	3	2	2	0	3	10	6	3	3	1	1	16	0	3	1	2	5	21	10	8	2	5	6
Myeloid	DCs	Myeloid:cDC2/CD1C	20	8	45	3	11	18	0	7	10	9	9	5	3	2	13	4	3	0	1	18	49	9	28	23	18	21
Myeloid	DCs	Myeloid:pDC/IRF7	7	5	39	4	2	4	2	8	5	38	39	7	0	1	27	1	5	0	2	33	72	7	11	6	2	4
Myeloid	Macrophage	LAM1*	434	48	158	105	22	105	105	10	70	36	51	12	22	21	47	11	63	23	174	129	126	38	71	49	140	52
Myeloid	Macrophage	LAM2*	334	32	123	1	9	110	3	1	47	19	25	12	14	3	6	9	2	1	4	57	103	25	61	42	31	52
Myeloid	Macrophage	M2-like Macrophage	26	0	0	0	0	0	0	0	0	0	0	0	0	0	0	0	0	0	0	0	0	0	0	0	0	0
Myeloid	Macrophage	M2-like Macrophage:CXCL10	133	20	113	5	2	40	0	4	20	3	14	4	5	7	5	1	2	1	12	29	34	8	21	3	9	10
Myeloid	Macrophage	M2-like Macrophage:EGR1	967	45	153	1	33	101	0	2	182	37	29	19	26	5	20	10	9	3	17	61	53	62	79	92	69	75
Myeloid	Monocyte	Mono:FCGR3A	324	12	72	3	8	40	0	63	24	7	19	18	10	1	19	5	10	2	45	123	53	12	30	13	10	12
Myeloid	Monocyte	Mono:FCGR3A_1	3	0	5	0	1	2	0	0	1	1	3	4	2	1	4	0	0	0	0	4	7	1	4	6	2	3
Myeloid	Monocyte	Mono:IL1B	365	23	132	33	9	29	44	69	47	30	50	7	6	4	33	6	17	6	85	67	95	34	49	33	39	27
Endothelial	Endothelial ACKR1	Endothelial ACKR1	74	15	58	192	84	59	65	10	48	80	44	573	43	106	57	98	43	24	1	77	106	299	121	2065	158	111
Endothelial	Endothelial CXCL12	Endothelial CXCL12	44	13	64	52	32	25	28	3	24	38	128	268	23	42	34	67	22	11	1	27	47	142	44	359	72	34
Endothelial	Endothelial Lymphatic LYVE1	Endothelial Lymphatic LYVE1	0	1	28	14	6	0	0	0	4	10	5	20	2	3	5	13	6	1	0	3	12	7	10	46	5	2
Endothelial	Endothelial RGS5	Endothelial RGS5	44	12	34	36	26	18	17	2	23	29	42	155	11	31	5	40	14	8	1	15	52	87	35	308	63	39
CAFs	CAFs MSC iCAF-like	CAFs MSC iCAF-like s1	1	16	57	99	227	1	1	7	42	59	12	176	5	16	103	28	1	2	3	78	246	272	38	718	74	27
CAFs	CAFs MSC iCAF-like	CAFs MSC iCAF-like s2	5	50	63	31	149	7	23	10	7	87	46	3	1	1	2	19	3	3	23	13	175	51	6	43	13	10
CAFs	CAFs myCAF-like	CAFs Transitioning s3	1	14	13	33	58	0	10	1	30	6	4	37	5	5	18	14	2	0	1	11	30	103	4	102	35	16
CAFs	CAFs myCAF-like	CAFs myCAF like s4	3	62	27	34	123	4	103	5	5	11	18	3	1	2	5	12	1	2	8	8	37	69	7	17	17	18
CAFs	CAFs myCAF-like	CAFs myCAF like s5	3	103	72	182	124	11	30	9	119	22	22	149	13	17	50	56	8	1	7	77	94	428	51	412	141	64
PVL	Cycling PVL	Cycling PVL	2	6	2	7	0	1	0	0	4	0	10	0	0	0	2	4	0	1	0	2	0	6	0	0	1	2
PVL	PVL Differentiated	PVL Differentiated	49	20	112	187	66	12	175	10	82	10	430	340	26	38	61	271	28	12	5	86	29	402	46	868	79	43
PVL	PVL Immature	PVL Immature s1	16	8	42	60	39	12	63	2	30	6	73	74	3	3	18	109	27	12	3	20	32	131	13	325	35	13
PVL	PVL Immature	PVL_Immature s2	15	12	35	63	23	3	10	1	42	5	79	55	2	7	6	59	7	0	2	15	30	91	13	92	25	25
Plasmablasts	Plasmablasts	Plasmablasts	0	1453	1020	110	0	0	0	0	51	0	96	55	0	32	91	74	232	0	0	36	48	0	175	51	0	0
*Train/test: all single cells from each patient were assigned to either the training or test dataset **Major, minor, and subset cell-type annotations were obtained from Wu et al(1). ER+: estrogen receptor positive; HER2+: human epidermal growth factor receptor 2; TNBC: triple negative breast cancer. References 1. Wu, S. Z. et al. A single-cell and spatially resolved atlas of human breast cancers.…
