# Supplementary material for: Performance of tumour microenvironment deconvolution methods in breast cancer using single-cell simulated bulk mixtures
Source: Nat Commun. 2023 Sep 16;14:5758. doi: 10.1038/s41467-023-41385-5 (PMC10505141; doi:10.1038/s41467-023-41385-5)
Supplement: Supplementary file 5 — Supplementary Data 2 [file 41467_2023_41385_MOESM5_ESM.xlsx]

## Sheet: Sheet 1
Supplementary Data 2. Total cell counts of each patient after data oversampling with SMOTE
For each patients, cell types with counts < 10 were discarded and its count number was set to 0
Patient	Train/Test*	Clinical subtype	Tumour purity experiment*									Normal Epithelial lineages											Minor immune lineages																	Subset immune lineages
			Cancer Epithelial	Normal Epithelial	T-cells	B-cells	Myeloid	Endothelial	CAFs	PVL	Plasmablasts	Cancer Epithelial	Luminal Progenitors	Mature Luminal	Myoepithelial	T-cells	B-cells	Myeloid	Endothelial	CAFs	PVL	Plasmablasts	Cancer Epithelial	Normal Epithelial	T cells CD4+	T cells CD8+	NK cells	NKT cells	Cycling T-cells	B cells Memory	B cells Naive	Macrophage	Monocyte	DCs	Cycling_Myeloid	Endothelial	CAFs	PVL	Plasmablasts	Cancer Epithelial	Normal Epithelial	Effector Memory T Cells	T-regs	Tfh	Naive/central Memory T Cells	T-cells:IFNG	Chemokine-expressing T Cells	IFN-I Signature T Cells	T-cells:LAG3
CID3941	train	ER+	266	0	266	266	266	266	266	266	0	266	0	0	0	266	266	266	266	0	266	0	196	0	196	196	196	0	0	196	0	196	0	0	0	196	0	196	0	196	0	196	196	0	196	196	196	0	0
CID3948	train	ER+	1465	0	1465	1465	1465	1465	1465	1465	1465	1465	0	0	0	1465	1465	1465	1465	1465	1465	1465	845	0	845	845	845	845	845	845	0	845	845	845	0	845	845	845	845	449	0	449	449	449	449	449	449	449	449
CID4040	train	ER+	0	0	1512	1512	1512	1512	1512	1512	1512	0	0	0	0	1512	1512	1512	1512	1512	1512	1512	0	0	830	830	830	830	830	830	0	830	830	0	0	830	830	830	830	0	0	443	443	443	443	443	443	443	443
CID4398	train	ER+	0	0	3733	3733	3733	3733	3733	3733	3733	0	0	0	0	3733	3733	3733	3733	3733	3733	3733	0	0	2313	2313	2313	2313	2313	2313	0	2313	2313	2313	2313	2313	2313	2313	2313	0	0	1365	1365	1365	1365	1365	1365	1365	1365
CID4461	train	ER+	207	0	207	0	207	207	207	207	207	207	0	0	0	207	0	207	207	207	207	207	207	0	207	207	0	0	0	0	0	207	0	0	0	207	207	207	207	207	0	207	0	0	0	0	0	0	0
CID4463	train	ER+	659	659	659	0	659	659	659	659	0	659	659	659	0	659	0	659	659	659	659	0	659	659	659	659	0	659	0	0	0	659	659	0	659	659	659	659	0	659	659	659	659	0	659	659	659	0	0
CID4530N	train	ER+	1715	1715	1715	0	1715	1715	1715	1715	1715	1715	1715	1715	1715	1715	0	1715	1715	1715	1715	1715	1715	1715	1715	1715	1715	1715	0	0	0	1715	1715	1715	0	1715	1715	1715	1715	1715	1715	1715	1715	0	1715	1715	1715	0	0
CID4535	train	ER+	2223	2223	2223	2223	2223	2223	2223	2223	2223	2223	0	2223	0	2223	2223	2223	2223	2223	2223	2223	2223	2223	2223	2223	2223	2223	2223	2223	0	2223	2223	2223	0	2223	2223	2223	2223	2223	2223	2223	2223	2223	2223	2223	2223	2223	0
CID3586	train	HER2+	0	4596	4596	4596	4596	4596	4596	4596	0	0	4596	4596	4596	4596	4596	4596	4596	4596	4596	0	0	2908	2908	2908	2908	2908	2908	2908	2908	2908	2908	2908	2908	2908	2908	2908	0	0	1329	1329	1329	1329	1329	1329	1329	1329	1329
CID3838	train	HER2+	0	0	1351	1351	1351	1351	1351	1351	1351	0	0	0	0	1351	1351	1351	1351	1351	1351	1351	0	0	915	915	915	915	915	915	0	915	915	915	915	915	915	915	915	0	0	330	330	330	330	330	330	330	330
CID45171	train	HER2+	1346	0	1346	1346	1346	1346	1346	1346	0	1346	0	0	0	1346	1346	1346	1346	1346	1346	0	813	0	813	813	813	813	813	813	0	813	813	813	0	813	813	813	0	813	0	813	813	813	813	813	813	813	813
CID3946	train	TNBC	0	0	248	0	248	248	248	248	0	0	0	0	0	248	0	248	248	248	248	0	0	0	248	248	0	0	0	0	0	248	248	0	0	248	248	248	0	0	0	248	248	0	0	248	248	0	0
CID3963	train	TNBC	2672	0	2672	0	2672	2672	2672	2672	0	2672	0	0	0	2672	0	2672	2672	2672	2672	0	1167	0	1167	1167	1167	1167	1167	0	0	1167	1167	1167	1167	1167	1167	1167	0	550	0	550	550	550	550	550	550	550	550
CID44041	train	TNBC	0	742	742	742	742	742	742	742	0	0	742	742	0	742	742	742	742	742	742	0	0	681	681	681	681	0	0	681	0	681	681	681	0	681	681	681	0	0	681	681	681	681	681	681	681	681	0
CID4465	train	TNBC	379	379	379	379	379	379	379	379	379	379	0	0	0	379	379	379	379	379	379	379	379	379	379	379	0	0	379	379	0	379	379	379	379	379	379	379	379	379	379	379	379	0	0	379	0	0	0
CID4495	train	TNBC	3504	0	3504	3504	3504	3504	3504	3504	3504	3504	0	0	0	3504	3504	3504	3504	3504	3504	3504	1741	0	1741	1741	1741	1741	1741	1741	1741	1741	1741	1741	1741	1741	1741	1741	1741	1184	0	1184	1184	1184	1184	1184	1184	1184	1184
CID44991	train	TNBC	4018	4018	4018	4018	4018	4018	4018	4018	4018	4018	4018	0	0	4018	4018	4018	4018	4018	4018	4018	4018	4018	4018	4018	4018	4018	4018	4018	0	4018	4018	4018	0	4018	4018	4018	4018	4018	4018	4018	4018	4018	4018	4018	4018	4018	4018
CID4513	train	TNBC	2795	0	2795	2795	2795	2795	2795	2795	0	2795	0	0	0	2795	2795	2795	2795	2795	2795	0	1894	0	1894	1894	1894	1894	1894	1894	0	1894	1894	1894	1894	1894	1894	1894	0	1058	0	1058	1058	1058	1058	1058	1058	1058	1058
CID4067	test	ER+	2352	0	2352	2352	2352	2352	2352	2352	0	2352	0	0	0	2352	2352	2352	2352	2352	2352	0	2352	0	2352	2352	2352	2352	0	2352	0	2352	2352	2352	0	2352	2352	2352	0	2352	0	2352	2352	2352	2352	2352	2352	0	0
CID4290A	test	ER+	4053	4053	4053	4053	4053	4053	4053	4053	0	4053	4053	0	0	4053	4053	4053	4053	4053	4053	0	4053	4053	4053	4053	4053	4053	0	4053	0	4053	4053	4053	4053	4053	4053	4053	0	4053	4053	4053	4053	4053	4053	4053	4053	0	0
CID4471	test	ER+	2778	2778	2778	2778	2778	2778	2778	2778	2778	2778	2778	2778	2778	2778	2778	2778	2778	2778	2778	2778	2778	2778	2778	2778	2778	2778	0	2778	0	2778	2778	2778	2778	2778	2778	2778	2778	2778	2778	2778	2778	2778	2778	2778	2778	0	0
CID3921	test	HER2+	1473	0	1473	1473	1473	1473	1473	1473	1473	1473	0	0	0	1473	1473	1473	1473	1473	1473	1473	975	0	975	975	975	975	975	975	0	975	975	975	975	975	975	975	975	441	0	441	441	441	441	441	441	441	441
CID4066	test	HER2+	2171	2171	2171	2171	2171	2171	2171	2171	0	2171	2171	2171	2171	2171	2171	2171	2171	2171	2171	0	1108	1108	1108	1108	1108	1108	1108	1108	0	1108	1108	1108	1108	1108	1108	1108	0	923	923	923	923	923	923	923	923	923	923
CID44971	test	TNBC	4366	4366	4366	4366	4366	4366	4366	4366	4366	4366	4366	4366	4366	4366	4366	4366	4366	4366	4366	4366	2247	2247	2247	2247	2247	2247	2247	2247	2247	2247	2247	2247	2247	2247	2247	2247	2247	1051	1051	1051	1051	1051	1051	1051	1051	1051	1051
CID4515	test	TNBC	2169	2169	2169	2169	2169	2169	2169	2169	2169	2169	0	2169	0	2169	2169	2169	2169	2169	2169	2169	2169	2169	2169	2169	2169	2169	2169	2169	2169	2169	2169	2169	2169	2169	2169	2169	2169	2169	2169	2169	2169	2169	2169	2169	2169	2169	2169
CID4523	test	TNBC	1167	0	1167	0	1167	1167	1167	1167	0	1167	0	0	0	1167	0	1167	0	1167	1167	0	1167	0	1167	1167	1167	1167	1167	0	0	1167	1167	0	1167	0	1167	1167	0	1167	0	1167	0	0	1167	0	1167	0	1167
*Train/test: all single cells from each patient were assigned to either the training or test dataset **Tumour purity experiment: this data corresponds to the experiment investigating impact of varying tumour purity on deconvolution. We used 9 major cell-type annotations from Wu et al(1). ***Normal Epithelial lineages experiment: this data corresponds to the experiment impact of deconvolution meth…
[truncated: 19 more columns]
