# Supplementary material for: Performance of tumour microenvironment deconvolution methods in breast cancer using single-cell simulated bulk mixtures
Source: Nat Commun. 2023 Sep 16;14:5758. doi: 10.1038/s41467-023-41385-5 (PMC10505141; doi:10.1038/s41467-023-41385-5)
Supplement: Supplementary file 6 — Supplementary Data 3 [file 41467_2023_41385_MOESM6_ESM.xlsx]

## Sheet: sheet_1
Supplementary Data 3. Median RMSE and RPE of BayesPrism and DWLS across major, minor, and subset immune cell types
Median values were calculated over 2,000 mixtures for each cell type individually
Cell Type	Median RMSE	Median RPE	Method	Parent	Lineage Level
B-cells	4.46834	3.83949	BayesPrism		major
CAFs	2.01529	0.416321	BayesPrism		major
Cancer Epithelial	5.85592	0.0996044	BayesPrism		major
Endothelial	1.63953	1.92852	BayesPrism		major
Myeloid	1.96228	0.22556	BayesPrism		major
Normal Epithelial	6.84542	30.8048	BayesPrism		major
PVL	3.23615	0.658931	BayesPrism		major
Plasmablasts	1.80882	0.140407	BayesPrism		major
T-cells	2.21427	1.00547	BayesPrism		major
B cells Memory	8.50401	8.54748	BayesPrism	B-cells - major	minor
B cells Naive	4.92336	18.9368	BayesPrism	B-cells - major	minor
CAFs	1.26082	0.528012	BayesPrism	CAFs - major	minor
Cancer Epithelial	5.95846	0.0961294	BayesPrism	Cancer Epithelial - major	minor
Cycling Myeloid	4.31837	4.42651	BayesPrism	Myeloid - major	minor
Cycling T-cells	7.46719	9.43987	BayesPrism	T-cells - major	minor
DCs	3.40921	7.557	BayesPrism	Myeloid - major	minor
Endothelial	1.72846	2.29337	BayesPrism	Endothelial - major	minor
Macrophage	3.89784	5.94189	BayesPrism	Myeloid - major	minor
Monocyte	5.20618	7.36105	BayesPrism	Myeloid - major	minor
NK cells	4.25727	7.12812	BayesPrism	T-cells - major	minor
NKT cells	8.04727	13.6238	BayesPrism	T-cells - major	minor
Normal Epithelial	6.26295	30.727	BayesPrism	Normal Epithelial - major	minor
PVL	1.96757	0.550863	BayesPrism	PVL - major	minor
Plasmablasts	2.09916	0.182086	BayesPrism	Plasmablasts - major	minor
T cells CD4+	4.27709	2.25628	BayesPrism	T-cells - major	minor
T cells CD8+	6.59164	12.9206	BayesPrism	T-cells - major	minor
B cells Memory	5.94761	6.35341	BayesPrism	B cells Memory - minor	subset
B cells Naive	3.1682	11.3488	BayesPrism	B cells Naive - minor	subset
CAFs	1.00273	0.588033	BayesPrism	CAFs - minor	subset
Cancer Epithelial	7.77915	0.121777	BayesPrism	Cancer Epithelial - minor	subset
Chemokine-expressing T Cells	9.42677	26.5273	BayesPrism	T cells CD8+ - minor	subset
Cycling Myeloid	5.80008	9.72158	BayesPrism	Cycling Myeloid - minor	subset
Cycling T-cells	7.69955	24.6258	BayesPrism	Cycling T-cells - minor	subset
Effector Memory T Cells	5.23008	9.54141	BayesPrism	T cells CD4+ - minor	subset
Endothelial	2.01485	3.42324	BayesPrism	Endothelial - minor	subset
IFN-I Signature T Cells	3.21288	4.62917	BayesPrism	T cells CD8+ - minor	subset
LAM1*	4.19355	3.72329	BayesPrism	Macrophage - minor	subset
LAM2*	4.35544	6.03127	BayesPrism	Macrophage - minor	subset
M2-like Macrophage:CXCL10	2.89234	0.616537	BayesPrism	Macrophage - minor	subset
M2-like Macrophage:EGR1	6.52604	15.9889	BayesPrism	Macrophage - minor	subset
Mono:FCGR3A	8.93056	13.4484	BayesPrism	Monocyte - minor	subset
Mono:IL1B	5.52766	7.40601	BayesPrism	Monocyte - minor	subset
Myeloid:cDC1/CLEC9A	1.87566	5.02662	BayesPrism	DCs - minor	subset
Myeloid:cDC2/CD1C	2.9527	8.94305	BayesPrism	DCs - minor	subset
Myeloid:pDC/IRF7	0.837126	1.23142	BayesPrism	DCs - minor	subset
NK cells	2.79704	2.84087	BayesPrism	NK cells - minor	subset
NKT cells	5.34223	8.88048	BayesPrism	NKT cells - minor	subset
Naive/central Memory T Cells	5.46124	16.816	BayesPrism	T cells CD4+ - minor	subset
Normal Epithelial	6.35507	31.138	BayesPrism	Normal Epithelial - minor	subset
PVL	1.53343	0.716372	BayesPrism	PVL - minor	subset
Plasmablasts	1.55871	0.189882	BayesPrism	Plasmablasts - minor	subset
T-cells:IFNG	2.90989	2.36651	BayesPrism	T cells CD8+ - minor	subset
T-cells:LAG3	2.86354	4.24305	BayesPrism	T cells CD8+ - minor	subset
T-regs	2.96004	1.58336	BayesPrism	T cells CD4+ - minor	subset
Tfh	2.74096	0.652604	BayesPrism	T cells CD4+ - minor	subset
B-cells	2.06115	0.850554	DWLS		major
CAFs	9.07608	8.86668	DWLS		major
Cancer Epithelial	27.2216	0.524035	DWLS		major
Endothelial	5.19683	8.9004	DWLS		major
Myeloid	3.20582	1.30133	DWLS		major
Normal Epithelial	29.5368	136.332	DWLS		major
PVL	6.91075	2.96911	DWLS		major
Plasmablasts	3.46069	7.50027	DWLS		major
T-cells	2.314	0.905258	DWLS		major
B cells Memory	3.17878	2.47096	DWLS	B-cells - major	minor
B cells Naive	3.02196	9.11584	DWLS	B-cells - major	minor
CAFs	4.30791	4.29758	DWLS	CAFs - major	minor
Cancer Epithelial	26.429	0.467713	DWLS	Cancer Epithelial - major	minor
Cycling Myeloid	4.50684	5.61591	DWLS	Myeloid - major	minor
Cycling T-cells	5.73471	10.74	DWLS	T-cells - major	minor
DCs	2.77855	2.77693	DWLS	Myeloid - major	minor
Endothelial	4.26409	7.12669	DWLS	Endothelial - major	minor
Macrophage	4.48245	3.36088	DWLS	Myeloid - major	minor
Monocyte	9.43395	19.1586	DWLS	Myeloid - major	minor
NK cells	3.02097	4.95647	DWLS	T-cells - major	minor
NKT cells	3.10975	2.36643	DWLS	T-cells - major	minor
Normal Epithelial	30.296	168.67	DWLS	Normal Epithelial - major	minor
PVL	4.35911	4.38954	DWLS	PVL - major	minor
Plasmablasts	2.9364	8.28348	DWLS	Plasmablasts - major	minor
T cells CD4+	4.09143	1.75925	DWLS	T-cells - major	minor
T cells CD8+	4.06376	2.26545	DWLS	T-cells - major	minor
B cells Memory	2.06222	2.0487	DWLS	B cells Memory - minor	subset
B cells Naive	1.87507	4.1461	DWLS	B cells Naive - minor	subset
CAFs	4.00779	6.82518	DWLS	CAFs - minor	subset
Cancer Epithelial	30.3174	0.529934	DWLS	Cancer Epithelial - minor	subset
Chemokine-expressing T Cells	4.52145	9.89258	DWLS	T cells CD8+ - minor	subset
Cycling Myeloid	3.58904	0.980803	DWLS	Cycling Myeloid - minor	subset
Cycling T-cells	7.64127	25.1997	DWLS	Cycling T-cells - minor	subset
Effector Memory T Cells	3.69048	2.91622	DWLS	T cells CD4+ - minor	subset
Endothelial	3.92742	8.05738	DWLS	Endothelial - minor	subset
IFN-I Signature T Cells	2.81675	3.64384	DWLS	T cells CD8+ - minor	subset
LAM1*	3.82227	7.08981	DWLS	Macrophage - minor	subset
LAM2*	3.26621	2.97971	DWLS	Macrophage - minor	subset
M2-like Macrophage:CXCL10	3.04582	0.748678	DWLS	Macrophage - minor	subset
M2-like Macrophage:EGR1	3.55533	3.96463	DWLS	Macrophage - minor	subset
Mono:FCGR3A	14.8455	32.3689	DWLS	Monocyte - minor	subset
Mono:IL1B	4.18372	4.98644	DWLS	Monocyte - minor	subset
Myeloid:cDC1/CLEC9A	1.0565	4.52188	DWLS	DCs - minor	subset
Myeloid:cDC2/CD1C	2.76739	10.0337	DWLS	DCs - minor	subset
Myeloid:pDC/IRF7	0.699575	0.749054	DWLS	DCs - minor	subset
NK cells	2.40637	1.03825	DWLS	NK cells - minor	subset
NKT cells	3.90327	8.40997	DWLS	NKT cells - minor	subset
Naive/central Memory T Cells	4.62011	14.4063	DWLS	T cells CD4+ - minor	subset
Normal Epithelial	32.3057	179.613	DWLS	Normal Epithelial - minor	subset
PVL	3.15344	6.17873	DWLS	PVL - minor	subset
Plasmablasts	1.49754	1.22195	DWLS	Plasmablasts - minor	subset
T-cells:IFNG	2.9009	3.3203	DWLS	T cells CD8+ - minor	subset
T-cells:LAG3	2.66672	0.93361	DWLS	T cells CD8+ - minor	subset
T-regs	1.96644	1.77411	DWLS	T cells CD4+ - minor	subset
Tfh	1.97188	2.57872	DWLS	T cells CD4+ - minor	subset
