# Supplementary material for: Performance of tumour microenvironment deconvolution methods in breast cancer using single-cell simulated bulk mixtures
Source: Nat Commun. 2023 Sep 16;14:5758. doi: 10.1038/s41467-023-41385-5 (PMC10505141; doi:10.1038/s41467-023-41385-5)
Supplement: Supplementary file 7 — Supplementary Data 4 [file 41467_2023_41385_MOESM7_ESM.xlsx]

## Sheet: supp_table_4
Supplementary Data 4. Original genes list of each cohort in Bassez et al and their intersecting genes list
Cohort 1	Cohort 2	Intersecting
A1BG	A1BG	A1BG
A1BG-AS1	A1BG-AS1	A1BG-AS1
A2M	A2M	A2M
A2M-AS1	A2M-AS1	A2M-AS1
A4GALT	A2ML1	A4GALT
AAAS	A4GALT	AAAS
AACS	AAAS	AACS
AADAC	AACS	AADAC
AADACL2-AS1	AAED1	AADACL2-AS1
AADAT	AAGAB	AADAT
AAED1	AAK1	AAED1
AAGAB	AAMDC	AAGAB
AAK1	AAMP	AAK1
AAMDC	AAR2	AAMDC
AAMP	AARD	AAMP
AAR2	AARS	AAR2
AARD	AARS2	AARD
AARS	AARSD1	AARS
AARS2	AASDH	AARS2
AARSD1	AASDHPPT	AARSD1
AASDH	AASS	AASDH
AASDHPPT	AATBC	AASDHPPT
AASS	AATF	AASS
AATF	AATK	AATF
ABALON	ABAT	ABALON
ABAT	ABCA1	ABAT
ABCA1	ABCA10	ABCA1
ABCA10	ABCA2	ABCA10
ABCA2	ABCA3	ABCA2
ABCA3	ABCA5	ABCA3
ABCA5	ABCA6	ABCA5
ABCA6	ABCA7	ABCA6
ABCA7	ABCA8	ABCA7
ABCA8	ABCA9	ABCA8
ABCA9	ABCB1	ABCA9
ABCB1	ABCB10	ABCB1
ABCB10	ABCB4	ABCB10
ABCB4	ABCB5	ABCB4
ABCB5	ABCB6	ABCB5
ABCB6	ABCB7	ABCB6
ABCB7	ABCB8	ABCB7
ABCB8	ABCB9	ABCB8
ABCB9	ABCC1	ABCB9
ABCC1	ABCC10	ABCC1
ABCC10	ABCC2	ABCC10
ABCC11	ABCC3	ABCC11
ABCC3	ABCC4	ABCC3
ABCC4	ABCC5	ABCC4
ABCC5	ABCC6	ABCC5
ABCC6	ABCC9	ABCC6
ABCC9	ABCD1	ABCC9
ABCD1	ABCD2	ABCD1
ABCD2	ABCD3	ABCD2
ABCD3	ABCD4	ABCD3
ABCD4	ABCE1	ABCD4
ABCE1	ABCF1	ABCE1
ABCF1	ABCF2	ABCF1
ABCF2	ABCF3	ABCF2
ABCF3	ABCG1	ABCF3
ABCG1	ABCG2	ABCG1
ABCG2	ABHD1	ABCG2
ABHD1	ABHD10	ABHD1
ABHD10	ABHD11	ABHD10
ABHD11	ABHD12	ABHD11
ABHD12	ABHD13	ABHD12
ABHD13	ABHD14A	ABHD13
ABHD14A	ABHD14A-ACY1	ABHD14A
ABHD14A-ACY1	ABHD14B	ABHD14A-ACY1
ABHD14B	ABHD15	ABHD14B
ABHD15	ABHD16A	ABHD15
ABHD16A	ABHD17A	ABHD16A
ABHD17A	ABHD17B	ABHD17A
ABHD17B	ABHD17C	ABHD17B
ABHD17C	ABHD18	ABHD17C
ABHD18	ABHD2	ABHD18
ABHD2	ABHD3	ABHD2
ABHD3	ABHD4	ABHD3
ABHD4	ABHD5	ABHD4
ABHD5	ABHD6	ABHD5
ABHD6	ABHD8	ABHD6
ABHD8	ABI1	ABHD8
ABI1	ABI2	ABI1
ABI2	ABI3	ABI2
ABI3	ABI3BP	ABI3
ABI3BP	ABL1	ABI3BP
ABL1	ABL2	ABL1
ABL2	ABLIM1	ABL2
ABLIM1	ABLIM2	ABLIM1
ABLIM2	ABLIM3	ABLIM2
ABLIM3	ABO	ABLIM3
ABO	ABR	ABO
ABR	ABRACL	ABR
ABRACL	ABRAXAS1	ABRACL
ABRAXAS1	ABRAXAS2	ABRAXAS1
ABRAXAS2	ABT1	ABRAXAS2
ABT1	ABTB1	ABT1
ABTB1	ABTB2	ABTB1
ABTB2	AC000403.1	ABTB2
AC000403.1	AC002066.1	AC000403.1
AC002070.1	AC002070.1	AC002070.1
AC002091.2	AC002091.2	AC002091.2
AC002116.2	AC002116.2	AC002116.2
AC002310.1	AC002310.1	AC002310.1
AC002398.2	AC002451.1	AC002398.2
AC002467.1	AC002467.1	AC002467.1
AC002480.2	AC002480.2	AC002480.2
AC002511.1	AC002553.1	AC002511.1
AC003102.1	AC002553.2	AC003102.1
AC003681.1	AC003102.1	AC003681.1
AC004130.1	AC003681.1	AC004130.1
AC004241.1	AC004076.2	AC004241.1
AC004466.1	AC004130.1	AC004466.1
AC004520.1	AC004241.1	AC004520.1
AC004540.1	AC004466.1	AC004540.1
AC004585.1	AC004520.1	AC004585.1
AC004687.1	AC004540.1	AC004687.1
AC004771.3	AC004540.2	AC004771.3
AC004803.1	AC004556.1	AC004803.1
AC004812.2	AC004585.1	AC004812.2
AC004816.2	AC004687.1	AC004816.2
AC004817.3	AC004771.1	AC004817.3
AC004832.6	AC004771.3	AC004832.6
AC004846.1	AC004803.1	AC004846.1
AC004854.2	AC004812.2	AC004854.2
AC004865.2	AC004817.3	AC004865.2
AC004918.1	AC004832.6	AC004918.1
AC004921.1	AC004846.1	AC004921.1
AC004943.2	AC004854.2	AC004943.2
AC004951.1	AC004865.2	AC004951.1
AC004982.2	AC004889.1	AC004982.2
AC005013.1	AC004918.1	AC005013.1
AC005034.3	AC004921.1	AC005034.3
AC005037.1	AC004943.2	AC005037.1
AC005041.1	AC004951.1	AC005041.1
AC005064.1	AC004982.2	AC005064.1
AC005070.3	AC005034.3	AC005070.3
AC005076.1	AC005037.1	AC005076.1
AC005082.1	AC005041.1	AC005082.1
AC005224.1	AC005070.3	AC005224.1
AC005224.3	AC005076.1	AC005224.3
AC005229.4	AC005082.1	AC005229.4
AC005261.1	AC005162.3	AC005261.1
AC005261.3	AC005224.3	AC005261.3
AC005288.1	AC005224.4	AC005288.1
AC005291.1	AC005229.4	AC005291.1
AC005291.2	AC005261.1	AC005291.2
AC005332.1	AC005261.3	AC005332.1
AC005332.3	AC005288.1	AC005332.3
AC005332.4	AC005291.2	AC005332.4
AC005332.5	AC005329.1	AC005332.5
AC005332.6	AC005332.1	AC005332.6
AC005332.7	AC005332.3	AC005332.7
AC005363.2	AC005332.4	AC005363.2
AC005392.2	AC005332.5	AC005392.2
AC005498.2	AC005332.6	AC005498.2
AC005498.3	AC005332.7	AC005498.3
AC005520.2	AC005332.8	AC005520.2
AC005580.1	AC005363.2	AC005618.1
AC005618.1	AC005498.2	AC005726.1
AC005726.1	AC005498.3	AC005775.1
AC005775.1	AC005520.2	AC005837.1
AC005837.1	AC005523.2	AC005838.2
AC005838.2	AC005618.1	AC005840.4
AC005840.4	AC005696.1	AC005842.1
AC005842.1	AC005726.1	AC005884.1
AC005884.1	AC005740.4	AC005899.6
AC005899.6	AC005759.1	AC005920.1
AC005920.1	AC005837.1	AC006033.2
AC006033.2	AC005838.2	AC006059.1
AC006059.1	AC005840.2	AC006064.2
AC006064.2	AC005840.4	AC006064.4
AC006064.4	AC005842.1	AC006213.1
AC006213.1	AC005899.6	AC006213.2
AC006213.2	AC005899.7	AC006252.1
AC006252.1	AC005920.1	AC006254.1
AC006254.1	AC005944.1	AC006299.1
AC006299.1	AC006027.1	AC006333.2
AC006333.2	AC006033.2	AC006369.1
AC006369.1	AC006042.2	AC006441.4
AC006441.4	AC006042.4	AC006449.2
AC006449.2	AC006058.1	AC006449.6
AC006449.6	AC006059.1	AC006480.2
AC006480.2	AC006064.4	AC006504.1
AC006504.1	AC006213.1	AC006504.5
AC006504.5	AC006213.2	AC006942.1
AC006942.1	AC006252.1	AC007032.1
AC007032.1	AC006254.1	AC007038.1
AC007038.1	AC006299.1	AC007038.2
AC007038.2	AC006333.2	AC007114.1
AC007114.1	AC006369.1	AC007216.4
AC007216.4	AC006449.2	AC007249.2
AC007249.2	AC006449.6	AC007325.2
AC007325.2	AC006480.2	AC007364.1
AC007364.1	AC006504.1	AC007383.2
AC007383.2	AC006504.5	AC007384.1
AC007384.1	AC006942.1	AC007388.1
AC007388.1	AC006946.2	AC007405.3
AC007405.3	AC007009.1	AC007406.3
AC007406.3	AC007032.1	AC007541.1
AC007541.1	AC007038.1	AC007563.2
AC007563.2	AC007038.2	AC007569.1
AC007569.1	AC007114.1	AC007608.3
AC007608.3	AC007216.4	AC007611.1
AC007611.1	AC007249.2	AC007620.2
AC007620.2	AC007285.1	AC007681.1
AC007681.1	AC007325.2	AC007686.3
AC007686.3	AC007325.4	AC007743.1
AC007743.1	AC007336.1	AC007750.1
AC007750.1	AC007364.1	AC007773.1
AC007773.1	AC007376.2	AC007952.4
AC007952.4	AC007383.2	AC007952.7
AC007952.7	AC007384.1	AC007998.3
AC007998.3	AC007388.1	AC008014.1
AC008014.1	AC007405.3	AC008035.1
AC008035.1	AC007406.3	AC008040.5
AC008040.5	AC007448.3	AC008050.1
AC008050.1	AC007541.1	AC008083.2
AC008083.2	AC007566.1	AC008105.1
AC008105.1	AC007569.1	AC008105.3
AC008105.3	AC007608.3	AC008124.1
AC008124.1	AC007613.1	AC008264.2
AC008264.2	AC007620.2	AC008267.5
AC008267.5	AC007620.3	AC008393.1
AC008393.1	AC007681.1	AC008438.1
AC008438.1	AC007686.3	AC008443.5
AC008443.5	AC007743.1	AC008467.1
AC008467.1	AC007773.1	AC008514.1
AC008514.1	AC007786.1	AC008522.1
AC008522.1	AC007952.4	AC008543.1
AC008543.1	AC007952.7	AC008555.5
AC008555.5	AC007998.3	AC008556.1
AC008556.1	AC008014.1	AC008608.2
AC008608.2	AC008035.1	AC008610.1
AC008610.1	AC008040.5	AC008637.1
AC008637.1	AC008050.1	AC008691.1
AC008691.1	AC008079.2	AC008735.2
AC008735.2	AC008083.2	AC008741.2
AC008741.2	AC008105.1	AC008750.8
AC008750.8	AC008105.3	AC008758.4
AC008758.4	AC008115.1	AC008763.1
AC008763.1	AC008124.1	AC008764.6
AC008764.6	AC008267.5	AC008764.8
AC008764.8	AC008393.1	AC008771.1
AC008771.1	AC008438.1	AC008840.1
AC008840.1	AC008443.5	AC008894.2
AC008894.2	AC008467.1	AC008914.1
AC008914.1	AC008514.1	AC008915.2
AC008915.2	AC008522.1	AC008945.1
AC008945.1	AC008537.4	AC008957.1
AC008957.1	AC008543.1	AC008966.1
AC008966.1	AC008549.2	AC009005.1
AC009005.1	AC008555.1	AC009021.1
AC009021.1	AC008555.5	AC009041.1
AC009041.1	AC008556.1	AC009041.2
AC009041.2	AC008608.2	AC009053.2
AC009053.2	AC008610.1	AC009061.2
AC009061.2	AC008691.1	AC009065.4
AC009065.4	AC008735.2	AC009093.1
AC009093.1	AC008736.1	AC009093.2
AC009093.2	AC008741.2	AC009113.1
AC009113.1	AC008750.8	AC009118.2
AC009118.2	AC008752.2	AC009118.3
AC009118.3	AC008758.4	AC009119.1
AC009119.1	AC008763.1	AC009126.1
AC009126.1	AC008764.6	AC009133.1
AC009133.1	AC008764.8	AC009133.3
AC009133.3	AC008771.1	AC009163.7
AC009163.7	AC008840.1	AC009237.14
AC009237.14	AC008875.1	AC009275.1
AC009275.1	AC008894.2	AC009283.1
AC009283.1	AC008906.1	AC009309.1
AC009309.1	AC008906.2	AC009318.1
AC009318.1	AC008914.1	AC009318.2
AC009318.2	AC008915.2	AC009318.3
AC009318.3	AC008945.1	AC009403.1
AC009403.1	AC008957.1	AC009404.1
AC009404.1	AC008966.1	AC009506.1
AC009506.1	AC009005.1	AC009630.1
AC009630.1	AC009021.1	AC009690.2
AC009690.2	AC009041.1	AC009779.2
AC009779.2	AC009041.2	AC009779.3
AC009779.3	AC009053.2	AC009812.1
AC009812.1	AC009061.2	AC009812.4
AC009812.4	AC009065.4	AC009831.1
AC009831.1	AC009088.2	AC009948.1
AC009948.1	AC009093.1	AC009961.1
AC009961.1	AC009093.2	AC010173.1
AC010173.1	AC009093.6	AC010198.1
AC010198.1	AC009107.2	AC010226.1
AC010226.1	AC009108.3	AC010240.3
AC010240.3	AC009113.1	AC010245.2
AC010245.2	AC009118.2	AC010247.2
AC010247.2	AC009118.3	AC010331.1
AC010331.1	AC009126.1	AC010491.1
AC010491.1	AC009133.1	AC010504.1
AC010504.1	AC009133.3	AC010522.1
AC010522.1	AC009133.4	AC010531.6
AC010531.6	AC009148.1	AC010618.3
AC010618.3	AC009159.3	AC010642.2
AC010642.2	AC009163.7	AC010654.1
AC010654.1	AC009237.14	AC010680.2
AC010680.2	AC009283.1	AC010809.2
AC010809.2	AC009299.3	AC010864.1
AC010864.1	AC009309.1	AC010894.2
AC010894.2	AC009318.3	AC010931.2
AC010931.2	AC009318.4	AC010969.2
AC010969.2	AC009403.1	AC010976.2
AC010976.2	AC009404.1	AC011043.1
AC011043.1	AC009414.2	AC011247.1
AC011247.1	AC009495.3	AC011337.1
AC011337.1	AC009501.1	AC011446.2
AC011446.2	AC009506.1	AC011447.3
AC011447.3	AC009779.2	AC011450.1
AC011450.1	AC009779.3	AC011468.5
AC011468.5	AC009812.1	AC011472.1
AC011472.1	AC009812.4	AC011484.1
AC011484.1	AC009831.1	AC011603.2
AC011603.2	AC009948.1	AC011611.3
AC011611.3	AC009948.4	AC011611.4
AC011611.4	AC009950.1	AC011893.1
AC011893.1	AC009961.1	AC011899.2
AC011899.2	AC009962.1	AC011921.1
AC011921.1	AC010198.1	AC012236.1
AC012236.1	AC010226.1	AC012306.2
AC012306.2	AC010245.2	AC012313.1
AC012313.1	AC010331.1	AC012358.3
AC012358.3	AC010336.1	AC012360.3
AC012360.3	AC010422.3	AC012368.1
AC012368.1	AC010491.1	AC012467.2
AC012467.2	AC010522.1	AC012615.1
AC012615.1	AC010531.6	AC012640.2
AC012640.2	AC010618.3	AC012645.1
AC012645.1	AC010632.1	AC012645.3
AC012645.3	AC010642.2	AC013264.1
AC013264.1	AC010654.1	AC013394.1
AC013394.1	AC010680.2	AC013400.1
AC013400.1	AC010680.3	AC013549.2
AC013549.2	AC010719.1	AC013565.1
AC013565.1	AC010761.1	AC015712.1
AC015712.1	AC010809.2	AC015712.2
AC015712.2	AC010864.1	AC015726.1
AC015726.1	AC010883.1	AC015813.1
AC015813.1	AC010894.2	AC015912.3
AC015912.3	AC010931.2	AC015922.4
AC015922.4	AC010969.2	AC015982.1
AC015982.1	AC010976.2	AC016027.1
AC016027.1	AC010978.1	AC016065.1
AC016065.1	AC010997.5	AC016205.1
AC016205.1	AC010999.2	AC016355.1
AC016355.1	AC011043.1	AC016394.1
AC016394.1	AC011247.1	AC016405.3
AC016405.3	AC011365.2	AC016588.2
AC016588.2	AC011374.2	AC016590.1
AC016590.1	AC011444.1	AC016596.1
AC016596.1	AC011445.2	AC016727.1
AC016727.1	AC011446.2	AC016745.2
AC016745.2	AC011447.3	AC016773.1
AC016773.1	AC011450.1	AC016831.1
AC016831.1	AC011462.1	AC016831.5
AC016831.5	AC011468.5	AC016876.1
AC016876.1	AC011476.3	AC016957.2
AC016957.2	AC011481.2	AC017002.1
AC017002.1	AC011484.1	AC017002.3
AC017002.3	AC011511.2	AC017033.1
AC017033.1	AC011511.5	AC017083.1
AC017083.1	AC011603.2	AC017083.2
AC017083.2	AC011632.1	AC018638.7
AC018638.7	AC011815.1	AC018647.1
AC018647.1	AC011825.4	AC018647.2
AC018647.2	AC011893.1	AC018653.3
AC018653.3	AC011921.1	AC018797.2
AC018797.2	AC011939.3	AC018809.2
AC018809.2	AC012065.3	AC018816.1
AC018816.1	AC012213.3	AC019131.2
AC019131.2	AC012236.1	AC019163.1
AC019163.1	AC012306.2	AC019171.1
AC019171.1	AC012313.1	AC019205.1
AC019205.1	AC012358.3	AC020558.1
AC020558.1	AC012360.3	AC020571.1
AC020571.1	AC012368.1	AC020656.2
AC020656.2	AC012414.5	AC020659.1
AC020659.1	AC012467.2	AC020765.2
AC020765.2	AC012510.1	AC020910.4
AC020910.4	AC012557.2	AC020911.2
AC020911.2	AC012615.1	AC020915.1
AC020915.1	AC012617.1	AC020915.3
AC020915.3	AC012640.2	AC020916.1
AC020916.1	AC012645.1	AC020928.1
AC020928.1	AC012645.3	AC020928.2
AC020928.2	AC013264.1	AC020978.5
AC020978.5	AC013394.1	AC021028.1
AC021028.1	AC013400.1	AC021054.1
AC021054.1	AC013403.2	AC021092.1
AC021092.1	AC013565.1	AC021097.1
AC021097.1	AC015712.1	AC021188.1
AC021188.1	AC015712.2	AC021321.1
AC021321.1	AC015802.4	AC021678.2
AC021678.2	AC015813.1	AC021739.2
AC021739.2	AC015813.2	AC021752.1
AC021752.1	AC015819.2	AC022034.2
AC022034.2	AC015911.6	AC022075.1
AC022075.1	AC015912.3	AC022098.1
AC022098.1	AC015922.4	AC022182.1
AC022182.1	AC015961.2	AC022182.2
AC022182.2	AC015982.1	AC022211.2
AC022211.2	AC016027.1	AC022364.1
AC022364.1	AC016065.1	AC022509.1
AC022509.1	AC016355.1	AC022509.2
AC022509.2	AC016394.1	AC022509.3
AC022509.3	AC016405.3	AC022613.1
AC022613.1	AC016575.1	AC022613.2
AC022613.2	AC016588.2	AC022706.1
AC022706.1	AC016590.1	AC022762.2
AC022762.2	AC016596.1	AC022784.3
AC022784.3	AC016727.1	AC022916.1
AC022916.1	AC016745.1	AC023043.1
AC023043.1	AC016745.2	AC023157.3
AC023157.3	AC016773.1	AC023355.1
AC023355.1	AC016831.1	AC023509.2
AC023509.2	AC016831.5	AC023509.3
AC023509.3	AC016876.1	AC023590.1
AC023590.1	AC016957.2	AC023632.2
AC023632.2	AC017002.1	AC023908.3
AC023908.3	AC017002.3	AC024060.1
AC024060.1	AC017083.1	AC024257.3
AC024257.3	AC017083.2	AC024337.2
AC024337.2	AC018638.6	AC024575.1
AC024575.1	AC018638.7	AC024592.3
AC024592.3	AC018645.2	AC024909.2
AC024909.2	AC018647.2	AC025031.4
AC025031.4	AC018653.3	AC025154.2
AC025154.2	AC018690.1	AC025159.1
AC025159.1	AC018797.2	AC025164.1
AC025164.1	AC018809.2	AC025171.2
AC025171.2	AC018816.1	AC025171.3
AC025171.3	AC019129.2	AC025181.2
AC025181.2	AC019131.2	AC025283.2
AC025283.2	AC019163.1	AC025423.4
AC025423.4	AC019171.1	AC025580.2
AC025580.2	AC019197.1	AC025682.1
AC025682.1	AC019205.1	AC025809.1
AC025809.1	AC020571.1	AC026191.1
AC026191.1	AC020656.1	AC026202.2
AC026202.2	AC020656.2	AC026304.1
AC026304.1	AC020659.1	AC026401.3
AC026401.3	AC020765.2	AC026471.1
AC026471.1	AC020910.4	AC026471.2
AC026471.2	AC020911.2	AC026471.3
AC026471.3	AC020915.1	AC026691.1
AC026691.1	AC020915.3	AC026801.2
AC026801.2	AC020916.1	AC026979.2
AC026979.2	AC020928.1	AC027020.2
AC027020.2	AC020928.2	AC027031.2
AC027031.2	AC020978.5	AC027097.1
AC027097.1	AC021028.1	AC027097.2
AC027097.2	AC021054.1	AC027117.2
AC027117.2	AC021092.1	AC027237.3
AC027237.3	AC021097.1	AC027288.3
AC027288.3	AC021188.1	AC027290.1
AC027290.1	AC021321.1	AC027307.2
AC027307.2	AC021739.2	AC027307.3
AC027307.3	AC021752.1	AC027644.3
AC027644.3	AC022007.1	AC027682.1
AC027682.1	AC022034.2	AC027682.2
AC027682.2	AC022075.1	AC027682.3
AC027682.3	AC022098.1	AC027682.4
AC027682.4	AC022098.4	AC027682.6
AC027682.6	AC022126.1	AC027702.1
AC027702.1	AC022167.2	AC034102.6
AC034102.6	AC022182.1	AC034206.1
AC034206.1	AC022182.2	AC034231.1
AC034231.1	AC022211.2	AC034236.2
AC034236.2	AC022306.2	AC036176.1
AC036176.1	AC022364.1	AC037198.2
AC037198.2	AC022400.6	AC037459.2
AC037459.2	AC022509.1	AC037459.3
AC037459.3	AC022509.2	AC040162.1
AC040162.1	AC022509.3	AC040162.3
AC040162.3	AC022706.1	AC040169.1
AC040169.1	AC022730.4	AC040970.1
AC040970.1	AC022762.2	AC044839.1
AC044839.1	AC022784.1	AC044849.1
AC044849.1	AC022893.1	AC046143.1
AC046143.1	AC022916.1	AC048341.1
AC048341.1	AC023024.1	AC048341.2
AC048341.2	AC023043.1	AC048382.6
AC048382.6	AC023157.3	AC051619.5
AC051619.5	AC023355.1	AC053527.1
AC053527.1	AC023509.2	AC058791.1
AC058791.1	AC023509.3	AC060766.4
AC060766.4	AC023509.4	AC060780.1
AC060780.1	AC023632.2	AC061992.1
AC061992.1	AC023908.3	AC062004.1
AC062004.1	AC024060.1	AC062017.1
AC062017.1	AC024257.3	AC062029.1
AC062029.1	AC024337.2	AC064807.1
AC064807.1	AC024575.1	AC064836.3
AC064836.3	AC024592.3	AC067750.1
AC067750.1	AC024909.2	AC067852.2
AC067852.2	AC024941.2	AC068282.1
AC068282.1	AC025031.4	AC068338.2
AC068338.2	AC025034.1	AC068473.1
AC068473.1	AC025159.1	AC068473.5
AC068473.5	AC025164.1	AC068491.3
AC068491.3	AC025165.2	AC068790.8
AC068790.8	AC025171.2	AC068888.1
AC068888.1	AC025171.3	AC069148.1
AC069148.1	AC025171.4	AC069185.1
AC069185.1	AC025171.5	AC069224.1
AC069224.1	AC025181.2	AC069360.1
AC069360.1	AC025219.1	AC069544.1
AC069544.1	AC025257.1	AC072061.1
AC072061.1	AC025283.2	AC073073.2
AC073073.2	AC025423.4	AC073195.1
AC073195.1	AC025580.2	AC073254.1
AC073254.1	AC025682.1	AC073332.1
AC073332.1	AC026191.1	AC073335.2
AC073335.2	AC026202.2	AC073349.1
AC073349.1	AC026202.3	AC073352.2
AC073352.2	AC026304.1	AC073389.1
AC073389.1	AC026367.3	AC073508.3
AC073508.3	AC026401.3	AC073575.2
AC073575.2	AC026471.1	AC073611.1
AC073611.1	AC026471.2	AC073834.1
AC073834.1	AC026471.4	AC073896.2
AC073896.2	AC026801.2	AC074032.1
AC074032.1	AC026979.2	AC074044.1
AC074044.1	AC027020.2	AC074117.1
AC074117.1	AC027031.2	AC074135.1
AC074135.1	AC027097.1	AC074327.1
AC074327.1	AC027097.2	AC078785.1
AC078785.1	AC027117.2	AC078795.1
AC078795.1	AC027288.3	AC078845.1
AC078845.1	AC027290.1	AC078846.1
AC078846.1	AC027307.2	AC078883.1
AC078883.1	AC027601.3	AC079209.1
AC079209.1	AC027601.4	AC079298.3
AC079298.3	AC027644.3	AC079313.2
AC079313.2	AC027682.1	AC079601.1
AC079601.1	AC027682.2	AC079630.1
AC079630.1	AC027682.3	AC079807.1
AC079807.1	AC027682.4	AC079834.2
AC079834.2	AC027682.6	AC079848.1
AC079848.1	AC027702.1	AC079922.2
AC079922.2	AC027796.4	AC080013.1
AC080013.1	AC034102.6	AC080013.5
AC080013.5	AC034236.2	AC080038.1
AC080038.1	AC036108.2	AC083798.2
AC083798.2	AC036108.3	AC083843.3
AC083843.3	AC036176.1	AC083862.2
AC083862.2	AC037198.2	AC083880.1
AC083880.1	AC037459.2	AC083949.1
AC083949.1	AC037459.3	AC083964.1
AC083964.1	AC040162.1	AC083973.1
AC083973.1	AC040162.3	AC084018.2
AC084018.2	AC040169.1	AC084033.3
AC084033.3	AC040970.1	AC084036.1
AC084036.1	AC040977.1	AC084346.2
AC084346.2	AC044849.1	AC084757.3
AC084757.3	AC048341.1	AC084824.5
AC084824.5	AC048341.2	AC087203.3
AC087203.3	AC048382.5	AC087239.1
AC087239.1	AC048382.6	AC087289.5
AC087289.5	AC051619.5	AC087392.1
AC087392.1	AC053527.1	AC087477.2
AC087477.2	AC055713.1	AC087500.1
AC087500.1	AC055811.3	AC087623.3
AC087623.3	AC055822.1	AC087645.2
AC087645.2	AC058791.1	AC087741.1
AC087741.1	AC060766.4	AC090061.1
AC090061.1	AC060780.1	AC090114.2
AC090114.2	AC061992.1	AC090125.1
AC090125.1	AC062004.1	AC090136.3
AC090136.3	AC062017.1	AC090152.1
AC090152.1	AC062029.1	AC090204.1
AC090204.1	AC064807.1	AC090229.1
AC090229.1	AC064836.3	AC090360.1
AC090360.1	AC067750.1	AC090409.1
AC090409.1	AC067838.1	AC090559.1
AC090559.1	AC067852.2	AC090568.2
AC090568.2	AC067930.2	AC090579.1
AC090579.1	AC068051.1	AC090673.1
AC090673.1	AC068338.2	AC090825.1
AC090825.1	AC068338.3	AC090912.1
AC090912.1	AC068389.4	AC091057.2
AC091057.2	AC068446.2	AC091057.3
AC091057.3	AC068473.5	AC091180.2
AC091180.2	AC068491.3	AC091271.1
AC091271.1	AC068620.1	AC091564.2
AC091564.2	AC068631.1	AC091729.3
AC091729.3	AC068775.1	AC091948.1
AC091948.1	AC068888.1	AC091965.1
AC091965.1	AC069148.1	AC091982.3
AC091982.3	AC069185.1	AC092040.1
AC092040.1	AC069224.1	AC092111.1
AC092111.1	AC069277.1	AC092112.1
AC092112.1	AC069287.2	AC092117.1
AC092117.1	AC069503.2	AC092131.1
AC092131.1	AC069544.1	AC092164.1
AC092164.1	AC072061.1	AC092171.4
AC092171.4	AC073073.2	AC092279.1
AC092279.1	AC073115.1	AC092295.2
AC092295.2	AC073195.1	AC092329.1
AC092329.1	AC073254.1	AC092368.3
AC092368.3	AC073283.1	AC092375.2
AC092375.2	AC073332.1	AC092376.2
AC092376.2	AC073335.2	AC092384.1
AC092384.1	AC073349.1	AC092614.1
AC092614.1	AC073352.2	AC092683.1
AC092683.1	AC073389.1	AC092747.4
AC092747.4	AC073508.3	AC092755.2
AC092755.2	AC073529.1	AC092802.1
AC092802.1	AC073575.2	AC092803.2
AC092803.2	AC073610.3	AC092807.3
AC092807.3	AC073611.1	AC092835.1
AC092835.1	AC073842.2	AC092903.2
AC092903.2	AC073863.1	AC092910.3
AC092910.3	AC073896.2	AC093001.1
AC093001.1	AC073934.1	AC093010.2
AC093010.2	AC073957.2	AC093157.1
AC093157.1	AC073957.3	AC093227.1
AC093227.1	AC074032.1	AC093249.6
AC093249.6	AC074044.1	AC093297.2
AC093297.2	AC074117.1	AC093323.1
AC093323.1	AC074183.1	AC093462.1
AC093462.1	AC074327.1	AC093495.1
AC093495.1	AC078785.1	AC093525.6
AC093525.6	AC078795.1	AC093525.7
AC093525.7	AC078795.2	AC093627.4
AC093627.4	AC078846.1	AC093627.6
AC093627.6	AC078883.1	AC093635.1
AC093635.1	AC079174.2	AC093673.1
AC093673.1	AC079601.1	AC093677.2
AC093677.2	AC079807.1	AC093726.1
AC093726.1	AC079848.1	AC093901.1
AC093901.1	AC079922.2	AC096677.1
AC096677.1	AC080013.1	AC096733.2
AC096733.2	AC080013.6	AC096992.2
AC096992.2	AC080038.1	AC097103.2
AC097103.2	AC083798.2	AC097359.2
AC097359.2	AC083843.3	AC097375.1
AC097375.1	AC083862.2	AC097376.2
AC097376.2	AC083880.1	AC097461.1
AC097461.1	AC083949.1	AC097534.2
AC097534.2	AC083973.1	AC097634.1
AC097634.1	AC084018.2	AC097662.1
AC097662.1	AC084026.2	AC098487.1
AC098487.1	AC084033.3	AC098613.1
AC098613.1	AC084036.1	AC098818.2
AC098818.2	AC084824.5	AC098850.3
AC098850.3	AC087203.3	AC098864.1
AC098864.1	AC087222.1	AC099066.2
AC099066.2	AC087239.1	AC099522.2
AC099522.2	AC087289.5	AC099524.1
AC099524.1	AC087294.1	AC099560.1
AC099560.1	AC087354.1	AC099778.1
AC099778.1	AC087392.2	AC099850.1
AC099850.1	AC087477.2	AC100786.1
AC100786.1	AC087500.1	AC100793.2
AC100793.2	AC087623.3	AC100803.3
AC100803.3	AC087645.2	AC100810.1
AC100810.1	AC087741.1	AC100812.1
AC100812.1	AC090061.1	AC100814.1
AC100814.1	AC090114.2	AC102953.2
AC102953.2	AC090152.1	AC103591.3
AC103591.3	AC090186.1	AC103691.1
AC103691.1	AC090204.1	AC103702.2
AC103702.2	AC090337.1	AC103724.3
AC103724.3	AC090559.1	AC103736.1
AC103736.1	AC090579.1	AC103974.1
AC103974.1	AC090587.1	AC104031.1
AC104031.1	AC090630.1	AC104118.1
AC104118.1	AC090772.3	AC104506.1
AC104506.1	AC090825.1	AC104596.1
AC104596.1	AC090912.1	AC104695.3
AC104695.3	AC090948.1	AC104699.1
AC104699.1	AC090948.3	AC104794.2
AC104794.2	AC090971.2	AC104825.1
AC104825.1	AC091057.2	AC104964.4
AC104964.4	AC091057.3	AC104971.3
AC104971.3	AC091057.4	AC104986.2
AC104986.2	AC091153.3	AC105020.6
AC105020.6	AC091180.2	AC105052.1
AC105052.1	AC091180.3	AC105277.1
AC105277.1	AC091271.1	AC105345.1
AC105345.1	AC091563.1	AC105446.1
AC105446.1	AC091729.3	AC105760.2
AC105760.2	AC091814.1	AC105942.1
AC105942.1	AC091948.1	AC106707.1
AC106707.1	AC091959.3	AC106739.1
AC106739.1	AC091982.3	AC106779.1
AC106779.1	AC092111.1	AC106782.1
AC106782.1	AC092112.1	AC106782.2
AC106782.2	AC092115.3	AC106786.1
AC106786.1	AC092117.1	AC106786.2
AC106786.2	AC092123.1	AC106791.1
AC106791.1	AC092164.1	AC106869.1
AC106869.1	AC092171.4	AC106881.1
AC106881.1	AC092171.5	AC106886.5
AC106886.5	AC092279.1	AC106897.1
AC106897.1	AC092295.2	AC107068.1
AC107068.1	AC092329.1	AC107204.1
AC107204.1	AC092368.3	AC107375.1
AC107375.1	AC092375.2	AC107884.1
AC107884.1	AC092384.1	AC107959.1
AC107959.1	AC092484.1	AC107982.3
AC107982.3	AC092490.1	AC108047.1
AC108047.1	AC092614.1	AC108134.2
AC108134.2	AC092683.1	AC108134.3
AC108134.3	AC092747.4	AC108463.3
AC108463.3	AC092755.2	AC108488.1
AC108488.1	AC092794.1	AC108673.3
AC108673.3	AC092803.2	AC108860.2
AC108860.2	AC092835.1	AC108866.1
AC108866.1	AC092903.2	AC109322.1
AC109322.1	AC092910.3	AC109460.1
AC109460.1	AC093010.2	AC109826.1
AC109826.1	AC093157.1	AC110285.2
AC110285.2	AC093227.1	AC110285.6
AC110285.6	AC093249.6	AC110597.1
AC110597.1	AC093297.2	AC110597.3
AC110597.3	AC093323.1	AC110769.2
AC110769.2	AC093462.1	AC111182.1
AC111182.1	AC093484.2	AC112715.1
AC112715.1	AC093484.3	AC112721.2
AC112721.2	AC093495.1	AC112907.3
AC112907.3	AC093525.4	AC113383.1
AC113383.1	AC093525.6	AC114271.1
AC114271.1	AC093627.4	AC114284.1
AC114284.1	AC093627.5	AC114291.1
AC114291.1	AC093635.1	AC114763.1
AC114763.1	AC093673.1	AC114811.2
AC114811.2	AC093677.2	AC115618.1
AC115618.1	AC093726.1	AC116351.1
AC116351.1	AC093726.2	AC116366.1
AC116366.1	AC093788.1	AC116366.2
AC116366.2	AC096586.1	AC116407.2
AC116407.2	AC096677.1	AC118549.1
AC118549.1	AC096711.3	AC118553.1
AC118553.1	AC096733.2	AC119396.1
AC119396.1	AC096992.2	AC119428.2
AC119428.2	AC097103.2	AC120053.1
AC120053.1	AC097358.2	AC120193.1
AC120193.1	AC097375.1	AC121247.1
AC121247.1	AC097376.2	AC121761.1
AC121761.1	AC097382.2	AC123768.3
AC123768.3	AC097460.1	AC124016.1
AC124016.1	AC097461.1	AC124045.1
AC124045.1	AC097532.2	AC124068.2
AC124068.2	AC097534.2	AC124242.1
AC124242.1	AC097634.1	AC124312.1
AC124312.1	AC097662.1	AC124312.3
AC124312.3	AC098487.1	AC124798.1
AC124798.1	AC098613.1	AC124947.1
AC124947.1	AC098679.1	AC125807.2
AC125807.2	AC098818.2	AC126755.2
AC126755.2	AC098850.3	AC127024.2
AC127024.2	AC099066.2	AC127521.1
AC127521.1	AC099489.1	AC128688.2
AC128688.2	AC099522.2	AC129926.1
AC129926.1	AC099524.1	AC130371.2
AC130371.2	AC099778.1	AC130650.2
AC130650.2	AC099791.2	AC131025.2
AC131025.2	AC099850.1	AC131097.4
AC131097.4	AC100786.1	AC131971.1
AC131971.1	AC100793.2	AC132192.2
AC132192.2	AC100803.3	AC132872.1
AC132872.1	AC100810.1	AC133550.2
AC133550.2	AC100812.1	AC133644.2
AC133644.2	AC100814.1	AC134312.5
AC134312.5	AC100830.1	AC135050.1
AC135050.1	AC100830.3	AC135279.3
AC135279.3	AC100861.2	AC135457.1
AC135457.1	AC102953.2	AC135507.1
AC135507.1	AC103591.3	AC135782.3
AC135782.3	AC103691.1	AC136475.1
AC136475.1	AC103702.2	AC136475.2
AC136475.2	AC103706.1	AC136475.3
AC136475.3	AC103724.3	AC136475.5
AC136475.5	AC103736.1	AC137767.1
AC137767.1	AC103740.1	AC138123.1
AC138123.1	AC103810.2	AC138150.1
AC138150.1	AC103974.1	AC138356.1
AC138356.1	AC104031.1	AC138969.1
AC138969.1	AC104109.2	AC139530.1
AC139530.1	AC104118.1	AC139720.1
AC139720.1	AC104184.1	AC139795.2
AC139795.2	AC104248.1	AC139887.2
AC139887.2	AC104506.1	AC139887.4
AC139887.4	AC104596.1	AC141424.1
AC141424.1	AC104695.3	AC142472.1
AC142472.1	AC104699.1	AC144652.1
AC144652.1	AC104794.2	AC144831.1
AC144831.1	AC104825.1	AC145124.1
AC145124.1	AC104958.2	AC145207.2
AC145207.2	AC104964.4	AC145207.5
AC145207.5	AC104971.3	AC145212.1
AC145212.1	AC104986.2	AC145285.2
AC145285.2	AC105020.6	AC146944.4
AC146944.4	AC105052.1	AC147067.1
AC147067.1	AC105277.1	AC147651.4
AC147651.4	AC105285.1	AC211476.2
AC211476.2	AC105345.1	AC231981.1
AC231981.1	AC105446.1	AC233280.1
AC233280.1	AC105760.2	AC233309.1
AC233309.1	AC105942.1	AC233723.1
AC233723.1	AC106047.1	AC233755.1
AC233755.1	AC106707.1	AC233976.1
AC233976.1	AC106739.1	AC234582.1
AC234582.1	AC106739.2	AC234772.2
AC234772.2	AC106782.1	AC237221.1
AC237221.1	AC106782.2	AC239800.2
AC239800.2	AC106786.2	AC239800.3
AC239800.3	AC106791.1	AC239809.3
AC239809.3	AC106869.1	AC239868.2
AC239868.2	AC106881.1	AC239868.3
AC239868.3	AC106886.5	AC240274.1
AC240274.1	AC106897.1	AC242426.2
AC242426.2	AC107068.1	AC243829.1
AC243829.1	AC107081.2	AC243829.4
AC243829.4	AC107214.1	AC243960.1
AC243960.1	AC107375.1	AC243960.3
AC243960.3	AC107464.3	AC243964.2
AC243964.2	AC107884.1	AC244021.1
AC244021.1	AC107952.2	AC244090.1
AC244090.1	AC107959.1	AC244197.2
AC244197.2	AC107982.3	AC244197.3
AC244197.3	AC108047.1	AC244517.1
AC244517.1	AC108062.1	AC245014.3
AC245014.3	AC108134.2	AC245060.5
AC245060.5	AC108134.3	AC245060.6
AC245060.6	AC108463.3	AC245140.2
AC245140.2	AC108488.1	AC245297.2
AC245297.2	AC108673.3	AC245297.3
AC245297.3	AC108860.2	AC245452.1
AC245452.1	AC108866.1	AC245595.1
AC245595.1	AC109322.1	AC246785.3
AC246785.3	AC109347.1	AC246787.2
AC246787.2	AC109446.3	AC246817.2
AC246817.2	AC109449.1	AC254633.1
AC254633.1	AC109454.2	ACAA1
ACAA1	AC109809.1	ACAA2
ACAA2	AC109826.1	ACACA
ACACA	AC110048.2	ACACB
ACACB	AC110285.2	ACAD10
ACAD10	AC110285.6	ACAD11
ACAD11	AC110597.3	ACAD8
ACAD8	AC110769.2	ACAD9
ACAD9	AC110792.3	ACADM
ACADM	AC111182.1	ACADS
ACADS	AC112484.3	ACADSB
ACADSB	AC112491.1	ACADVL
ACADVL	AC112721.2	ACAN
ACAN	AC112907.3	ACAP1
ACAP1	AC113383.1	ACAP2
ACAP2	AC114271.1	ACAP3
ACAP3	AC114490.2	ACAT1
ACAT1	AC114763.1	ACAT2
ACAT2	AC114811.2	ACBD3
ACBD3	AC115618.1	ACBD4
ACBD4	AC116158.1	ACBD5
ACBD5	AC116366.1	ACBD6
ACBD6	AC116366.2	ACCS
ACCS	AC116407.2	ACD
ACD	AC116667.1	ACE
ACE	AC116913.1	ACER2
ACER2	AC118549.1	ACER3
ACER3	AC118553.1	ACHE
ACHE	AC118754.1	ACIN1
ACIN1	AC119396.1	ACKR1
ACKR1	AC119403.1	ACKR2
ACKR2	AC119428.2	ACKR3
ACKR3	AC120053.1	ACKR4
ACKR4	AC120193.1	ACLY
ACLY	AC121247.1	ACO1
ACO1	AC123768.3	ACO2
ACO2	AC123912.1	ACOT1
ACOT1	AC124016.1	ACOT11
ACOT11	AC124016.2	ACOT13
ACOT13	AC124045.1	ACOT2
ACOT2	AC124066.1	ACOT4
ACOT4	AC124068.2	ACOT7
ACOT7	AC124312.1	ACOT8
ACOT8	AC124319.2	ACOT9
ACOT9	AC124798.1	ACOX1
ACOX1	AC125494.2	ACOX2
ACOX2	AC125807.2	ACOX3
ACOX3	AC126696.3	ACP1
ACP1	AC126755.2	ACP2
ACP2	AC126773.2	ACP5
ACP5	AC127024.5	ACP6
ACP6	AC127024.6	ACPP
ACPP	AC127070.1	ACRBP
ACRBP	AC127496.5	ACSF2
ACSF2	AC127521.1	ACSF3
ACSF3	AC128688.2	ACSL1
ACSL1	AC129492.1	ACSL3
ACSL3	AC130650.2	ACSL4
ACSL4	AC131971.1	ACSL5
ACSL5	AC132192.2	ACSL6
ACSL6	AC132872.1	ACSM3
ACSM3	AC132872.2	ACSM5
ACSM5	AC132938.3	ACSS1
ACSS1	AC133550.1	ACSS2
ACSS2	AC133550.2	ACSS3
ACSS3	AC133644.2	ACTA2
ACTA2	AC134312.5	ACTA2-AS1
ACTA2-AS1	AC134669.1	ACTB
ACTB	AC134772.1	ACTC1
ACTC1	AC135050.3	ACTG1
ACTG1	AC135178.5	ACTG2
ACTG2	AC135279.3	ACTL10
ACTL10	AC135457.1	ACTL6A
ACTL6A	AC135507.1	ACTN1
ACTN1	AC136475.1	ACTN2
ACTN2	AC136475.2	ACTN3
ACTN3	AC136475.3	ACTN4
ACTN4	AC136475.5	ACTR10
ACTR10	AC136604.3	ACTR1A
ACTR1A	AC136944.2	ACTR1B
ACTR1B	AC137630.3	ACTR2
ACTR2	AC137723.1	ACTR3
ACTR3	AC137767.1	ACTR3B
ACTR3B	AC138123.1	ACTR3C
ACTR3C	AC138150.1	ACTR5
ACTR5	AC138932.5	ACTR6
ACTR6	AC138969.1	ACTR8
ACTR8	AC139530.1	ACTRT3
ACTRT3	AC139530.3	ACVR1
ACVR1	AC139720.1	ACVR1B
ACVR1B	AC139795.2	ACVR1C
ACVR1C	AC139795.3	ACVR2A
ACVR2A	AC139887.2	ACVR2B
ACVR2B	AC139887.4	ACVRL1
ACVRL1	AC141424.1	ACY1
ACY1	AC142472.1	ACY3
ACY3	AC144652.1	ACYP1
ACYP1	AC144831.1	ACYP2
ACYP2	AC145124.1	AD000671.2
AD000671.2	AC145207.2	ADA
ADA	AC145207.3	ADA2
ADA2	AC145207.5	ADAD2
ADAD2	AC145212.1	ADAL
ADAL	AC145285.6	ADAM10
ADAM10	AC145343.1	ADAM12
ADAM12	AC146944.4	ADAM15
ADAM15	AC147067.1	ADAM17
ADAM17	AC147067.2	ADAM19
ADAM19	AC147651.4	ADAM22
ADAM22	AC211476.2	ADAM23
ADAM23	AC231981.1	ADAM28
ADAM28	AC232271.1	ADAM32
ADAM32	AC233280.1	ADAM33
ADAM33	AC233309.1	ADAM8
ADAM8	AC233723.1	ADAM9
ADAM9	AC233755.1	ADAMDEC1
ADAMDEC1	AC233755.2	ADAMTS1
ADAMTS1	AC233976.1	ADAMTS10
ADAMTS10	AC234582.1	ADAMTS12
ADAMTS12	AC234772.2	ADAMTS13
ADAMTS13	AC239800.2	ADAMTS14
ADAMTS14	AC239800.3	ADAMTS15
ADAMTS15	AC239809.3	ADAMTS16
ADAMTS16	AC239868.2	ADAMTS17
ADAMTS17	AC239868.3	ADAMTS18
ADAMTS18	AC240274.1	ADAMTS19
ADAMTS19	AC242426.2	ADAMTS2
ADAMTS2	AC243829.1	ADAMTS3
ADAMTS3	AC243829.4	ADAMTS4
ADAMTS4	AC243830.2	ADAMTS5
ADAMTS5	AC243960.1	ADAMTS6
ADAMTS6	AC243960.3	ADAMTS7
ADAMTS7	AC243964.2	ADAMTS9
ADAMTS9	AC243965.1	ADAMTS9-AS1
ADAMTS9-AS1	AC244034.2	ADAMTS9-AS2
ADAMTS9-AS2	AC244090.1	ADAMTSL1
ADAMTSL1	AC244100.2	ADAMTSL2
ADAMTSL2	AC244197.2	ADAMTSL3
ADAMTSL3	AC244197.3	ADAMTSL4
ADAMTSL4	AC244517.1	ADAMTSL5
ADAMTSL5	AC245014.1	ADAP1
ADAP1	AC245014.3	ADAP2
ADAP2	AC245041.2	ADAR
ADAR	AC245052.4	ADARB1
ADARB1	AC245060.5	ADAT1
ADAT1	AC245060.6	ADAT2
ADAT2	AC245140.2	ADAT3
ADAT3	AC245297.2	ADCK1
ADCK1	AC245297.3	ADCK2
ADCK2	AC245452.1	ADCK5
ADCK5	AC245595.1	ADCY1
ADCY1	AC245884.8	ADCY2
ADCY2	AC246785.3	ADCY3
ADCY3	AC246787.2	ADCY4
ADCY4	AC246817.1	ADCY5
ADCY5	ACAA1	ADCY6
ADCY6	ACAA2	ADCY7
ADCY7	ACACA	ADCY9
ADCY9	ACACB	ADCYAP1R1
ADCYAP1R1	ACAD10	ADD1
ADD1	ACAD11	ADD2
ADD2	ACAD8	ADD3
ADD3	ACAD9	ADGRA2
ADGRA2	ACADL	ADGRA3
ADGRA3	ACADM	ADGRB2
ADGRB2	ACADS	ADGRB3
ADGRB3	ACADSB	ADGRD1
ADGRD1	ACADVL	ADGRE1
ADGRE1	ACAN	ADGRE2
ADGRE2	ACAP1	ADGRE3
ADGRE3	ACAP2	ADGRE5
ADGRE5	ACAP3	ADGRF5
ADGRF5	ACAT1	ADGRG1
ADGRG1	ACAT2	ADGRG2
ADGRG2	ACBD3	ADGRG5
ADGRG5	ACBD4	ADGRG6
ADGRG6	ACBD5	ADGRL1
ADGRL1	ACBD6	ADGRL2
ADGRL2	ACCS	ADGRL3
ADGRL3	ACD	ADGRL4
ADGRL4	ACE	ADGRV1
ADGRV1	ACER2	ADH1B
ADH1B	ACER3	ADH1C
ADH1C	ACHE	ADH5
ADH5	ACIN1	ADHFE1
ADHFE1	ACKR1	ADI1
ADI1	ACKR3	ADIPOR1
ADIPOR1	ACKR4	ADIPOR2
ADIPOR2	ACLY	ADIRF
ADIRF	ACO1	ADK
ADK	ACO2	ADM
ADM	ACOT1	ADM2
ADM2	ACOT11	ADM5
ADM5	ACOT13	ADNP
ADNP	ACOT2	ADNP2
ADNP2	ACOT4	ADNP-AS1
ADNP-AS1	ACOT7	ADO
ADO	ACOT8	ADORA1
ADORA1	ACOT9	ADORA2A
ADORA2A	ACOX1	ADORA2B
ADORA2B	ACOX2	ADORA3
ADORA3	ACOX3	ADPGK
ADPGK	ACP1	ADPRH
ADPRH	ACP2	ADPRHL1
ADPRHL1	ACP5	ADPRHL2
ADPRHL2	ACP6	ADPRM
ADPRM	ACPP	ADRA2A
ADRA2A	ACR	ADRA2C
ADRA2C	ACRBP	ADRB2
ADRB2	ACSF2	ADRM1
ADRM1	ACSF3	ADSL
ADSL	ACSL1	ADSS
ADSS	ACSL3	ADSSL1
ADSSL1	ACSL4	ADTRP
ADTRP	ACSL5	AEBP1
AEBP1	ACSL6	AEBP2
AEBP2	ACSM3	AEN
AEN	ACSS1	AES
AES	ACSS2	AF001548.2
AF001548.2	ACSS3	AF117829.1
AF117829.1	ACTA2	AF127577.4
AF127577.4	ACTA2-AS1	AF127936.1
AF127936.1	ACTB	AF165147.1
AF165147.1	ACTG1	AF213884.3
AF213884.3	ACTG2	AFAP1
AFAP1	ACTL10	AFAP1L1
AFAP1L1	ACTL6A	AFAP1L2
AFAP1L2	ACTN1	AFDN
AFDN	ACTN2	AFF1
AFF1	ACTN4	AFF2
AFF2	ACTR10	AFF3
AFF3	ACTR1A	AFF4
AFF4	ACTR1B	AFG1L
AFG1L	ACTR2	AFG3L2
AFG3L2	ACTR3	AFMID
AFMID	ACTR3B	AFTPH
AFTPH	ACTR3C	AGA
AGA	ACTR5	AGAP1
AGAP1	ACTR6	AGAP2
AGAP2	ACTR8	AGAP2-AS1
AGAP2-AS1	ACVR1	AGAP3
AGAP3	ACVR1B	AGAP4
AGAP4	ACVR1C	AGAP5
AGAP5	ACVR2A	AGAP6
AGAP6	ACVR2B	AGAP9
AGAP9	ACVRL1	AGBL2
AGBL2	ACY1	AGBL3
AGBL3	ACY3	AGBL5
AGBL5	ACYP1	AGER
AGER	ACYP2	AGFG1
AGFG1	AD000671.2	AGFG2
AGFG2	ADA	AGGF1
AGGF1	ADA2	AGK
AGK	ADAL	AGL
AGL	ADAM10	AGMAT
AGMAT	ADAM12	AGMO
AGMO	ADAM15	AGO1
AGO1	ADAM17	AGO2
AGO2	ADAM19	AGO3
AGO3	ADAM22	AGO4
AGO4	ADAM23	AGPAT1
AGPAT1	ADAM28	AGPAT2
AGPAT2	ADAM32	AGPAT3
AGPAT3	ADAM33	AGPAT4
AGPAT4	ADAM8	AGPAT5
AGPAT5	ADAM9	AGPS
AGPS	ADAMDEC1	AGR2
AGR2	ADAMTS1	AGRN
AGRN	ADAMTS10	AGT
AGT	ADAMTS12	AGTPBP1
AGTPBP1	ADAMTS13	AGTR1
AGTR1	ADAMTS14	AGTRAP
AGTRAP	ADAMTS15	AHCTF1
AHCTF1	ADAMTS16	AHCY
AHCY	ADAMTS17	AHCYL1
AHCYL1	ADAMTS18	AHCYL2
AHCYL2	ADAMTS2	AHDC1
AHDC1	ADAMTS3	AHI1
AHI1	ADAMTS4	AHNAK
AHNAK	ADAMTS5	AHNAK2
AHNAK2	ADAMTS6	AHR
AHR	ADAMTS7	AHSA1
AHSA1	ADAMTS9	AIDA
AIDA	ADAMTS9-AS2	AIF1
AIF1	ADAMTSL1	AIF1L
AIF1L	ADAMTSL2	AIFM1
AIFM1	ADAMTSL3	AIFM2
AIFM2	ADAMTSL4	AIFM3
AIFM3	ADAMTSL5	AIG1
AIG1	ADAP1	AIM2
AIM2	ADAP2	AIMP1
AIMP1	ADAR	AIMP2
AIMP2	ADARB1	AIP
AIP	ADARB2	AJ009632.2
AJ009632.2	ADAT1	AJAP1
AJAP1	ADAT2	AJM1
AJM1	ADAT3	AJUBA
AJUBA	ADCK1	AK1
AK1	ADCK2	AK2
AK2	ADCK5	AK3
AK3	ADCY1	AK4
AK4	ADCY3	AK5
AK5	ADCY4	AK6
AK6	ADCY5	AK7
AK7	ADCY6	AK8
AK8	ADCY7	AK9
AK9	ADCY9	AKAP1
AKAP1	ADCYAP1R1	AKAP10
AKAP10	ADD1	AKAP11
AKAP11	ADD2	AKAP12
AKAP12	ADD3	AKAP13
AKAP13	ADGRA2	AKAP17A
AKAP17A	ADGRA3	AKAP2
AKAP2	ADGRB1	AKAP5
AKAP5	ADGRB2	AKAP6
AKAP6	ADGRB3	AKAP7
AKAP7	ADGRD1	AKAP8
AKAP8	ADGRE1	AKAP8L
AKAP8L	ADGRE2	AKAP9
AKAP9	ADGRE5	AKIP1
AKIP1	ADGRF3	AKIRIN1
AKIRIN1	ADGRF5	AKIRIN2
AKIRIN2	ADGRG1	AKNA
AKNA	ADGRG3	AKNAD1
AKNAD1	ADGRG5	AKR1A1
AKR1A1	ADGRG6	AKR1B1
AKR1B1	ADGRL1	AKR1C1
AKR1C1	ADGRL2	AKR1C2
AKR1C2	ADGRL3	AKR1C3
AKR1C3	ADGRL4	AKR1E2
AKR1E2	ADH1B	AKR7A2
AKR7A2	ADH1C	AKR7A3
AKR7A3	ADH5	AKT1
AKT1	ADHFE1	AKT1S1
AKT1S1	ADI1	AKT2
AKT2	ADIPOR1	AKT3
AKT3	ADIPOR2	AKTIP
AKTIP	ADIRF	AL009178.2
AL009178.2	ADK	AL009179.1
AL009179.1	ADM	AL020996.1
AL020996.1	ADM2	AL021068.1
AL021068.1	ADM5	AL021368.2
AL021368.2	ADNP	AL021453.1
AL021453.1	ADNP2	AL021707.2
AL021707.2	ADNP-AS1	AL021707.6
AL021707.6	ADO	AL021707.7
AL021707.7	ADORA1	AL022068.1
AL022068.1	ADORA2A	AL022069.1
AL022069.1	ADORA3	AL022157.1
AL022157.1	ADPGK	AL022316.1
AL022316.1	ADPRH	AL022322.1
AL022322.1	ADPRHL1	AL022328.3
AL022328.3	ADPRHL2	AL022328.4
AL022328.4	ADPRM	AL022341.1
AL022341.1	ADRA2A	AL022341.2
AL022341.2	ADRB1	AL024508.2
AL024508.2	ADRB2	AL031058.1
AL031058.1	ADRM1	AL031728.1
AL031728.1	ADSL	AL031775.1
AL031775.1	ADSS	AL031848.2
AL031848.2	ADSSL1	AL031963.3
AL031963.3	ADTRP	AL033384.1
AL033384.1	AEBP1	AL033528.2
AL033528.2	AEBP2	AL034345.2
AL034345.2	AEN	AL034397.3
AL034397.3	AES	AL034550.2
AL034550.2	AF001548.2	AL035071.1
AL035071.1	AF117829.1	AL035413.1
AL035413.1	AF127577.4	AL035530.2
AL035530.2	AF127936.2	AL035563.1
AL035563.1	AF129075.2	AL035681.1
AL035681.1	AF131216.4	AL035701.1
AL035701.1	AF165147.1	AL049597.2
AL049597.2	AF213884.3	AL049697.1
AL049697.1	AFAP1	AL049780.2
AL049780.2	AFAP1-AS1	AL049840.1
AL049840.1	AFAP1L1	AL050341.2
AL050341.2	AFAP1L2	AL050403.2
AL050403.2	AFDN	AL078590.3
AL078590.3	AFDN-DT	AL078639.1
AL078639.1	AFF1	AL080250.1
AL080250.1	AFF3	AL080276.2
AL080276.2	AFF4	AL080317.3
AL080317.3	AFG1L	AL096678.1
AL096678.1	AFG3L2	AL096865.1
AL096865.1	AFMID	AL109741.1
AL109741.1	AFTPH	AL109767.1
AL109767.1	AGA	AL109811.3
AL109811.3	AGAP1	AL109914.1
AL109914.1	AGAP2	AL109955.1
AL109955.1	AGAP2-AS1	AL109976.1
AL109976.1	AGAP3	AL117190.1
AL117190.1	AGAP4	AL117329.1
AL117329.1	AGAP5	AL117332.1
AL117332.1	AGAP6	AL117336.3
AL117336.3	AGAP9	AL117379.1
AL117379.1	AGBL2	AL117381.1
AL117381.1	AGBL3	AL118506.1
AL118506.1	AGBL4	AL118508.1
AL118508.1	AGBL5	AL118516.1
AL118516.1	AGER	AL118558.3
AL118558.3	AGFG1	AL121603.2
AL121603.2	AGFG2	AL121658.1
AL121658.1	AGGF1	AL121748.1
AL121748.1	AGK	AL121761.1
AL121761.1	AGL	AL121787.1
AL121787.1	AGMAT	AL121832.2
AL121832.2	AGMO	AL121944.1
AL121944.1	AGO1	AL122035.1
AL122035.1	AGO2	AL132639.2
AL132639.2	AGO3	AL132656.2
AL132656.2	AGO4	AL132780.2
AL132780.2	AGPAT1	AL133245.1
AL133245.1	AGPAT2	AL133338.1
AL133338.1	AGPAT3	AL133346.1
AL133346.1	AGPAT4	AL133410.1
AL133410.1	AGPAT5	AL133415.1
AL133415.1	AGPS	AL133467.1
AL133467.1	AGRN	AL133551.1
AL133551.1	AGT	AL135791.1
AL135791.1	AGTPBP1	AL135925.1
AL135925.1	AGTR1	AL135999.1
AL135999.1	AGTRAP	AL136038.3
AL136038.3	AHCTF1	AL136038.5
AL136038.5	AHCY	AL136040.1
AL136040.1	AHCYL1	AL136084.2
AL136084.2	AHCYL2	AL136295.2
AL136295.2	AHDC1	AL136295.5
AL136295.5	AHI1	AL136531.2
AL136531.2	AHNAK	AL136962.1
AL136962.1	AHNAK2	AL137003.1
AL137003.1	AHR	AL137003.2
AL137003.2	AHRR	AL137026.1
AL137026.1	AHSA1	AL137186.2
AL137186.2	AHSP	AL137779.2
AL137779.2	AIDA	AL137802.2
AL137802.2	AIF1	AL138724.1
AL138724.1	AIF1L	AL138899.1
AL138899.1	AIFM1	AL138963.1
AL138963.1	AIFM2	AL138963.3
AL138963.3	AIFM3	AL138995.1
AL138995.1	AIG1	AL139023.1
AL139023.1	AIM2	AL139089.1
AL139089.1	AIMP1	AL139099.1
AL139099.1	AIMP2	AL139220.2
AL139220.2	AIP	AL139246.5
AL139246.5	AJAP1	AL139260.1
AL139260.1	AJM1	AL139274.2
AL139274.2	AJUBA	AL139289.2
AL139289.2	AK1	AL139352.1
AL139352.1	AK2	AL139353.1
AL139353.1	AK3	AL139384.1
AL139384.1	AK4	AL139393.2
AL139393.2	AK5	AL157392.5
AL157392.5	AK6	AL157834.2
AL157834.2	AK7	AL157895.1
AL157895.1	AK8	AL158151.1
AL158151.1	AK9	AL158152.1
AL158152.1	AKAP1	AL158152.2
AL158152.2	AKAP10	AL158163.2
AL158163.2	AKAP11	AL158835.1
AL158835.1	AKAP12	AL158850.1
AL158850.1	AKAP13	AL159169.2
AL159169.2	AKAP17A	AL160006.1
AL160006.1	AKAP2	AL160313.1
AL160313.1	AKAP5	AL161421.1
AL161421.1	AKAP6	AL161457.2
AL161457.2	AKAP7	AL161772.1
AL161772.1	AKAP8	AL161785.1
AL161785.1	AKAP8L	AL161935.3
AL161935.3	AKAP9	AL162231.1
AL162231.1	AKIP1	AL162231.2
AL162231.2	AKIRIN1	AL162258.2
AL162258.2	AKIRIN2	AL162377.1
AL162377.1	AKNA	AL162426.1
AL162426.1	AKNAD1	AL162586.1
AL162586.1	AKR1A1	AL163051.1
AL163051.1	AKR1B1	AL163636.2
AL163636.2	AKR1C1	AL353194.1
AL353194.1	AKR1C2	AL353593.2
AL353593.2	AKR1C3	AL353622.1
AL353622.1	AKR1E2	AL353708.1
AL353708.1	AKR7A2	AL353708.3
AL353708.3	AKR7A3	AL353719.1
AL353719.1	AKT1	AL353759.1
AL353759.1	AKT1S1	AL354696.2
AL354696.2	AKT2	AL354707.1
AL354707.1	AKT3	AL354732.1
AL354732.1	AKTIP	AL354733.3
AL354733.3	AL008582.1	AL354822.1
AL354822.1	AL008729.1	AL354920.1
AL354920.1	AL008729.2	AL355001.2
AL355001.2	AL009178.2	AL355075.4
AL355075.4	AL009179.1	AL355076.2
AL355076.2	AL020996.1	AL355312.3
AL355312.3	AL021068.1	AL355312.4
AL355312.4	AL021368.2	AL355338.1
AL355338.1	AL021368.3	AL355353.1
AL355353.1	AL021453.1	AL355472.1
AL355472.1	AL021707.2	AL355488.1
AL355488.1	AL021707.6	AL355581.1
AL355581.1	AL021707.7	AL355816.2
AL355816.2	AL022069.1	AL356019.2
AL356019.2	AL022157.1	AL356020.1
AL356020.1	AL022316.1	AL356056.2
AL356056.2	AL022322.1	AL356417.2
AL356417.2	AL022323.4	AL356481.1
AL356481.1	AL022328.2	AL356488.3
AL356488.3	AL022328.4	AL356512.1
AL356512.1	AL022341.1	AL356599.1
AL356599.1	AL022341.2	AL357033.4
AL357033.4	AL024498.1	AL357054.4
AL357054.4	AL024507.2	AL357055.3
AL357055.3	AL024508.2	AL357060.1
AL357060.1	AL031058.1	AL357078.1
AL357078.1	AL031708.1	AL358472.2
AL358472.2	AL031714.1	AL358781.1
AL358781.1	AL031728.1	AL358852.1
AL358852.1	AL031733.2	AL359220.1
AL359220.1	AL031775.1	AL359258.2
AL359258.2	AL031777.3	AL359397.2
AL359397.2	AL031848.2	AL359504.2
AL359504.2	AL031963.3	AL359513.1
AL359513.1	AL033527.3	AL359643.2
AL359643.2	AL034397.3	AL359643.3
AL359643.3	AL034550.2	AL359711.2
AL359711.2	AL035071.1	AL359834.1
AL359834.1	AL035252.3	AL359915.2
AL359915.2	AL035413.1	AL359921.2
AL359921.2	AL035446.1	AL359962.2
AL359962.2	AL035530.2	AL365203.2
AL365203.2	AL035563.1	AL365205.1
AL365205.1	AL035587.1	AL365226.2
AL365226.2	AL035681.1	AL365356.5
AL365356.5	AL035701.1	AL365361.1
AL365361.1	AL049597.2	AL390036.1
AL390036.1	AL049780.2	AL390066.1
AL390066.1	AL049795.1	AL390198.1
AL390198.1	AL050341.2	AL390728.5
AL390728.5	AL078590.3	AL390728.6
AL390728.6	AL078639.1	AL391056.1
AL391056.1	AL080250.1	AL391069.2
AL391069.2	AL080317.1	AL391069.3
AL391069.3	AL080317.2	AL391121.1
AL391121.1	AL080317.3	AL391244.3
AL391244.3	AL096678.1	AL391422.3
AL391422.3	AL096855.1	AL391807.1
AL391807.1	AL096865.1	AL391845.2
AL391845.2	AL109741.1	AL392046.1
AL392046.1	AL109761.1	AL392172.1
AL392172.1	AL109811.1	AL441883.1
AL441883.1	AL109811.3	AL441992.1
AL441992.1	AL109914.1	AL442663.3
AL442663.3	AL109917.1	AL445472.1
AL445472.1	AL109955.1	AL445524.1
AL445524.1	AL109976.1	AL445647.1
AL445647.1	AL117190.1	AL445673.1
AL445673.1	AL117332.1	AL450326.1
AL450326.1	AL117335.1	AL450384.2
AL450384.2	AL117336.3	AL450998.2
AL450998.2	AL117379.1	AL451042.2
AL451042.2	AL117381.1	AL451074.2
AL451074.2	AL118506.1	AL451085.1
AL451085.1	AL118516.1	AL451085.2
AL451085.2	AL118558.3	AL451165.2
AL451165.2	AL121583.1	AL512353.1
AL512353.1	AL121601.1	AL512625.1
AL512625.1	AL121603.2	AL512625.3
AL512625.3	AL121652.1	AL512791.2
AL512791.2	AL121658.1	AL513283.1
AL513283.1	AL121672.3	AL513314.2
AL513314.2	AL121748.1	AL513548.1
AL513548.1	AL121748.2	AL513550.1
AL513550.1	AL121761.1	AL583785.1
AL583785.1	AL121820.2	AL589843.1
AL589843.1	AL121832.2	AL590079.1
AL590079.1	AL121845.1	AL590226.1
AL590226.1	AL121845.4	AL590399.1
AL590399.1	AL121917.1	AL590428.1
AL590428.1	AL121928.1	AL590617.2
AL590617.2	AL121929.2	AL590705.1
AL590705.1	AL121944.1	AL590764.1
AL590764.1	AL121983.2	AL590999.1
AL590999.1	AL121985.1	AL591845.1
AL591845.1	AL121990.1	AL591895.1
AL591895.1	AL122035.1	AL592148.3
AL592148.3	AL122035.2	AL592183.1
AL592183.1	AL132639.2	AL596202.1
AL596202.1	AL132655.2	AL603839.3
AL603839.3	AL132656.2	AL606491.1
AL606491.1	AL132780.2	AL606760.1
AL606760.1	AL133245.1	AL606763.1
AL606763.1	AL133338.1	AL606807.1
AL606807.1	AL133367.1	AL627171.1
AL627171.1	AL133410.1	AL645568.1
AL645568.1	AL133410.2	AL645608.1
AL645608.1	AL133415.1	AL645608.8
AL645608.8	AL133467.1	AL645728.1
AL645728.1	AL133551.1	AL645933.2
AL645933.2	AL135791.1	AL662797.1
AL662797.1	AL135925.1	AL662844.4
AL662844.4	AL135999.1	AL662899.2
AL662899.2	AL136038.3	AL669831.5
AL669831.5	AL136038.5	AL683813.1
AL683813.1	AL136040.1	AL691432.2
AL691432.2	AL136084.3	AL691447.2
AL691447.2	AL136295.2	AL731563.3
AL731563.3	AL136295.5	AL731569.1
AL731569.1	AL136366.1	AL845472.1
AL845472.1	AL136531.2	AL928654.1
AL928654.1	AL136962.1	AL928742.1
AL928742.1	AL137003.1	ALAD
ALAD	AL137003.2	ALAS1
ALAS1	AL137145.2	ALB
ALB	AL137186.2	ALCAM
ALCAM	AL137779.2	ALDH16A1
ALDH16A1	AL137784.2	ALDH18A1
ALDH18A1	AL137802.2	ALDH1A1
ALDH1A1	AL138720.1	ALDH1A2
ALDH1A2	AL138724.1	ALDH1A3
ALDH1A3	AL138762.1	ALDH1B1
ALDH1B1	AL138895.1	ALDH1L2
ALDH1L2	AL138899.1	ALDH2
ALDH2	AL138963.3	ALDH3A2
ALDH3A2	AL139011.1	ALDH3B1
ALDH3B1	AL139089.1	ALDH3B2
ALDH3B2	AL139099.1	ALDH4A1
ALDH4A1	AL139161.1	ALDH5A1
ALDH5A1	AL139220.2	ALDH6A1
ALDH6A1	AL139246.3	ALDH7A1
ALDH7A1	AL139246.5	ALDH9A1
ALDH9A1	AL139260.1	ALDOA
ALDOA	AL139274.2	ALDOC
ALDOC	AL139289.2	ALG1
ALG1	AL139317.3	ALG10
ALG10	AL139352.1	ALG10B
ALG10B	AL139353.1	ALG11
ALG11	AL139384.1	ALG12
ALG12	AL139384.2	ALG13
ALG13	AL139423.1	ALG14
ALG14	AL157392.5	ALG1L2
ALG1L2	AL157402.2	ALG2
ALG2	AL157786.1	ALG3
ALG3	AL158071.3	ALG5
ALG5	AL158071.4	ALG6
ALG6	AL158151.1	ALG8
ALG8	AL158152.1	ALG9
ALG9	AL158152.2	ALKBH1
ALKBH1	AL158163.1	ALKBH2
ALKBH2	AL158163.2	ALKBH3
ALKBH3	AL158835.1	ALKBH4
ALKBH4	AL159169.2	ALKBH5
ALKBH5	AL160006.1	ALKBH6
ALKBH6	AL160291.1	ALKBH7
ALKBH7	AL161421.1	ALKBH8
ALKBH8	AL161431.1	ALMS1
ALMS1	AL161457.2	ALOX12-AS1
ALOX12-AS1	AL161729.1	ALOX15B
ALOX15B	AL161756.1	ALOX5
ALOX5	AL161772.1	ALOX5AP
ALOX5AP	AL161785.1	ALPK1
ALPK1	AL161935.3	ALPK2
ALPK2	AL162231.1	ALPK3
ALPK3	AL162231.2	ALPL
ALPL	AL162258.2	ALS2
ALS2	AL162274.2	ALS2CL
ALS2CL	AL162377.1	ALS2CR12
ALS2CR12	AL162431.2	ALX4
ALX4	AL162457.1	ALYREF
ALYREF	AL162586.1	AMACR
AMACR	AL163051.1	AMBRA1
AMBRA1	AL163973.2	AMD1
AMD1	AL353194.1	AMDHD1
AMDHD1	AL353593.1	AMDHD2
AMDHD2	AL353593.2	AMER1
AMER1	AL353622.1	AMFR
AMFR	AL353708.3	AMIGO1
AMIGO1	AL353719.1	AMIGO2
AMIGO2	AL353751.1	AMMECR1
AMMECR1	AL353759.1	AMMECR1L
AMMECR1L	AL354696.2	AMN
AMN	AL354707.1	AMN1
AMN1	AL354733.3	AMOT
AMOT	AL354822.1	AMOTL1
AMOTL1	AL354836.1	AMOTL2
AMOTL2	AL354920.1	AMPD2
AMPD2	AL355001.2	AMPD3
AMPD3	AL355075.4	AMPH
AMPH	AL355076.2	AMT
AMT	AL355312.3	AMY2B
AMY2B	AL355338.1	AMZ1
AMZ1	AL355353.1	AMZ2
AMZ2	AL355388.2	ANAPC1
ANAPC1	AL355472.1	ANAPC10
ANAPC10	AL355488.1	ANAPC11
ANAPC11	AL355581.1	ANAPC13
ANAPC13	AL355816.2	ANAPC15
ANAPC15	AL355916.1	ANAPC16
ANAPC16	AL355922.2	ANAPC2
ANAPC2	AL356019.2	ANAPC4
ANAPC4	AL356020.1	ANAPC5
ANAPC5	AL356056.2	ANAPC7
ANAPC7	AL356356.1	ANG
ANG	AL356417.2	ANGEL1
ANGEL1	AL356481.1	ANGEL2
ANGEL2	AL356488.2	ANGPT1
ANGPT1	AL356488.3	ANGPT2
ANGPT2	AL356489.2	ANGPT4
ANGPT4	AL356489.3	ANGPTL1
ANGPTL1	AL356512.1	ANGPTL2
ANGPTL2	AL356599.1	ANGPTL4
ANGPTL4	AL357033.3	ANGPTL6
ANGPTL6	AL357033.4	ANK1
ANK1	AL357054.4	ANK2
ANK2	AL357055.3	ANK3
ANK3	AL357060.1	ANKAR
ANKAR	AL357078.1	ANKDD1A
ANKDD1A	AL358472.2	ANKDD1B
ANKDD1B	AL358472.4	ANKEF1
ANKEF1	AL358781.1	ANKFY1
ANKFY1	AL358852.1	ANKH
ANKH	AL359091.4	ANKHD1
ANKHD1	AL359220.1	ANKHD1-EIF4EBP3
ANKHD1-EIF4EBP3	AL359232.1	ANKIB1
ANKIB1	AL359258.2	ANKK1
ANKK1	AL359265.3	ANKLE1
ANKLE1	AL359397.2	ANKLE2
ANKLE2	AL359504.2	ANKMY1
ANKMY1	AL359513.1	ANKMY2
ANKMY2	AL359541.1	ANKRA2
ANKRA2	AL359643.3	ANKRD10
ANKRD10	AL359834.1	ANKRD11
ANKRD11	AL359851.1	ANKRD12
ANKRD12	AL359915.2	ANKRD13A
ANKRD13A	AL359921.1	ANKRD13B
ANKRD13B	AL359921.2	ANKRD13C
ANKRD13C	AL359962.2	ANKRD13D
ANKRD13D	AL360012.1	ANKRD16
ANKRD16	AL360181.2	ANKRD17
ANKRD17	AL360270.3	ANKRD2
ANKRD2	AL365181.3	ANKRD22
ANKRD22	AL365194.1	ANKRD23
ANKRD23	AL365203.2	ANKRD26
ANKRD26	AL365205.1	ANKRD27
ANKRD27	AL365259.1	ANKRD28
ANKRD28	AL365361.1	ANKRD29
ANKRD29	AL390066.1	ANKRD30A
ANKRD30A	AL390198.1	ANKRD30B
ANKRD30B	AL390208.1	ANKRD31
ANKRD31	AL390719.2	ANKRD33B
ANKRD33B	AL390728.5	ANKRD34A
ANKRD34A	AL390728.6	ANKRD35
ANKRD35	AL390729.1	ANKRD36
ANKRD36	AL391056.1	ANKRD36B
ANKRD36B	AL391069.2	ANKRD36C
ANKRD36C	AL391069.3	ANKRD37
ANKRD37	AL391121.1	ANKRD39
ANKRD39	AL391244.2	ANKRD40
ANKRD40	AL391244.3	ANKRD42
ANKRD42	AL391422.3	ANKRD44
ANKRD44	AL391684.1	ANKRD46
ANKRD46	AL391807.1	ANKRD49
ANKRD49	AL391832.2	ANKRD50
ANKRD50	AL391834.2	ANKRD52
ANKRD52	AL391839.2	ANKRD53
ANKRD53	AL391845.2	ANKRD54
ANKRD54	AL392046.1	ANKRD55
ANKRD55	AL392172.1	ANKRD6
ANKRD6	AL441883.1	ANKRD65
ANKRD65	AL441992.1	ANKRD7
ANKRD7	AL442128.2	ANKRD9
ANKRD9	AL442663.3	ANKS1A
ANKS1A	AL445471.1	ANKS1B
ANKS1B	AL445472.1	ANKS3
ANKS3	AL445524.1	ANKS6
ANKS6	AL445686.2	ANKZF1
ANKZF1	AL449266.1	ANLN
ANLN	AL450326.1	ANO1
ANO1	AL450384.2	ANO10
ANO10	AL450992.2	ANO2
ANO2	AL450998.2	ANO6
ANO6	AL451042.2	ANO7
ANO7	AL451074.2	ANO8
ANO8	AL451085.1	ANO9
ANO9	AL451085.2	ANOS1
ANOS1	AL451165.2	ANP32A
ANP32A	AL512306.2	ANP32B
ANP32B	AL512329.2	ANP32E
ANP32E	AL512353.1	ANPEP
ANPEP	AL512408.1	ANTXR1
ANTXR1	AL512506.3	ANTXR2
ANTXR2	AL512625.1	ANXA1
ANXA1	AL512625.3	ANXA11
ANXA11	AL512791.2	ANXA13
ANXA13	AL513217.1	ANXA2
ANXA2	AL513314.2	ANXA2R
ANXA2R	AL513320.1	ANXA3
ANXA3	AL513548.1	ANXA4
ANXA4	AL513550.1	ANXA5
ANXA5	AL583785.1	ANXA6
ANXA6	AL589182.1	ANXA7
ANXA7	AL589765.5	ANXA8L1
ANXA8L1	AL589765.7	AOAH
AOAH	AL589843.1	AOC1
AOC1	AL590006.1	AOC3
AOC3	AL590079.1	AOX1
AOX1	AL590226.1	AP000251.1
AP000251.1	AL590399.1	AP000254.1
AP000254.1	AL590428.1	AP000446.1
AP000446.1	AL590560.2	AP000487.1
AP000487.1	AL590617.2	AP000692.2
AP000692.2	AL590705.1	AP000695.1
AP000695.1	AL590714.1	AP000695.2
AP000695.2	AL590764.1	AP000766.1
AP000766.1	AL590999.1	AP000787.1
AP000787.1	AL591806.3	AP000866.1
AP000866.1	AL591845.1	AP000866.2
AP000866.2	AL591848.4	AP000911.1
AP000911.1	AL591895.1	AP001029.2
AP001029.2	AL592148.3	AP001033.1
AP001033.1	AL592166.1	AP001062.1
AP001062.1	AL592183.1	AP001107.9
AP001107.9	AL596202.1	AP001157.1
AP001157.1	AL596325.1	AP001160.2
AP001160.2	AL596442.2	AP001160.3
AP001160.3	AL603756.1	AP001267.3
AP001267.3	AL603839.3	AP001318.2
AP001318.2	AL606760.2	AP001347.1
AP001347.1	AL606807.1	AP001412.1
AP001412.1	AL627171.1	AP001432.1
AP001432.1	AL627309.1	AP001453.1
AP001453.1	AL645568.1	AP001453.2
AP001453.2	AL645608.1	AP001462.1
AP001462.1	AL645608.8	AP001469.3
AP001469.3	AL645728.1	AP001528.1
AP001528.1	AL645933.2	AP001528.2
AP001528.2	AL645941.3	AP001610.1
AP001610.1	AL662797.1	AP001627.1
AP001627.1	AL662844.4	AP001636.3
AP001636.3	AL662899.2	AP001816.1
AP001816.1	AL669831.5	AP001922.5
AP001922.5	AL671710.1	AP002026.1
AP002026.1	AL683807.1	AP002360.1
AP002360.1	AL683813.1	AP002387.2
AP002387.2	AL691403.2	AP002490.1
AP002490.1	AL691432.2	AP002495.2
AP002495.2	AL691447.2	AP002748.3
AP002748.3	AL731563.3	AP002761.3
AP002761.3	AL731569.1	AP002807.1
AP002807.1	AL731571.1	AP002812.5
AP002812.5	AL844908.1	AP002852.1
AP002852.1	AL845472.1	AP002884.1
AP002884.1	AL928654.1	AP002990.1
AP002990.1	AL928970.1	AP003068.2
AP003068.2	ALAD	AP003108.2
AP003108.2	ALAS1	AP003119.2
AP003119.2	ALAS2	AP003390.1
AP003390.1	ALCAM	AP003392.4
AP003392.4	ALDH16A1	AP003392.6
AP003392.6	ALDH18A1	AP003469.4
AP003469.4	ALDH1A1	AP003486.1
AP003486.1	ALDH1A2	AP003555.2
AP003555.2	ALDH1A3	AP003555.3
AP003555.3	ALDH1B1	AP003716.1
AP003716.1	ALDH1L2	AP003721.4
AP003721.4	ALDH2	AP003774.3
AP003774.3	ALDH3A2	AP004609.1
AP004609.1	ALDH3B1	AP004609.3
AP004609.3	ALDH3B2	AP005019.1
AP005019.1	ALDH4A1	AP005329.1
AP005329.1	ALDH5A1	AP005329.2
AP005329.2	ALDH6A1	AP005329.3
AP005329.3	ALDH7A1	AP006284.1
AP006284.1	ALDH9A1	AP006621.3
AP006621.3	ALDOA	AP1AR
AP1AR	ALDOC	AP1B1
AP1B1	ALG1	AP1G1
AP1G1	ALG10	AP1G2
AP1G2	ALG10B	AP1M1
AP1M1	ALG11	AP1M2
AP1M2	ALG12	AP1S1
AP1S1	ALG13	AP1S2
AP1S2	ALG14	AP1S3
AP1S3	ALG1L	AP2A1
AP2A1	ALG1L2	AP2A2
AP2A2	ALG2	AP2B1
AP2B1	ALG3	AP2M1
AP2M1	ALG5	AP2S1
AP2S1	ALG6	AP3B1
AP3B1	ALG8	AP3B2
AP3B2	ALG9	AP3D1
AP3D1	ALK	AP3M1
AP3M1	ALKBH1	AP3M2
AP3M2	ALKBH2	AP3S1
AP3S1	ALKBH3	AP3S2
AP3S2	ALKBH4	AP4B1
AP4B1	ALKBH5	AP4E1
AP4E1	ALKBH6	AP4M1
AP4M1	ALKBH7	AP4S1
AP4S1	ALKBH8	AP5B1
AP5B1	ALMS1	AP5M1
AP5M1	ALOX12-AS1	AP5S1
AP5S1	ALOX15B	AP5Z1
AP5Z1	ALOX5	APAF1
APAF1	ALOX5AP	APBA1
APBA1	ALPK1	APBA2
APBA2	ALPK2	APBA3
APBA3	ALPK3	APBB1
APBB1	ALPL	APBB1IP
APBB1IP	ALS2	APBB2
APBB2	ALS2CL	APBB3
APBB3	ALS2CR12	APC
APC	ALYREF	APCDD1
APCDD1	AMACR	APCDD1L
APCDD1L	AMBRA1	APEH
APEH	AMD1	APELA
APELA	AMDHD1	APEX1
APEX1	AMDHD2	APEX2
APEX2	AMER1	APH1A
APH1A	AMFR	APH1B
APH1B	AMH	API5
API5	AMIGO1	APIP
APIP	AMIGO2	APLF
APLF	AMMECR1	APLN
APLN	AMMECR1L	APLNR
APLNR	AMN	APLP1
APLP1	AMN1	APLP2
APLP2	AMOT	APMAP
APMAP	AMOTL1	APOA1
APOA1	AMOTL2	APOBEC3B
APOBEC3B	AMPD1	APOBEC3C
APOBEC3C	AMPD2	APOBEC3D
APOBEC3D	AMPD3	APOBEC3F
APOBEC3F	AMPH	APOBEC3G
APOBEC3G	AMT	APOBEC3H
APOBEC3H	AMY2B	APOBR
APOBR	AMZ1	APOC1
APOC1	AMZ2	APOC2
APOC2	ANAPC1	APOD
APOD	ANAPC10	APOE
APOE	ANAPC11	APOL1
APOL1	ANAPC13	APOL2
APOL2	ANAPC15	APOL3
APOL3	ANAPC16	APOL4
APOL4	ANAPC2	APOL6
APOL6	ANAPC4	APOLD1
APOLD1	ANAPC5	APOM
APOM	ANAPC7	APOO
APOO	ANG	APOOL
APOOL	ANGEL1	APOPT1
APOPT1	ANGEL2	APP
APP	ANGPT1	APPBP2
APPBP2	ANGPT2	APPL1
APPL1	ANGPTL1	APPL2
APPL2	ANGPTL2	APRT
APRT	ANGPTL4	APTR
APTR	ANGPTL6	APTX
APTX	ANGPTL7	AQP1
AQP1	ANK1	AQP11
AQP11	ANK2	AQP3
AQP3	ANK3	AQP5
AQP5	ANKAR	AQP7
AQP7	ANKDD1A	AQR
AQR	ANKDD1B	AR
AR	ANKEF1	ARAF
ARAF	ANKFY1	ARAP1
ARAP1	ANKH	ARAP2
ARAP2	ANKHD1	ARAP3
ARAP3	ANKHD1-EIF4EBP3	ARC
ARC	ANKIB1	ARCN1
ARCN1	ANKK1	AREG
AREG	ANKLE1	AREL1
AREL1	ANKLE2	ARF1
ARF1	ANKMY1	ARF3
ARF3	ANKMY2	ARF4
ARF4	ANKRA2	ARF4-AS1
ARF4-AS1	ANKRD10	ARF5
ARF5	ANKRD11	ARF6
ARF6	ANKRD12	ARFGAP1
ARFGAP1	ANKRD13A	ARFGAP2
ARFGAP2	ANKRD13B	ARFGAP3
ARFGAP3	ANKRD13C	ARFGEF1
ARFGEF1	ANKRD13D	ARFGEF2
ARFGEF2	ANKRD16	ARFGEF3
ARFGEF3	ANKRD17	ARFIP1
ARFIP1	ANKRD18A	ARFIP2
ARFIP2	ANKRD20A4	ARFRP1
ARFRP1	ANKRD22	ARG2
ARG2	ANKRD23	ARGLU1
ARGLU1	ANKRD24	ARHGAP1
ARHGAP1	ANKRD26	ARHGAP10
ARHGAP10	ANKRD27	ARHGAP11A
ARHGAP11A	ANKRD28	ARHGAP12
ARHGAP12	ANKRD29	ARHGAP15
ARHGAP15	ANKRD31	ARHGAP17
ARHGAP17	ANKRD33B	ARHGAP18
ARHGAP18	ANKRD34A	ARHGAP19
ARHGAP19	ANKRD35	ARHGAP20
ARHGAP20	ANKRD36	ARHGAP21
ARHGAP21	ANKRD36B	ARHGAP22
ARHGAP22	ANKRD36C	ARHGAP23
ARHGAP23	ANKRD37	ARHGAP24
ARHGAP24	ANKRD39	ARHGAP25
ARHGAP25	ANKRD40	ARHGAP26
ARHGAP26	ANKRD42	ARHGAP27
ARHGAP27	ANKRD44	ARHGAP28
ARHGAP28	ANKRD45	ARHGAP29
ARHGAP29	ANKRD46	ARHGAP30
ARHGAP30	ANKRD49	ARHGAP31
ARHGAP31	ANKRD50	ARHGAP32
ARHGAP32	ANKRD52	ARHGAP33
ARHGAP33	ANKRD53	ARHGAP35
ARHGAP35	ANKRD54	ARHGAP39
ARHGAP39	ANKRD55	ARHGAP4
ARHGAP4	ANKRD6	ARHGAP40
ARHGAP40	ANKRD65	ARHGAP42
ARHGAP42	ANKRD9	ARHGAP44
ARHGAP44	ANKS1A	ARHGAP45
ARHGAP45	ANKS1B	ARHGAP5
ARHGAP5	ANKS3	ARHGAP5-AS1
ARHGAP5-AS1	ANKS6	ARHGAP6
ARHGAP6	ANKZF1	ARHGAP8
ARHGAP8	ANLN	ARHGAP9
ARHGAP9	ANO1	ARHGDIA
ARHGDIA	ANO10	ARHGDIB
ARHGDIB	ANO2	ARHGEF1
ARHGEF1	ANO6	ARHGEF10
ARHGEF10	ANO7	ARHGEF10L
ARHGEF10L	ANO8	ARHGEF11
ARHGEF11	ANO9	ARHGEF12
ARHGEF12	ANOS1	ARHGEF15
ARHGEF15	ANP32A	ARHGEF16
ARHGEF16	ANP32B	ARHGEF17
ARHGEF17	ANP32E	ARHGEF18
ARHGEF18	ANPEP	ARHGEF19
ARHGEF19	ANTXR1	ARHGEF2
ARHGEF2	ANTXR2	ARHGEF25
ARHGEF25	ANTXRL	ARHGEF26
ARHGEF26	ANXA1	ARHGEF28
ARHGEF28	ANXA11	ARHGEF3
ARHGEF3	ANXA2	ARHGEF33
ARHGEF33	ANXA2R	ARHGEF35
ARHGEF35	ANXA3	ARHGEF37
ARHGEF37	ANXA4	ARHGEF38
ARHGEF38	ANXA5	ARHGEF39
ARHGEF39	ANXA6	ARHGEF4
ARHGEF4	ANXA7	ARHGEF40
ARHGEF40	ANXA8	ARHGEF5
ARHGEF5	ANXA8L1	ARHGEF6
ARHGEF6	ANXA9	ARHGEF7
ARHGEF7	AOAH	ARHGEF9
ARHGEF9	AOC1	ARID1A
ARID1A	AOC2	ARID1B
ARID1B	AOC3	ARID2
ARID2	AOX1	ARID3A
ARID3A	AP000254.1	ARID3B
ARID3B	AP000311.1	ARID4A
ARID4A	AP000350.6	ARID4B
ARID4B	AP000446.1	ARID5A
ARID5A	AP000487.1	ARID5B
ARID5B	AP000550.1	ARIH1
ARIH1	AP000692.2	ARIH2
ARIH2	AP000704.1	ARIH2OS
ARIH2OS	AP000766.1	ARL1
ARL1	AP000787.1	ARL10
ARL10	AP000845.1	ARL11
ARL11	AP000851.1	ARL13B
ARL13B	AP000851.2	ARL14EP
ARL14EP	AP000866.1	ARL15
ARL15	AP000866.2	ARL16
ARL16	AP000866.5	ARL17A
ARL17A	AP000879.1	ARL17B
ARL17B	AP000880.1	ARL2
ARL2	AP000911.1	ARL2BP
ARL2BP	AP000977.1	ARL3
ARL3	AP001033.1	ARL4A
ARL4A	AP001059.1	ARL4C
ARL4C	AP001062.1	ARL4D
ARL4D	AP001107.2	ARL5A
ARL5A	AP001107.4	ARL5B
ARL5B	AP001107.9	ARL6
ARL6	AP001157.1	ARL6IP1
ARL6IP1	AP001160.3	ARL6IP4
ARL6IP4	AP001189.5	ARL6IP5
ARL6IP5	AP001207.3	ARL6IP6
ARL6IP6	AP001267.1	ARL8A
ARL8A	AP001269.4	ARL8B
ARL8B	AP001347.1	ARL9
ARL9	AP001412.1	ARMC1
ARMC1	AP001437.1	ARMC10
ARMC10	AP001453.1	ARMC2
ARMC2	AP001453.2	ARMC5
ARMC5	AP001453.4	ARMC6
ARMC6	AP001462.1	ARMC7
ARMC7	AP001469.3	ARMC8
ARMC8	AP001505.1	ARMC9
ARMC9	AP001528.1	ARMCX1
ARMCX1	AP001528.2	ARMCX2
ARMCX2	AP001610.1	ARMCX3
ARMCX3	AP001816.1	ARMCX4
ARMCX4	AP001830.1	ARMCX5
ARMCX5	AP002026.1	ARMCX6
ARMCX6	AP002360.1	ARMH1
ARMH1	AP002360.3	ARMH3
ARMH3	AP002387.2	ARMH4
ARMH4	AP002490.1	ARMT1
ARMT1	AP002495.2	ARNT
ARNT	AP002748.3	ARNT2
ARNT2	AP002761.3	ARNTL
ARNTL	AP002770.1	ARNTL2
ARNTL2	AP002807.1	ARPC1A
ARPC1A	AP002884.1	ARPC1B
ARPC1B	AP002884.4	ARPC2
ARPC2	AP002986.1	ARPC3
ARPC3	AP002990.1	ARPC4
ARPC4	AP003068.2	ARPC4-TTLL3
ARPC4-TTLL3	AP003086.1	ARPC5
ARPC5	AP003108.2	ARPC5L
ARPC5L	AP003352.1	ARPIN
ARPIN	AP003392.4	ARPP19
ARPP19	AP003392.6	ARRB1
ARRB1	AP003419.3	ARRB2
ARRB2	AP003469.4	ARRDC1
ARRDC1	AP003486.1	ARRDC1-AS1
ARRDC1-AS1	AP003555.2	ARRDC2
ARRDC2	AP003555.3	ARRDC3
ARRDC3	AP003716.1	ARRDC3-AS1
ARRDC3-AS1	AP003721.4	ARRDC4
ARRDC4	AP003774.4	ARRDC5
ARRDC5	AP004609.3	ARSA
ARSA	AP005019.1	ARSB
ARSB	AP005329.1	ARSD
ARSD	AP005329.3	ARSE
ARSE	AP005482.1	ARSG
ARSG	AP006284.1	ARSI
ARSI	AP006621.3	ARSJ
ARSJ	AP006623.1	ARSK
ARSK	AP1AR	ART4
ART4	AP1B1	ART5
ART5	AP1G1	ARV1
ARV1	AP1G2	ARVCF
ARVCF	AP1M1	ASAH1
ASAH1	AP1M2	ASAH2
ASAH2	AP1S1	ASAH2B
ASAH2B	AP1S2	ASAP1
ASAP1	AP1S3	ASAP2
ASAP2	AP2A1	ASAP3
ASAP3	AP2A2	ASB1
ASB1	AP2B1	ASB13
ASB13	AP2M1	ASB16-AS1
ASB16-AS1	AP2S1	ASB2
ASB2	AP3B1	ASB3
ASB3	AP3D1	ASB6
ASB6	AP3M1	ASB7
ASB7	AP3M2	ASB8
ASB8	AP3S1	ASB9
ASB9	AP3S2	ASCC1
ASCC1	AP4B1	ASCC2
[truncated: 23,290 more rows]
