# Supplementary material for: Performance of tumour microenvironment deconvolution methods in breast cancer using single-cell simulated bulk mixtures
Source: Nat Commun. 2023 Sep 16;14:5758. doi: 10.1038/s41467-023-41385-5 (PMC10505141; doi:10.1038/s41467-023-41385-5)
Supplement: Supplementary file 8 — Supplementary Data 5 [file 41467_2023_41385_MOESM8_ESM.xlsx]

## Sheet: supp_table_4
Supplementary Data 5. Intersecting genes between Wu et al and Bassez et al, and between Wu et al and Pal et al
The order of genes in each column is independent of gene orders in other columns
Wu et al genes	Bassez et al genes	Wu et al-Bassez et al intersecting genes	Pal et al genes	Wu et al-Pal et al intersecting genes
A1BG	A1BG	A1BG	A1BG	A1BG
A1BG-AS1	A1BG-AS1	A1BG-AS1	A1BG-AS1	A1BG-AS1
A1CF	A1CF	A1CF	A1CF	A1CF
A2M	A2M	A2M	A2M	A2M
A2M-AS1	A2M-AS1	A2M-AS1	A2M-AS1	A2M-AS1
A2ML1	A2ML1	A2ML1	A2ML1	A2ML1
A2ML1-AS1	A2ML1-AS1	A2ML1-AS1	A2ML1-AS1	A2ML1-AS1
A2ML1-AS2	A4GALT	A2ML1-AS2	A2ML1-AS2	A2ML1-AS2
A3GALT2	AAAS	A3GALT2	A3GALT2	A3GALT2
A4GALT	AACS	A4GALT	A4GALT	A4GALT
A4GNT	AADAC	A4GNT	A4GNT	A4GNT
AAAS	AADACL2-AS1	AAAS	AAAS	AAAS
AACS	AADAT	AACS	AACS	AACS
AADAC	AAED1	AADAC	AADAC	AADAC
AADACL2	AAGAB	AADACL2	AADACL2	AADACL2
AADACL2-AS1	AAK1	AADACL2-AS1	AADACL2-AS1	AADACL2-AS1
AADAT	AAMDC	AADAT	AADACL3	AADAT
AAED1	AAMP	AAED1	AADACL4	AAED1
AAGAB	AANAT	AAGAB	AADAT	AAGAB
AAK1	AAR2	AAK1	AAED1	AAK1
AAMDC	AARD	AAMDC	AAGAB	AAMDC
AAMP	AARS	AAMP	AAK1	AAMP
AANAT	AARS2	AANAT	AAMDC	AANAT
AAR2	AARSD1	AAR2	AAMP	AAR2
AARD	AASDH	AARD	AANAT	AARD
AARS	AASDHPPT	AARS	AAR2	AARS
AARS2	AASS	AARS2	AARD	AARS2
AARSD1	AATBC	AARSD1	AARS	AARSD1
AASDH	AATF	AASDH	AARS2	AASDH
AASDHPPT	AATK	AASDHPPT	AARSD1	AASDHPPT
AASS	ABALON	AASS	AASDH	AASS
AATBC	ABAT	AATBC	AASDHPPT	AATBC
AATF	ABCA1	AATF	AASS	AATF
AATK	ABCA10	AATK	AATBC	AATK
AATK-AS1	ABCA12	ABALON	AATF	ABALON
AB015752.3	ABCA13	ABAT	AATK	ABAT
ABALON	ABCA2	ABCA1	AB015752.1	ABCA1
ABAT	ABCA3	ABCA10	ABALON	ABCA10
ABC11-4932300O16.1	ABCA4	ABCA12	ABAT	ABCA12
ABC12-49244600F4.4	ABCA5	ABCA13	ABCA1	ABCA13
ABC7-42404400C24.1	ABCA6	ABCA2	ABCA10	ABCA2
ABCA1	ABCA7	ABCA3	ABCA12	ABCA3
ABCA10	ABCA8	ABCA4	ABCA13	ABCA4
ABCA12	ABCA9	ABCA5	ABCA2	ABCA5
ABCA13	ABCB1	ABCA6	ABCA3	ABCA6
ABCA2	ABCB10	ABCA7	ABCA4	ABCA7
ABCA3	ABCB11	ABCA8	ABCA5	ABCA8
ABCA4	ABCB4	ABCA9	ABCA6	ABCA9
ABCA5	ABCB5	ABCA9-AS1	ABCA7	ABCA9-AS1
ABCA6	ABCB6	ABCB1	ABCA8	ABCB1
ABCA7	ABCB7	ABCB10	ABCA9	ABCB10
ABCA8	ABCB8	ABCB11	ABCA9-AS1	ABCB11
ABCA9	ABCB9	ABCB4	ABCB1	ABCB4
ABCA9-AS1	ABCC1	ABCB5	ABCB10	ABCB5
ABCB1	ABCC10	ABCB6	ABCB11	ABCB6
ABCB10	ABCC11	ABCB7	ABCB4	ABCB7
ABCB11	ABCC12	ABCB8	ABCB5	ABCB8
ABCB4	ABCC2	ABCB9	ABCB6	ABCB9
ABCB5	ABCC3	ABCC1	ABCB7	ABCC1
ABCB6	ABCC4	ABCC10	ABCB8	ABCC10
ABCB7	ABCC5	ABCC11	ABCB9	ABCC11
ABCB8	ABCC6	ABCC12	ABCC1	ABCC12
ABCB9	ABCC8	ABCC2	ABCC10	ABCC2
ABCC1	ABCC9	ABCC3	ABCC11	ABCC3
ABCC10	ABCD1	ABCC4	ABCC12	ABCC4
ABCC11	ABCD2	ABCC5	ABCC2	ABCC5
ABCC12	ABCD3	ABCC5-AS1	ABCC3	ABCC5-AS1
ABCC2	ABCD4	ABCC6	ABCC4	ABCC6
ABCC3	ABCE1	ABCC8	ABCC5	ABCC8
ABCC4	ABCF1	ABCC9	ABCC5-AS1	ABCC9
ABCC5	ABCF2	ABCD1	ABCC6	ABCD1
ABCC5-AS1	ABCF3	ABCD2	ABCC8	ABCD2
ABCC6	ABCG1	ABCD3	ABCC9	ABCD3
ABCC8	ABCG2	ABCD4	ABCD1	ABCD4
ABCC9	ABCG4	ABCE1	ABCD2	ABCE1
ABCD1	ABCG5	ABCF1	ABCD3	ABCF1
ABCD2	ABHD1	ABCF2	ABCD4	ABCF2
ABCD3	ABHD10	ABCF3	ABCE1	ABCF3
ABCD4	ABHD11	ABCG1	ABCF1	ABCG1
ABCE1	ABHD12	ABCG2	ABCF2	ABCG2
ABCF1	ABHD12B	ABCG4	ABCF2-1	ABCG4
ABCF2	ABHD13	ABCG5	ABCF3	ABCG5
ABCF3	ABHD14A	ABCG8	ABCG1	ABCG8
ABCG1	ABHD14A-ACY1	ABHD1	ABCG2	ABHD1
ABCG2	ABHD14B	ABHD10	ABCG4	ABHD10
ABCG4	ABHD15	ABHD11	ABCG5	ABHD11
ABCG5	ABHD16A	ABHD12	ABCG8	ABHD12
ABCG8	ABHD17A	ABHD12B	ABHD1	ABHD12B
ABHD1	ABHD17B	ABHD13	ABHD10	ABHD13
ABHD10	ABHD17C	ABHD14A	ABHD11	ABHD14A
ABHD11	ABHD18	ABHD14A-ACY1	ABHD12	ABHD14A-ACY1
ABHD11-AS1	ABHD2	ABHD14B	ABHD12B	ABHD14B
ABHD12	ABHD3	ABHD15	ABHD13	ABHD15
ABHD12B	ABHD4	ABHD15-AS1	ABHD14A	ABHD15-AS1
ABHD13	ABHD5	ABHD16A	ABHD14A-ACY1	ABHD16A
ABHD14A	ABHD6	ABHD16B	ABHD14B	ABHD16B
ABHD14A-ACY1	ABHD8	ABHD17A	ABHD15	ABHD17A
ABHD14B	ABI1	ABHD17B	ABHD15-AS1	ABHD17B
ABHD15	ABI2	ABHD17C	ABHD16A	ABHD17C
ABHD15-AS1	ABI3	ABHD18	ABHD16B	ABHD18
ABHD16A	ABI3BP	ABHD2	ABHD17A	ABHD2
ABHD16B	ABL1	ABHD3	ABHD17B	ABHD3
ABHD17A	ABL2	ABHD4	ABHD17C	ABHD4
ABHD17B	ABLIM1	ABHD5	ABHD18	ABHD5
ABHD17C	ABLIM2	ABHD6	ABHD2	ABHD6
ABHD18	ABLIM3	ABHD8	ABHD3	ABHD8
ABHD2	ABO	ABI1	ABHD4	ABI1
ABHD3	ABR	ABI2	ABHD5	ABI2
ABHD4	ABRA	ABI3	ABHD6	ABI3
ABHD5	ABRACL	ABI3BP	ABHD8	ABI3BP
ABHD6	ABT1	ABL1	ABI1	ABL1
ABHD8	ABTB1	ABL2	ABI2	ABL2
ABI1	ABTB2	ABLIM1	ABI3	ABLIM1
ABI2	AC000067.1	ABLIM2	ABI3BP	ABLIM2
ABI3	AC002066.1	ABLIM3	ABL1	ABLIM3
ABI3BP	AC002306.1	ABO	ABL2	ABO
ABL1	AC002454.1	ABR	ABLIM1	ABR
ABL2	AC002480.2	ABRA	ABLIM2	ABRA
ABLIM1	AC002480.3	ABRACL	ABLIM3	ABRACL
ABLIM2	AC002480.4	ABT1	ABO	ABT1
ABLIM3	AC003092.1	ABTB1	ABR	ABTB1
ABO	AC003956.1	ABTB2	ABRA	ABTB2
ABR	AC004158.1	AC000067.1	ABRACL	AC000067.1
ABRA	AC004556.1	AC000099.1	ABRAXAS1	AC000099.1
ABRACL	AC004988.1	AC000124.1	ABRAXAS2	AC000124.1
ABT1	AC005253.2	AC002066.1	ABT1	AC002066.1
ABTB1	AC005498.3	AC002306.1	ABTB1	AC002306.1
ABTB2	AC005523.2	AC002454.1	ABTB2	AC002454.1
AC000032.2	AC005863.1	AC002480.2	AC000032.1	AC002480.2
AC000035.3	AC006449.2	AC002480.3	AC000035.1	AC002480.3
AC000036.4	AC007009.1	AC002480.4	AC000036.1	AC002480.4
AC000067.1	AC007319.1	AC002511.2	AC000058.1	AC002511.2
AC000068.10	AC007325.2	AC003005.2	AC000061.1	AC003005.2
AC000068.5	AC007325.4	AC003092.1	AC000067.1	AC003092.1
AC000068.9	AC007364.1	AC003092.2	AC000068.1	AC003092.2
AC000099.1	AC007365.1	AC003101.1	AC000068.2	AC003101.1
AC000111.6	AC007383.3	AC003956.1	AC000068.3	AC003956.1
AC000123.4	AC007620.3	AC003958.2	AC000093.1	AC003958.2
AC000124.1	AC007743.1	AC003988.1	AC000099.1	AC003988.1
AC000403.4	AC007879.2	AC004012.1	AC000123.1	AC004012.1
AC001226.7	AC007879.3	AC004053.1	AC000124.1	AC004053.1
AC002064.4	AC007950.2	AC004054.1	AC000372.1	AC004054.1
AC002064.5	AC007966.1	AC004063.1	AC000403.1	AC004063.1
AC002066.1	AC008074.1	AC004158.1	AC001226.1	AC004158.1
AC002076.10	AC008074.3	AC004257.1	AC001226.2	AC004257.1
AC002115.9	AC008268.1	AC004448.2	AC002056.2	AC004448.2
AC002116.7	AC008277.1	AC004490.1	AC002064.1	AC004490.1
AC002117.1	AC008522.1	AC004556.1	AC002064.2	AC004556.1
AC002128.5	AC008686.1	AC004593.3	AC002066.1	AC004593.3
AC002306.1	AC008937.3	AC004637.1	AC002070.1	AC004637.1
AC002310.11	AC009065.4	AC004870.3	AC002074.1	AC004870.3
AC002310.12	AC009120.5	AC004988.1	AC002076.1	AC004988.1
AC002310.7	AC009228.1	AC005008.2	AC002091.1	AC005008.2
AC002331.1	AC009299.3	AC005009.1	AC002091.2	AC005009.1
AC002398.11	AC009478.1	AC005009.2	AC002094.2	AC005009.2
AC002398.12	AC009495.3	AC005150.1	AC002094.3	AC005150.1
AC002398.13	AC009506.1	AC005224.2	AC002101.1	AC005224.2
AC002398.9	AC010884.1	AC005253.2	AC002115.1	AC005253.2
AC002429.5	AC010890.1	AC005256.1	AC002116.2	AC005256.1
AC002451.3	AC010894.3	AC005262.2	AC002127.2	AC005262.2
AC002454.1	AC010976.2	AC005281.1	AC002128.2	AC005281.1
AC002456.2	AC011043.1	AC005304.1	AC002306.1	AC005304.1
AC002467.7	AC011239.1	AC005307.1	AC002310.1	AC005307.1
AC002472.11	AC011997.1	AC005355.1	AC002310.2	AC005355.1
AC002480.2	AC012065.4	AC005387.2	AC002310.4	AC005387.2
AC002480.3	AC012368.1	AC005480.1	AC002310.5	AC005480.1
AC002480.4	AC012485.2	AC005498.3	AC002347.1	AC005498.3
AC002511.2	AC012506.3	AC005523.2	AC002347.2	AC005523.2
AC002511.3	AC012668.3	AC005592.1	AC002351.1	AC005592.1
AC002539.1	AC015987.1	AC005625.1	AC002368.1	AC005625.1
AC002550.5	AC016722.3	AC005703.3	AC002375.1	AC005703.3
AC002550.6	AC016735.1	AC005779.2	AC002378.1	AC005779.2
AC002985.3	AC017002.1	AC005863.1	AC002383.1	AC005863.1
AC003002.6	AC019117.2	AC006004.1	AC002384.1	AC006004.1
AC003005.2	AC019186.1	AC006019.3	AC002386.1	AC006019.3
AC003005.4	AC021224.1	AC006041.1	AC002398.1	AC006041.1
AC003006.7	AC022182.1	AC006272.1	AC002398.2	AC006272.1
AC003075.4	AC023481.1	AC006296.1	AC002401.1	AC006296.1
AC003088.1	AC023590.1	AC006296.2	AC002401.2	AC006296.2
AC003090.1	AC026202.3	AC006369.2	AC002401.3	AC006369.2
AC003092.1	AC027601.1	AC006449.2	AC002401.4	AC006449.2
AC003092.2	AC034243.1	AC006482.1	AC002428.1	AC006482.1
AC003101.1	AC037459.4	AC007009.1	AC002428.2	AC007009.1
AC003682.16	AC058791.1	AC007099.1	AC002429.2	AC007099.1
AC003956.1	AC062017.1	AC007126.1	AC002451.1	AC007126.1
AC003958.2	AC062028.1	AC007128.1	AC002454.1	AC007128.1
AC003973.4	AC062029.1	AC007292.3	AC002456.1	AC007292.3
AC003986.5	AC068831.6	AC007319.1	AC002463.1	AC007319.1
AC003986.6	AC072062.1	AC007325.1	AC002464.1	AC007325.1
AC003986.7	AC073254.1	AC007325.2	AC002465.1	AC007325.2
AC003988.1	AC073257.2	AC007325.4	AC002467.1	AC007325.4
AC003991.3	AC073316.1	AC007349.4	AC002470.1	AC007349.4
AC004009.3	AC078883.3	AC007364.1	AC002472.1	AC007364.1
AC004012.1	AC079354.3	AC007365.1	AC002480.2	AC007365.1
AC004019.13	AC079610.2	AC007383.3	AC002480.3	AC007383.3
AC004051.2	AC083843.1	AC007389.3	AC002480.4	AC007389.3
AC004053.1	AC083843.2	AC007422.1	AC002511.1	AC007422.1
AC004054.1	AC083949.1	AC007557.1	AC002511.2	AC007557.1
AC004063.1	AC084809.2	AC007557.3	AC002546.1	AC007557.3
AC004066.3	AC091132.1	AC007563.1	AC002550.1	AC007563.1
AC004067.5	AC091133.1	AC007620.3	AC002550.2	AC007620.3
AC004069.2	AC092159.2	AC007731.1	AC002553.1	AC007731.1
AC004076.5	AC092171.4	AC007743.1	AC002553.2	AC007743.1
AC004076.7	AC092484.1	AC007879.1	AC002558.2	AC007879.1
AC004076.9	AC092535.3	AC007879.2	AC002563.1	AC007879.2
AC004112.4	AC092687.3	AC007879.3	AC002985.1	AC007879.3
AC004156.3	AC092718.1	AC007879.4	AC002996.1	AC007879.4
AC004158.1	AC093326.1	AC007950.1	AC003001.1	AC007950.1
AC004158.3	AC093390.1	AC007950.2	AC003002.1	AC007950.2
AC004160.4	AC093627.7	AC007966.1	AC003002.2	AC007966.1
AC004221.2	AC093690.1	AC008063.2	AC003002.3	AC008063.2
AC004231.2	AC093901.1	AC008074.1	AC003005.1	AC008074.1
AC004237.1	AC097381.1	AC008074.3	AC003005.2	AC008074.3
AC004257.1	AC098617.1	AC008268.1	AC003006.1	AC008268.1
AC004381.6	AC098828.2	AC008269.2	AC003009.1	AC008269.2
AC004381.7	AC099342.1	AC008277.1	AC003035.1	AC008277.1
AC004448.2	AC099850.1	AC008278.2	AC003035.2	AC008278.2
AC004448.5	AC100830.3	AC008522.1	AC003043.1	AC008522.1
AC004449.6	AC104024.1	AC008592.4	AC003043.2	AC008592.4
AC004471.10	AC104653.1	AC008686.1	AC003070.1	AC008686.1
AC004471.9	AC104699.1	AC008937.2	AC003070.2	AC008937.2
AC004485.3	AC105760.2	AC008937.3	AC003084.1	AC008937.3
AC004490.1	AC106786.1	AC008992.1	AC003087.1	AC008992.1
AC004510.3	AC107057.1	AC009065.4	AC003092.1	AC009065.4
AC004540.4	AC109826.1	AC009110.1	AC003092.2	AC009110.1
AC004540.5	AC110615.1	AC009120.4	AC003098.1	AC009120.4
AC004549.6	AC112721.2	AC009120.5	AC003101.1	AC009120.5
AC004556.1	AC114763.1	AC009227.2	AC003101.2	AC009227.2
AC004593.3	AC116614.1	AC009228.1	AC003102.1	AC009228.1
AC004603.4	AC123023.1	AC009264.1	AC003666.1	AC009264.1
AC004623.2	AC128709.3	AC009299.3	AC003681.1	AC009299.3
AC004637.1	AC129492.1	AC009312.1	AC003682.1	AC009312.1
AC004691.5	AC131097.4	AC009313.1	AC003684.1	AC009313.1
AC004702.2	AC133644.2	AC009478.1	AC003685.1	AC009478.1
AC004744.3	AC133785.1	AC009495.2	AC003688.1	AC009495.2
AC004754.3	AC136616.1	AC009495.3	AC003688.2	AC009495.3
AC004775.5	AC136616.2	AC009506.1	AC003956.1	AC009506.1
AC004791.2	AC139887.4	AC010096.1	AC003958.2	AC010096.1
AC004824.2	AC140912.1	AC010105.1	AC003965.1	AC010105.1
AC004837.4	AC141272.1	AC010468.2	AC003965.2	AC010468.2
AC004837.5	AC141930.2	AC010649.1	AC003973.1	AC010649.1
AC004840.8	AC144450.1	AC010761.6	AC003973.2	AC010761.6
AC004854.4	AC144652.1	AC010884.1	AC003975.1	AC010884.1
AC004862.6	AC144831.1	AC010890.1	AC003982.1	AC010890.1
AC004870.3	AC147651.1	AC010894.3	AC003984.1	AC010894.3
AC004878.2	AC147651.4	AC010907.2	AC003985.1	AC010907.2
AC004878.8	AC226118.1	AC010967.2	AC003985.2	AC010967.2
AC004893.11	AC233755.1	AC010969.1	AC003986.1	AC010969.1
AC004895.4	AC233755.2	AC010976.2	AC003986.2	AC010976.2
AC004901.1	AC234582.1	AC011043.1	AC003986.3	AC011043.1
AC004906.3	AC240274.1	AC011239.1	AC003988.1	AC011239.1
AC004941.3	ACAA1	AC011518.1	AC003991.1	AC011518.1
AC004947.2	ACAA2	AC011524.1	AC003991.2	AC011524.1
AC004951.6	ACACA	AC011625.1	AC004009.1	AC011625.1
AC004988.1	ACACB	AC011752.1	AC004012.1	AC011752.1
AC005008.2	ACAD10	AC011997.1	AC004014.1	AC011997.1
AC005009.1	ACAD11	AC012065.4	AC004023.1	AC012065.4
AC005009.2	ACAD8	AC012123.1	AC004034.1	AC012123.1
AC005013.5	ACAD9	AC012322.1	AC004039.1	AC012322.1
AC005019.3	ACADL	AC012368.1	AC004052.1	AC012368.1
AC005037.3	ACADM	AC012445.1	AC004053.1	AC012445.1
AC005042.4	ACADS	AC012462.2	AC004054.1	AC012462.2
AC005042.5	ACADSB	AC012485.2	AC004063.1	AC012485.2
AC005076.5	ACADVL	AC012494.1	AC004066.2	AC012494.1
AC005082.12	ACAN	AC012499.1	AC004067.1	AC012499.1
AC005104.3	ACAP1	AC012506.2	AC004069.1	AC012506.2
AC005150.1	ACAP2	AC012506.3	AC004076.1	AC012506.3
AC005152.3	ACAP3	AC012506.4	AC004076.2	AC012506.4
AC005162.4	ACAT1	AC012507.4	AC004080.1	AC012507.4
AC005162.5	ACAT2	AC012593.1	AC004080.2	AC012593.1
AC005197.2	ACBD3	AC012594.1	AC004080.3	AC012594.1
AC005220.3	ACBD4	AC012613.2	AC004112.1	AC012613.2
AC005224.2	ACBD5	AC012668.2	AC004130.1	AC012668.2
AC005237.4	ACBD6	AC012668.3	AC004147.2	AC012668.3
AC005253.2	ACBD7	AC013448.1	AC004147.3	AC013448.1
AC005253.4	ACCS	AC015849.2	AC004148.1	AC015849.2
AC005256.1	ACD	AC015923.1	AC004148.2	AC015923.1
AC005262.2	ACE	AC015987.1	AC004149.1	AC015987.1
AC005262.3	ACE2	AC016644.1	AC004156.1	AC016644.1
AC005264.2	ACER2	AC016710.1	AC004158.1	AC016710.1
AC005276.1	ACER3	AC016722.3	AC004160.2	AC016722.3
AC005281.1	ACHE	AC016730.1	AC004217.1	AC016730.1
AC005281.2	ACIN1	AC016735.1	AC004221.1	AC016735.1
AC005301.8	ACKR1	AC016831.7	AC004223.2	AC016831.7
AC005304.1	ACKR2	AC016910.1	AC004223.3	AC016910.1
AC005307.1	ACKR3	AC017002.1	AC004223.4	AC017002.1
AC005307.3	ACKR4	AC017002.2	AC004231.1	AC017002.2
AC005324.6	ACLY	AC017006.2	AC004231.3	AC017006.2
AC005329.7	ACMSD	AC017074.2	AC004232.2	AC017074.2
AC005330.2	ACO1	AC018359.1	AC004233.2	AC018359.1
AC005339.2	ACO2	AC018685.1	AC004233.3	AC018685.1
AC005355.1	ACOT1	AC018866.1	AC004233.4	AC018866.1
AC005355.2	ACOT11	AC019117.1	AC004241.1	AC019117.1
AC005363.11	ACOT13	AC019117.2	AC004241.2	AC019117.2
AC005387.2	ACOT2	AC019186.1	AC004253.1	AC019186.1
AC005387.3	ACOT4	AC019330.1	AC004253.2	AC019330.1
AC005392.13	ACOT7	AC020595.1	AC004257.1	AC020595.1
AC005477.1	ACOT8	AC020743.2	AC004263.1	AC020743.2
AC005480.1	ACOT9	AC020743.3	AC004264.1	AC020743.3
AC005481.5	ACOX1	AC021224.1	AC004381.1	AC021224.1
AC005487.2	ACOX2	AC022182.1	AC004408.1	AC022182.1
AC005498.3	ACOX3	AC023128.1	AC004415.1	AC023128.1
AC005498.4	ACOXL	AC023347.1	AC004448.1	AC023347.1
AC005522.7	ACP1	AC023469.1	AC004448.2	AC023469.1
AC005523.2	ACP2	AC023481.1	AC004448.3	AC023481.1
AC005523.3	ACP5	AC023491.2	AC004449.1	AC023491.2
AC005534.8	ACP6	AC023590.1	AC004466.1	AC023590.1
AC005537.2	ACP7	AC024028.1	AC004466.3	AC024028.1
AC005540.3	ACPP	AC024084.1	AC004470.1	AC024084.1
AC005546.2	ACR	AC026202.3	AC004471.1	AC026202.3
AC005550.3	ACRBP	AC026904.1	AC004471.2	AC026904.1
AC005592.1	ACRV1	AC027601.1	AC004477.2	AC027601.1
AC005592.2	ACSBG1	AC034228.3	AC004477.3	AC034228.3
AC005592.3	ACSF2	AC034243.1	AC004485.1	AC034243.1
AC005606.14	ACSF3	AC037459.4	AC004490.1	AC037459.4
AC005606.15	ACSL1	AC053503.4	AC004492.1	AC053503.4
AC005609.16	ACSL3	AC055764.1	AC004494.1	AC055764.1
AC005609.17	ACSL4	AC058791.1	AC004520.1	AC058791.1
AC005609.18	ACSL5	AC062017.1	AC004522.2	AC062017.1
AC005609.19	ACSL6	AC062020.1	AC004528.1	AC062020.1
AC005609.20	ACSM1	AC062028.1	AC004528.2	AC062028.1
AC005614.3	ACSM2A	AC062029.1	AC004540.1	AC062029.1
AC005616.2	ACSM2B	AC062031.1	AC004540.2	AC062031.1
AC005618.6	ACSM3	AC064834.1	AC004542.1	AC064834.1
AC005618.8	ACSM5	AC067945.2	AC004542.2	AC067945.2
AC005624.2	ACSM6	AC067956.1	AC004543.1	AC067956.1
AC005625.1	ACSS1	AC068057.1	AC004551.1	AC068057.1
AC005703.3	ACSS2	AC068196.1	AC004554.2	AC068196.1
AC005740.6	ACSS3	AC068491.2	AC004556.1	AC068491.2
AC005754.7	ACTA1	AC068492.1	AC004584.1	AC068492.1
AC005754.8	ACTA2	AC068831.6	AC004585.1	AC068831.6
AC005757.6	ACTA2-AS1	AC068858.1	AC004590.1	AC068858.1
AC005772.2	ACTB	AC069155.1	AC004593.1	AC069155.1
AC005775.2	ACTBL2	AC072062.1	AC004593.3	AC072062.1
AC005779.2	ACTC1	AC073071.1	AC004594.1	AC073071.1
AC005786.5	ACTG1	AC073133.1	AC004596.1	AC073133.1
AC005786.7	ACTG2	AC073133.2	AC004597.1	AC073133.2
AC005808.3	ACTL10	AC073254.1	AC004637.1	AC073254.1
AC005863.1	ACTL6A	AC073257.1	AC004672.1	AC073257.1
AC005932.1	ACTL8	AC073257.2	AC004674.1	AC073257.2
AC005943.2	ACTN1	AC073316.1	AC004687.1	AC073316.1
AC005944.2	ACTN1-AS1	AC073316.2	AC004690.2	AC073316.2
AC005954.4	ACTN2	AC073325.1	AC004691.1	AC073325.1
AC006004.1	ACTN3	AC073409.1	AC004691.2	AC073409.1
AC006019.3	ACTN4	AC073636.1	AC004692.2	AC073636.1
AC006026.2	ACTR10	AC073657.1	AC004702.1	AC073657.1
AC006041.1	ACTR1A	AC073987.1	AC004704.1	AC073987.1
AC006042.6	ACTR1B	AC078883.3	AC004706.1	AC078883.3
AC006042.7	ACTR2	AC078942.1	AC004707.1	AC078942.1
AC006116.12	ACTR3	AC079354.3	AC004754.1	AC079354.3
AC006116.17	ACTR3B	AC079466.1	AC004771.1	AC079466.1
AC006116.21	ACTR3C	AC079610.2	AC004771.2	AC079610.2
AC006126.3	ACTR5	AC079612.1	AC004771.3	AC079612.1
AC006126.4	ACTR6	AC079612.2	AC004771.4	AC079612.2
AC006129.1	ACTR8	AC083843.1	AC004771.5	AC083843.1
AC006129.2	ACTRT3	AC083843.2	AC004775.1	AC083843.2
AC006145.4	ACVR1	AC083949.1	AC004784.1	AC083949.1
AC006159.4	ACVR1B	AC084149.1	AC004801.3	AC084149.1
AC006160.5	ACVR1C	AC084809.2	AC004801.4	AC084809.2
AC006262.10	ACVR2A	AC087430.1	AC004801.5	AC087430.1
AC006262.4	ACVR2B	AC091132.1	AC004801.6	AC091132.1
AC006262.5	ACVR2B-AS1	AC091133.1	AC004803.1	AC091133.1
AC006272.1	ACVRL1	AC091153.4	AC004805.1	AC091153.4
AC006273.4	ACY1	AC092159.1	AC004812.2	AC092159.1
AC006273.5	ACY3	AC092159.2	AC004816.1	AC092159.2
AC006277.2	ACYP1	AC092171.2	AC004816.2	AC092171.2
AC006296.1	ACYP2	AC092171.4	AC004817.1	AC092171.4
AC006296.2	ADA	AC092192.1	AC004817.2	AC092192.1
AC006369.2	ADAD2	AC092198.1	AC004817.3	AC092198.1
AC006369.3	ADAL	AC092484.1	AC004817.4	AC092484.1
AC006372.4	ADAM10	AC092535.3	AC004824.1	AC092535.3
AC006372.5	ADAM11	AC092620.3	AC004825.2	AC092620.3
AC006372.6	ADAM12	AC092625.1	AC004828.1	AC092625.1
AC006373.1	ADAM15	AC092652.1	AC004830.1	AC092652.1
AC006378.2	ADAM17	AC092660.1	AC004832.1	AC092660.1
AC006386.1	ADAM19	AC092687.3	AC004832.3	AC092687.3
AC006449.2	ADAM2	AC092718.1	AC004832.6	AC092718.1
AC006460.2	ADAM20	AC093159.1	AC004834.1	AC093159.1
AC006482.1	ADAM21	AC093326.1	AC004835.1	AC093326.1
AC006486.9	ADAM22	AC093326.2	AC004837.2	AC093326.2
AC006547.13	ADAM23	AC093382.1	AC004837.3	AC093382.1
AC006547.15	ADAM28	AC093390.1	AC004839.1	AC093390.1
AC006547.8	ADAM32	AC093627.7	AC004846.1	AC093627.7
AC006942.4	ADAM33	AC093690.1	AC004846.2	AC093690.1
AC006946.15	ADAM8	AC093702.1	AC004852.2	AC093702.1
AC006946.16	ADAM9	AC093732.1	AC004854.2	AC093732.1
AC006946.17	ADAMDEC1	AC093802.1	AC004862.1	AC093802.1
AC006994.2	ADAMTS1	AC093843.1	AC004865.2	AC093843.1
AC006994.3	ADAMTS10	AC093901.1	AC004869.1	AC093901.1
AC007009.1	ADAMTS12	AC093911.1	AC004869.2	AC093911.1
AC007036.6	ADAMTS13	AC096558.1	AC004870.3	AC096558.1
AC007038.7	ADAMTS14	AC097381.1	AC004870.4	AC097381.1
AC007040.11	ADAMTS15	AC098617.1	AC004872.1	AC098617.1
AC007040.6	ADAMTS16	AC098820.2	AC004875.1	AC098820.2
AC007040.8	ADAMTS17	AC098828.2	AC004877.1	AC098828.2
AC007050.17	ADAMTS18	AC099342.1	AC004882.1	AC099342.1
AC007064.24	ADAMTS19	AC099344.2	AC004882.2	AC099344.2
AC007098.1	ADAMTS2	AC099552.3	AC004884.2	AC099552.3
AC007099.1	ADAMTS3	AC099684.1	AC004888.1	AC099684.1
AC007126.1	ADAMTS4	AC099754.1	AC004889.1	AC099754.1
AC007128.1	ADAMTS5	AC099850.1	AC004895.1	AC099850.1
AC007131.1	ADAMTS6	AC100830.3	AC004906.1	AC100830.3
AC007131.2	ADAMTS7	AC104024.1	AC004908.1	AC104024.1
AC007161.5	ADAMTS8	AC104024.2	AC004908.3	AC104024.2
AC007163.3	ADAMTS9	AC104088.1	AC004918.1	AC104088.1
AC007163.6	ADAMTS9-AS1	AC104532.2	AC004920.1	AC104532.2
AC007182.6	ADAMTS9-AS2	AC104653.1	AC004921.1	AC104653.1
AC007192.4	ADAMTSL1	AC104699.1	AC004922.1	AC104699.1
AC007192.6	ADAMTSL2	AC104777.2	AC004923.4	AC104777.2
AC007193.10	ADAMTSL3	AC105393.2	AC004930.1	AC105393.2
AC007193.6	ADAMTSL4	AC105760.2	AC004936.1	AC105760.2
AC007193.8	ADAMTSL5	AC106053.1	AC004941.1	AC106053.1
AC007193.9	ADAP1	AC106706.1	AC004943.1	AC106706.1
AC007204.2	ADAP2	AC106786.1	AC004943.2	AC106786.1
AC007228.11	ADAR	AC106801.1	AC004943.3	AC106801.1
AC007228.5	ADARB1	AC106870.2	AC004944.1	AC106870.2
AC007228.9	ADARB2	AC107057.1	AC004946.1	AC107057.1
AC007246.3	ADARB2-AS1	AC107079.1	AC004947.1	AC107079.1
AC007249.3	ADAT1	AC108066.1	AC004948.1	AC108066.1
AC007250.4	ADAT2	AC109826.1	AC004949.1	AC109826.1
AC007251.2	ADAT3	AC110615.1	AC004951.1	AC110615.1
AC007255.8	ADCK1	AC112721.1	AC004969.1	AC112721.1
AC007277.3	ADCK2	AC112721.2	AC004973.1	AC112721.2
AC007285.6	ADCK5	AC113167.1	AC004975.2	AC113167.1
AC007292.3	ADCY1	AC113404.1	AC004982.1	AC113404.1
AC007292.4	ADCY10	AC114730.2	AC004982.2	AC114730.2
AC007292.6	ADCY2	AC114730.3	AC004988.1	AC114730.3
AC007292.7	ADCY3	AC114763.1	AC004990.1	AC114763.1
AC007308.7	ADCY4	AC114808.2	AC004994.1	AC114808.2
AC007319.1	ADCY5	AC114814.3	AC004997.1	AC114814.3
AC007325.1	ADCY6	AC116035.1	AC005005.3	AC116035.1
AC007325.2	ADCY7	AC116609.1	AC005008.2	AC116609.1
AC007325.4	ADCY9	AC116609.2	AC005009.1	AC116609.2
AC007326.1	ADCYAP1	AC116609.3	AC005009.2	AC116609.3
AC007326.10	ADCYAP1R1	AC116614.1	AC005013.1	AC116614.1
AC007327.5	ADD1	AC118345.1	AC005014.2	AC118345.1
AC007349.4	ADD2	AC123023.1	AC005014.3	AC123023.1
AC007349.5	ADD3	AC124861.1	AC005019.2	AC124861.1
AC007349.7	ADGB	AC125421.1	AC005020.2	AC125421.1
AC007362.3	ADGRA2	AC128709.3	AC005021.1	AC128709.3
AC007364.1	ADGRA3	AC129492.1	AC005034.2	AC129492.1
AC007365.1	ADGRB1	AC131097.4	AC005034.3	AC131097.4
AC007365.3	ADGRB2	AC133644.2	AC005034.4	AC133644.2
AC007381.3	ADGRB3	AC133785.1	AC005037.1	AC133785.1
AC007383.3	ADGRD1	AC136612.1	AC005041.1	AC136612.1
AC007383.4	ADGRD2	AC136616.1	AC005041.3	AC136616.1
AC007386.2	ADGRE1	AC136616.2	AC005042.2	AC136616.2
AC007386.4	ADGRE2	AC138035.2	AC005046.1	AC138035.2
AC007389.3	ADGRE3	AC139887.4	AC005050.1	AC139887.4
AC007391.2	ADGRE5	AC140912.1	AC005064.1	AC140912.1
AC007392.3	ADGRF1	AC141272.1	AC005070.3	AC141272.1
AC007392.4	ADGRF2	AC141928.1	AC005076.1	AC141928.1
AC007403.2	ADGRF3	AC141930.2	AC005082.1	AC141930.2
AC007405.4	ADGRF5	AC144450.1	AC005086.1	AC144450.1
AC007405.6	ADGRG1	AC144568.2	AC005090.1	AC144568.2
AC007405.8	ADGRG2	AC144652.1	AC005091.1	AC144652.1
AC007422.1	ADGRG3	AC144831.1	AC005096.1	AC144831.1
AC007461.2	ADGRG4	AC144836.1	AC005104.1	AC144836.1
AC007463.2	ADGRG5	AC147651.1	AC005144.1	AC147651.1
AC007556.3	ADGRG6	AC147651.4	AC005150.1	AC147651.4
AC007557.1	ADGRL1	AC159540.1	AC005154.4	AC159540.1
AC007557.3	ADGRL2	AC159540.2	AC005154.5	AC159540.2
AC007563.1	ADGRL3	AC226118.1	AC005154.6	AC226118.1
AC007563.3	ADGRL4	AC233755.1	AC005162.1	AC233755.1
AC007563.5	ADGRV1	AC233755.2	AC005162.2	AC233755.2
AC007566.10	ADH1A	AC234582.1	AC005162.3	AC234582.1
AC007620.3	ADH1B	AC240274.1	AC005165.1	AC240274.1
AC007679.3	ADH1C	AC243756.1	AC005180.1	AC243756.1
AC007682.1	ADH4	AC245100.1	AC005180.2	AC245100.1
AC007731.1	ADH5	ACAA1	AC005186.1	ACAA1
AC007743.1	ADHFE1	ACAA2	AC005197.1	ACAA2
AC007750.5	ADI1	ACACA	AC005208.1	ACACA
AC007773.2	ADIPOQ	ACACB	AC005209.1	ACACB
AC007796.1	ADIPOR1	ACAD10	AC005220.1	ACAD10
AC007879.1	ADIPOR2	ACAD11	AC005224.1	ACAD11
AC007879.2	ADIRF	ACAD8	AC005224.2	ACAD8
AC007879.3	ADK	ACAD9	AC005224.3	ACAD9
AC007879.4	ADM	ACADL	AC005224.4	ACADL
AC007879.5	ADM2	ACADM	AC005225.2	ACADM
AC007879.6	ADM5	ACADS	AC005225.3	ACADS
AC007879.7	ADNP	ACADSB	AC005229.4	ACADSB
AC007880.1	ADNP-AS1	ACADVL	AC005232.1	ACADVL
AC007906.1	ADNP2	ACAN	AC005234.1	ACAN
AC007950.1	ADO	ACAP1	AC005237.1	ACAP1
AC007950.2	ADORA1	ACAP2	AC005244.2	ACAP2
AC007966.1	ADORA2A	ACAP3	AC005253.1	ACAP3
AC008060.7	ADORA2A-AS1	ACAT1	AC005253.2	ACAT1
AC008060.8	ADORA2B	ACAT2	AC005256.1	ACAT2
AC008063.2	ADORA3	ACBD3	AC005258.1	ACBD3
AC008063.3	ADPGK	ACBD4	AC005261.1	ACBD4
AC008069.1	ADPGK-AS1	ACBD5	AC005261.2	ACBD5
AC008073.7	ADPRH	ACBD6	AC005261.3	ACBD6
AC008073.9	ADPRHL1	ACBD7	AC005262.2	ACBD7
AC008074.1	ADPRHL2	ACCS	AC005264.1	ACCS
AC008074.3	ADPRM	ACCSL	AC005277.1	ACCSL
AC008074.4	ADRA1A	ACD	AC005277.2	ACD
AC008079.10	ADRA1B	ACE	AC005280.2	ACE
AC008079.9	ADRA1D	ACE2	AC005281.1	ACE2
AC008088.4	ADRA2A	ACER1	AC005288.1	ACER1
AC008154.5	ADRA2B	ACER2	AC005291.1	ACER2
AC008268.1	ADRA2C	ACER3	AC005291.2	ACER3
AC008269.2	ADRB1	ACHE	AC005303.1	ACHE
AC008271.1	ADRB2	ACIN1	AC005304.1	ACIN1
AC008277.1	ADRM1	ACKR1	AC005304.2	ACKR1
AC008278.2	ADSL	ACKR2	AC005304.3	ACKR2
AC008278.3	ADSS	ACKR3	AC005307.1	ACKR3
AC008440.10	ADSSL1	ACKR4	AC005323.1	ACKR4
AC008440.5	ADTRP	ACLY	AC005323.2	ACLY
AC008522.1	AEBP1	ACMSD	AC005324.1	ACMSD
AC008592.4	AEBP2	ACO1	AC005324.2	ACO1
AC008592.7	AEN	ACO2	AC005324.3	ACO2
AC008592.8	AES	ACOT1	AC005324.4	ACOT1
AC008686.1	AF186192.1	ACOT11	AC005324.5	ACOT11
AC008697.1	AFAP1	ACOT12	AC005329.1	ACOT12
AC008746.12	AFAP1-AS1	ACOT13	AC005329.2	ACOT13
AC008746.3	AFAP1L1	ACOT2	AC005329.3	ACOT2
AC008753.6	AFAP1L2	ACOT4	AC005330.1	ACOT4
AC008781.7	AFF1	ACOT6	AC005332.1	ACOT6
AC008937.2	AFF2	ACOT7	AC005332.3	ACOT7
AC008937.3	AFF3	ACOT8	AC005332.4	ACOT8
AC008992.1	AFF4	ACOT9	AC005332.5	ACOT9
AC009005.2	AFG3L2	ACOX1	AC005332.6	ACOX1
AC009014.3	AFMID	ACOX2	AC005332.7	ACOX2
AC009022.1	AFP	ACOX3	AC005332.8	ACOX3
AC009060.3	AFTPH	ACOXL	AC005339.1	ACOXL
AC009065.4	AGA	ACP1	AC005342.1	ACP1
AC009095.4	AGAP1	ACP2	AC005342.2	ACP2
AC009110.1	AGAP2	ACP5	AC005344.1	ACP5
AC009120.10	AGAP2-AS1	ACP6	AC005355.1	ACP6
AC009120.11	AGAP3	ACP7	AC005358.1	ACP7
AC009120.4	AGAP4	ACPP	AC005358.2	ACPP
AC009120.5	AGAP5	ACR	AC005363.2	ACR
AC009133.12	AGAP6	ACRBP	AC005379.1	ACRBP
AC009133.15	AGAP9	ACRV1	AC005381.1	ACRV1
AC009133.17	AGBL2	ACSBG1	AC005383.1	ACSBG1
AC009133.21	AGBL3	ACSBG2	AC005387.1	ACSBG2
AC009133.23	AGBL4	ACSF2	AC005387.2	ACSF2
AC009227.2	AGBL5	ACSF3	AC005392.1	ACSF3
AC009228.1	AGER	ACSL1	AC005392.2	ACSL1
AC009229.5	AGFG1	ACSL3	AC005392.3	ACSL3
AC009229.6	AGFG2	ACSL4	AC005393.1	ACSL4
AC009236.2	AGGF1	ACSL5	AC005394.1	ACSL5
AC009262.2	AGK	ACSL6	AC005410.2	ACSL6
AC009264.1	AGL	ACSM1	AC005476.2	ACSM1
AC009276.4	AGMAT	ACSM2A	AC005479.1	ACSM2A
AC009299.2	AGMO	ACSM2B	AC005479.2	ACSM2B
AC009299.3	AGO1	ACSM3	AC005480.1	ACSM3
AC009303.1	AGO2	ACSM4	AC005481.1	ACSM4
AC009312.1	AGO3	ACSM5	AC005482.1	ACSM5
AC009313.1	AGO4	ACSM6	AC005486.1	ACSM6
AC009336.19	AGPAT1	ACSS1	AC005487.1	ACSS1
AC009365.4	AGPAT2	ACSS2	AC005498.1	ACSS2
AC009403.2	AGPAT3	ACSS3	AC005498.2	ACSS3
AC009404.2	AGPAT4	ACTA1	AC005498.3	ACTA1
AC009410.1	AGPAT5	ACTA2	AC005515.2	ACTA2
AC009473.1	AGPS	ACTA2-AS1	AC005520.1	ACTA2-AS1
AC009478.1	AGR2	ACTB	AC005520.2	ACTB
AC009480.3	AGR3	ACTBL2	AC005520.5	ACTBL2
AC009487.4	AGRN	ACTC1	AC005522.1	ACTC1
AC009495.2	AGRP	ACTG1	AC005523.1	ACTG1
AC009495.3	AGT	ACTG2	AC005523.2	ACTG2
AC009495.4	AGTPBP1	ACTL10	AC005534.1	ACTL10
AC009501.4	AGTR1	ACTL6A	AC005537.1	ACTL6A
AC009502.4	AGTRAP	ACTL6B	AC005538.1	ACTL6B
AC009505.2	AHCTF1	ACTL7A	AC005540.1	ACTL7A
AC009506.1	AHCY	ACTL7B	AC005544.1	ACTL7B
AC009508.1	AHCYL1	ACTL8	AC005544.2	ACTL8
AC009518.4	AHCYL2	ACTN1	AC005546.1	ACTN1
AC009518.8	AHDC1	ACTN1-AS1	AC005549.1	ACTN1-AS1
AC009542.2	AHI1	ACTN2	AC005550.1	ACTN2
AC009784.3	AHNAK	ACTN3	AC005550.2	ACTN3
AC009948.5	AHNAK2	ACTN4	AC005551.1	ACTN4
AC009950.2	AHR	ACTR10	AC005552.1	ACTR10
AC009955.8	AHRR	ACTR1A	AC005580.1	ACTR1A
AC009961.3	AHSA1	ACTR1B	AC005586.1	ACTR1B
AC009965.2	AHSG	ACTR2	AC005592.1	ACTR2
AC010082.2	AHSP	ACTR3	AC005597.1	ACTR3
AC010084.1	AICDA	ACTR3B	AC005606.1	ACTR3B
AC010091.1	AIDA	ACTR3C	AC005606.2	ACTR3C
AC010096.1	AIF1	ACTR5	AC005609.1	ACTR5
AC010096.2	AIF1L	ACTR6	AC005609.2	ACTR6
AC010105.1	AIFM1	ACTR8	AC005609.3	ACTR8
AC010127.3	AIFM2	ACTRT3	AC005609.4	ACTRT3
AC010132.10	AIFM3	ACVR1	AC005609.5	ACVR1
AC010136.2	AIG1	ACVR1B	AC005614.1	ACVR1B
AC010145.4	AIM2	ACVR1C	AC005616.1	ACVR1C
AC010149.4	AIMP1	ACVR2A	AC005618.1	ACVR2A
AC010226.4	AIMP2	ACVR2B	AC005618.2	ACVR2B
AC010287.1	AIP	ACVR2B-AS1	AC005618.3	ACVR2B-AS1
AC010468.2	AIRE	ACVRL1	AC005625.1	ACVRL1
AC010504.2	AIRN	ACY1	AC005632.4	ACY1
AC010524.2	AJ011932.1	ACY3	AC005670.1	ACY3
AC010524.4	AJAP1	ACYP1	AC005670.2	ACYP1
AC010525.4	AJUBA	ACYP2	AC005674.1	ACYP2
AC010547.9	AK1	ADA	AC005692.1	ADA
AC010642.1	AK2	ADAD1	AC005692.2	ADAD1
AC010649.1	AK3	ADAD2	AC005695.1	ADAD2
AC010729.2	AK4	ADAL	AC005695.2	ADAL
AC010731.4	AK5	ADAM10	AC005695.3	ADAM10
AC010746.3	AK6	ADAM11	AC005696.1	ADAM11
AC010761.10	AK7	ADAM12	AC005696.2	ADAM12
AC010761.13	AK8	ADAM15	AC005696.3	ADAM15
AC010761.14	AK9	ADAM17	AC005696.4	ADAM17
AC010761.6	AKAP1	ADAM18	AC005697.1	ADAM18
AC010761.8	AKAP10	ADAM19	AC005697.2	ADAM19
AC010761.9	AKAP11	ADAM2	AC005699.1	ADAM2
AC010883.5	AKAP12	ADAM20	AC005702.1	ADAM20
AC010884.1	AKAP13	ADAM21	AC005703.1	ADAM21
AC010890.1	AKAP17A	ADAM22	AC005703.2	ADAM22
AC010894.3	AKAP2	ADAM23	AC005703.3	ADAM23
AC010894.5	AKAP3	ADAM28	AC005703.4	ADAM28
AC010907.2	AKAP5	ADAM29	AC005722.2	ADAM29
AC010907.5	AKAP6	ADAM30	AC005722.3	ADAM30
AC010967.2	AKAP7	ADAM32	AC005725.1	ADAM32
AC010969.1	AKAP8	ADAM33	AC005726.1	ADAM33
AC010971.1	AKAP8L	ADAM8	AC005726.2	ADAM8
AC010974.3	AKAP9	ADAM9	AC005726.4	ADAM9
AC010976.2	AKIP1	ADAMDEC1	AC005726.5	ADAMDEC1
AC010982.2	AKIRIN1	ADAMTS1	AC005730.2	ADAMTS1
AC010987.5	AKIRIN2	ADAMTS10	AC005736.3	ADAMTS10
AC010987.6	AKNA	ADAMTS12	AC005740.3	ADAMTS12
AC011043.1	AKNAD1	ADAMTS13	AC005740.4	ADAMTS13
AC011155.1	AKR1A1	ADAMTS14	AC005746.2	ADAMTS14
AC011196.3	AKR1B1	ADAMTS15	AC005746.3	ADAMTS15
AC011239.1	AKR1B10	ADAMTS16	AC005753.1	ADAMTS16
AC011247.3	AKR1B15	ADAMTS17	AC005757.1	ADAMTS17
AC011286.1	AKR1C1	ADAMTS18	AC005759.1	ADAMTS18
AC011288.2	AKR1C2	ADAMTS19	AC005772.1	ADAMTS19
AC011290.4	AKR1C3	ADAMTS19-AS1	AC005774.1	ADAMTS19-AS1
AC011294.3	AKR1D1	ADAMTS2	AC005775.1	ADAMTS2
AC011298.2	AKR1E2	ADAMTS20	AC005776.2	ADAMTS20
AC011343.1	AKR7A2	ADAMTS3	AC005779.1	ADAMTS3
AC011366.3	AKR7A3	ADAMTS4	AC005779.2	ADAMTS4
AC011513.4	AKT1	ADAMTS5	AC005786.2	ADAMTS5
AC011516.2	AKT1S1	ADAMTS6	AC005786.3	ADAMTS6
AC011518.1	AKT2	ADAMTS7	AC005789.1	ADAMTS7
AC011523.2	AKT3	ADAMTS8	AC005790.1	ADAMTS8
AC011524.1	AKTIP	ADAMTS9	AC005808.1	ADAMTS9
AC011525.4	AL023806.1	ADAMTS9-AS1	AC005821.1	ADAMTS9-AS1
AC011530.4	AL109767.1	ADAMTS9-AS2	AC005823.1	ADAMTS9-AS2
AC011625.1	AL354822.1	ADAMTSL1	AC005823.2	ADAMTSL1
AC011648.1	AL357140.1	ADAMTSL2	AC005828.1	ADAMTSL2
AC011718.2	AL358852.1	ADAMTSL3	AC005828.2	ADAMTSL3
AC011738.4	AL365181.2	ADAMTSL4	AC005828.3	ADAMTSL4
AC011747.3	AL450992.2	ADAMTSL5	AC005828.4	ADAMTSL5
AC011747.4	AL592183.1	ADAP1	AC005828.5	ADAP1
AC011747.6	AL592528.1	ADAP2	AC005832.4	ADAP2
AC011752.1	AL645728.1	ADAR	AC005833.1	ADAR
AC011893.3	ALAD	ADARB1	AC005833.2	ADARB1
AC011897.2	ALAS1	ADARB2	AC005833.3	ADARB2
AC011899.10	ALAS2	ADARB2-AS1	AC005837.1	ADARB2-AS1
AC011899.9	ALB	ADAT1	AC005837.2	ADAT1
AC011997.1	ALCAM	ADAT2	AC005837.3	ADAT2
AC012005.3	ALDH16A1	ADAT3	AC005838.2	ADAT3
AC012065.4	ALDH18A1	ADCK1	AC005840.2	ADCK1
AC012074.2	ALDH1A1	ADCK2	AC005840.4	ADCK2
AC012075.2	ALDH1A2	ADCK5	AC005841.1	ADCK5
AC012123.1	ALDH1A3	ADCY1	AC005842.1	ADCY1
AC012307.2	ALDH1B1	ADCY10	AC005845.1	ADCY10
AC012314.20	ALDH1L1	ADCY2	AC005856.1	ADCY2
AC012314.8	ALDH1L2	ADCY3	AC005863.1	ADCY3
AC012322.1	ALDH2	ADCY4	AC005865.1	ADCY4
AC012354.6	ALDH3A1	ADCY5	AC005871.1	ADCY5
AC012358.7	ALDH3A2	ADCY6	AC005871.2	ADCY6
AC012358.8	ALDH3B1	ADCY7	AC005884.1	ADCY7
AC012360.4	ALDH3B2	ADCY8	AC005884.2	ADCY8
AC012360.6	ALDH4A1	ADCY9	AC005899.1	ADCY9
AC012363.13	ALDH5A1	ADCYAP1	AC005899.3	ADCYAP1
AC012363.4	ALDH6A1	ADCYAP1R1	AC005899.5	ADCYAP1R1
AC012368.1	ALDH7A1	ADD1	AC005899.6	ADD1
AC012370.3	ALDH8A1	ADD2	AC005899.7	ADD2
AC012442.6	ALDH9A1	ADD3	AC005899.8	ADD3
AC012445.1	ALDOA	ADGB	AC005901.1	ADGB
AC012456.4	ALDOC	ADGRA1	AC005908.2	ADGRA1
AC012462.2	ALG1	ADGRA1-AS1	AC005909.1	ADGRA1-AS1
AC012485.2	ALG10	ADGRA2	AC005920.1	ADGRA2
AC012494.1	ALG10B	ADGRA3	AC005920.2	ADGRA3
AC012499.1	ALG11	ADGRB1	AC005920.3	ADGRB1
AC012506.2	ALG12	ADGRB2	AC005920.4	ADGRB2
AC012506.3	ALG13	ADGRB3	AC005921.2	ADGRB3
AC012506.4	ALG14	ADGRD1	AC005943.1	ADGRD1
AC012507.3	ALG1L	ADGRD2	AC005944.1	ADGRD2
AC012507.4	ALG1L2	ADGRE1	AC005954.2	ADGRE1
AC012513.6	ALG2	ADGRE2	AC005962.1	ADGRE2
AC012531.25	ALG3	ADGRE3	AC005972.1	ADGRE3
AC012593.1	ALG5	ADGRE5	AC005972.4	ADGRE5
AC012594.1	ALG6	ADGRF1	AC005993.1	ADGRF1
AC012613.2	ALG8	ADGRF2	AC005996.1	ADGRF2
AC012668.2	ALG9	ADGRF3	AC005999.1	ADGRF3
AC012668.3	ALK	ADGRF4	AC006004.1	ADGRF4
AC013264.2	ALKBH1	ADGRF5	AC006007.1	ADGRF5
AC013275.2	ALKBH2	ADGRG1	AC006012.1	ADGRG1
AC013401.2	ALKBH3	ADGRG2	AC006013.1	ADGRG2
AC013402.5	ALKBH4	ADGRG3	AC006017.1	ADGRG3
AC013436.6	ALKBH5	ADGRG4	AC006019.1	ADGRG4
AC013448.1	ALKBH6	ADGRG5	AC006019.2	ADGRG5
AC013461.1	ALKBH7	ADGRG6	AC006019.3	ADGRG6
AC013463.2	ALKBH8	ADGRG7	AC006026.3	ADGRG7
AC013480.2	ALMS1	ADGRL1	AC006027.1	ADGRL1
AC015688.3	ALOX12	ADGRL2	AC006030.1	ADGRL2
AC015691.13	ALOX12-AS1	ADGRL3	AC006033.2	ADGRL3
AC015849.12	ALOX12B	ADGRL4	AC006037.1	ADGRL4
AC015849.16	ALOX15	ADGRV1	AC006041.1	ADGRV1
AC015849.19	ALOX15B	ADH1A	AC006042.1	ADH1A
AC015849.2	ALOX5	ADH1B	AC006042.2	ADH1B
AC015922.6	ALOX5AP	ADH1C	AC006042.4	ADH1C
AC015923.1	ALOXE3	ADH4	AC006055.1	ADH4
AC015933.2	ALPK1	ADH5	AC006058.1	ADH5
AC015936.3	ALPK2	ADH6	AC006058.2	ADH6
AC015969.3	ALPK3	ADH7	AC006058.3	ADH7
AC015971.2	ALPL	ADHFE1	AC006059.1	ADHFE1
AC015987.1	ALS2	ADI1	AC006063.2	ADI1
AC016549.1	ALS2CL	ADIG	AC006064.1	ADIG
AC016582.2	ALS2CR12	ADIPOQ	AC006064.2	ADIPOQ
AC016629.3	ALX1	ADIPOQ-AS1	AC006064.3	ADIPOQ-AS1
AC016644.1	ALX3	ADIPOR1	AC006064.4	ADIPOR1
AC016683.5	ALX4	ADIPOR2	AC006064.6	ADIPOR2
AC016700.2	ALYREF	ADIRF	AC006065.3	ADIRF
AC016700.5	AMACR	ADK	AC006065.4	ADK
AC016710.1	AMBP	ADM	AC006076.1	ADM
AC016722.3	AMBRA1	ADM2	AC006111.1	ADM2
AC016722.4	AMD1	ADM5	AC006111.3	ADM5
AC016723.4	AMDHD1	ADNP	AC006115.1	ADNP
AC016730.1	AMDHD2	ADNP-AS1	AC006115.3	ADNP-AS1
AC016735.1	AMER1	ADNP2	AC006116.4	ADNP2
AC016735.2	AMFR	ADO	AC006116.8	ADO
AC016735.3	AMH	ADORA1	AC006116.9	ADORA1
AC016738.3	AMIGO1	ADORA2A	AC006130.1	ADORA2A
AC016738.4	AMIGO2	ADORA2A-AS1	AC006145.1	ADORA2A-AS1
AC016745.3	AMMECR1	ADORA2B	AC006146.1	ADORA2B
AC016768.1	AMMECR1L	ADORA3	AC006148.1	ADORA3
AC016831.7	AMN	ADPGK	AC006148.2	ADPGK
AC016907.3	AMN1	ADPGK-AS1	AC006150.1	ADPGK-AS1
AC016909.1	AMOT	ADPRH	AC006157.1	ADPRH
AC016910.1	AMOTL1	ADPRHL1	AC006159.1	ADPRHL1
AC016912.3	AMOTL2	ADPRHL2	AC006159.2	ADPRHL2
AC016994.2	AMPD1	ADPRM	AC006160.1	ADPRM
AC016995.3	AMPD2	ADRA1A	AC006205.1	ADRA1A
AC016999.2	AMPD3	ADRA1B	AC006206.1	ADRA1B
AC017002.1	AMPH	ADRA1D	AC006206.2	ADRA1D
AC017002.2	AMT	ADRA2A	AC006207.1	ADRA2A
AC017006.2	AMTN	ADRA2B	AC006213.1	ADRA2B
AC017028.10	AMY1B	ADRA2C	AC006213.2	ADRA2C
AC017060.1	AMY1C	ADRB1	AC006213.3	ADRB1
AC017074.2	AMY2A	ADRB2	AC006238.1	ADRB2
AC017101.10	AMY2B	ADRB3	AC006252.1	ADRB3
AC017104.2	AMZ1	ADRM1	AC006254.1	ADRM1
AC018359.1	AMZ2	ADSL	AC006262.2	ADSL
AC018462.2	ANAPC1	ADSS	AC006262.3	ADSS
AC018643.4	ANAPC10	ADSSL1	AC006270.1	ADSSL1
AC018647.3	ANAPC11	ADTRP	AC006272.1	ADTRP
AC018685.1	ANAPC13	AEBP1	AC006273.1	AEBP1
AC018693.6	ANAPC15	AEBP2	AC006288.1	AEBP2
AC018737.3	ANAPC16	AEN	AC006296.1	AEN
AC018755.17	ANAPC2	AES	AC006296.2	AES
AC018766.4	ANAPC4	AF067845.2	AC006299.1	AF067845.2
AC018766.6	ANAPC5	AF131216.1	AC006305.1	AF131216.1
AC018799.1	ANAPC7	AF131216.5	AC006305.2	AF131216.5
AC018804.3	ANG	AF186192.1	AC006305.3	AF186192.1
AC018816.3	ANGEL1	AFAP1	AC006329.1	AFAP1
AC018866.1	ANGEL2	AFAP1-AS1	AC006333.1	AFAP1-AS1
AC018878.3	ANGPT1	AFAP1L1	AC006333.2	AFAP1L1
AC018890.4	ANGPT2	AFAP1L2	AC006355.2	AFAP1L2
AC018890.6	ANGPT4	AFF1	AC006357.1	AFF1
AC019048.1	ANGPTL1	AFF2	AC006369.1	AFF2
AC019117.1	ANGPTL2	AFF3	AC006369.2	AFF3
AC019117.2	ANGPTL3	AFF4	AC006372.1	AFF4
AC019118.3	ANGPTL4	AFG3L2	AC006372.2	AFG3L2
AC019172.2	ANGPTL5	AFM	AC006372.3	AFM
AC019181.2	ANGPTL6	AFMID	AC006378.1	AFMID
AC019186.1	ANGPTL7	AFP	AC006435.1	AFP
AC019206.1	ANGPTL8	AFTPH	AC006435.2	AFTPH
AC019330.1	ANK1	AGA	AC006435.3	AGA
AC019349.5	ANK2	AGAP1	AC006441.1	AGAP1
AC020571.3	ANK3	AGAP2	AC006441.3	AGAP2
AC020594.5	ANKAR	AGAP2-AS1	AC006441.4	AGAP2-AS1
AC020595.1	ANKDD1A	AGAP3	AC006449.1	AGAP3
AC020743.2	ANKDD1B	AGAP4	AC006449.2	AGAP4
AC020743.3	ANKEF1	AGAP5	AC006449.3	AGAP5
AC020743.4	ANKFN1	AGAP6	AC006449.5	AGAP6
AC020956.3	ANKFY1	AGAP9	AC006449.6	AGAP9
AC021106.1	ANKH	AGBL1	AC006450.2	AGBL1
AC021188.4	ANKHD1	AGBL1-AS1	AC006450.3	AGBL1-AS1
AC021218.2	ANKHD1-EIF4EBP3	AGBL2	AC006455.1	AGBL2
AC021224.1	ANKIB1	AGBL3	AC006455.4	AGBL3
AC022007.5	ANKK1	AGBL4	AC006458.1	AGBL4
AC022154.7	ANKLE1	AGBL5	AC006460.1	AGBL5
AC022173.2	ANKLE2	AGBL5-AS1	AC006480.2	AGBL5-AS1
AC022182.1	ANKMY1	AGER	AC006482.1	AGER
AC022182.3	ANKMY2	AGFG1	AC006483.2	AGFG1
AC022201.4	ANKRA2	AGFG2	AC006486.1	AGFG2
AC022201.5	ANKRD1	AGGF1	AC006487.1	AGGF1
AC022816.2	ANKRD10	AGK	AC006487.2	AGK
AC023115.2	ANKRD11	AGL	AC006504.1	AGL
AC023115.4	ANKRD12	AGMAT	AC006504.2	AGMAT
AC023128.1	ANKRD13A	AGMO	AC006504.5	AGMO
AC023137.2	ANKRD13B	AGO1	AC006511.4	AGO1
AC023347.1	ANKRD13C	AGO2	AC006518.7	AGO2
AC023469.1	ANKRD13D	AGO3	AC006538.2	AGO3
AC023481.1	ANKRD16	AGO4	AC006547.1	AGO4
AC023491.2	ANKRD17	AGPAT1	AC006547.2	AGPAT1
AC023590.1	ANKRD18A	AGPAT2	AC006547.3	AGPAT2
AC024028.1	ANKRD18B	AGPAT3	AC006557.1	AGPAT3
AC024084.1	ANKRD2	AGPAT4	AC006557.3	AGPAT4
AC024560.2	ANKRD20A1	AGPAT5	AC006581.1	AGPAT5
AC024592.12	ANKRD20A3	AGPS	AC006581.2	AGPS
AC024592.9	ANKRD20A4	AGR2	AC006942.1	AGR2
AC024704.2	ANKRD22	AGR3	AC006946.2	AGR3
AC025016.1	ANKRD23	AGRN	AC006946.3	AGRN
AC025165.8	ANKRD24	AGRP	AC006960.2	AGRP
AC025171.1	ANKRD26	AGT	AC006960.3	AGT
AC025335.1	ANKRD27	AGTPBP1	AC006967.2	AGTPBP1
AC025442.3	ANKRD28	AGTR1	AC006967.3	AGTR1
AC025811.3	ANKRD29	AGTR2	AC006974.1	AGTR2
AC025918.2	ANKRD30A	AGTRAP	AC006974.2	AGTRAP
AC026150.8	ANKRD30B	AGXT	AC006978.2	AGXT
AC026188.1	ANKRD30BL	AGXT2	AC007001.1	AGXT2
AC026202.3	ANKRD31	AHCTF1	AC007009.1	AHCTF1
AC026248.1	ANKRD33B	AHCY	AC007014.1	AHCY
AC026471.6	ANKRD34A	AHCYL1	AC007029.1	AHCYL1
AC026904.1	ANKRD34B	AHCYL2	AC007032.1	AHCYL2
AC027119.1	ANKRD35	AHDC1	AC007036.1	AHDC1
AC027601.1	ANKRD36	AHI1	AC007038.1	AHI1
AC034110.1	ANKRD36B	AHNAK	AC007038.2	AHNAK
AC034187.2	ANKRD36C	AHNAK2	AC007040.1	AHNAK2
AC034228.3	ANKRD37	AHR	AC007040.2	AHR
AC034243.1	ANKRD39	AHRR	AC007064.2	AHRR
AC037459.4	ANKRD40	AHSA1	AC007091.1	AHSA1
AC046143.3	ANKRD42	AHSG	AC007099.1	AHSG
AC053503.4	ANKRD44	AHSP	AC007099.2	AHSP
AC053503.6	ANKRD45	AICDA	AC007100.1	AICDA
AC055764.1	ANKRD46	AIDA	AC007106.1	AIDA
AC058791.1	ANKRD49	AIF1	AC007114.1	AIF1
AC060834.3	ANKRD50	AIF1L	AC007114.2	AIF1L
AC061961.2	ANKRD52	AIFM1	AC007126.1	AIFM1
AC061992.2	ANKRD53	AIFM2	AC007128.1	AIFM2
AC062017.1	ANKRD54	AIFM3	AC007128.2	AIFM3
AC062020.1	ANKRD55	AIG1	AC007159.1	AIG1
AC062028.1	ANKRD6	AIM2	AC007163.1	AIM2
AC062029.1	ANKRD62	AIMP1	AC007179.1	AIMP1
AC062031.1	ANKRD65	AIMP2	AC007179.2	AIMP2
AC064834.1	ANKRD66	AIP	AC007182.1	AIP
AC064834.2	ANKRD7	AIPL1	AC007192.1	AIPL1
AC064834.3	ANKRD9	AIRE	AC007192.2	AIRE
AC064871.3	ANKS1A	AIRN	AC007193.1	AIRN
AC066615.1	ANKS1B	AJ011932.1	AC007193.2	AJ011932.1
AC067945.2	ANKS3	AJ239322.1	AC007193.3	AJ239322.1
AC067956.1	ANKS6	AJAP1	AC007207.2	AJAP1
AC067959.1	ANKUB1	AJUBA	AC007216.1	AJUBA
AC067961.1	ANKZF1	AK1	AC007216.2	AK1
AC067968.3	ANLN	AK2	AC007216.4	AK2
AC068057.1	ANO1	AK3	AC007218.1	AK3
AC068134.8	ANO1-AS1	AK4	AC007218.2	AK4
AC068138.1	ANO10	AK5	AC007220.1	AK5
AC068196.1	ANO2	AK6	AC007221.1	AK6
AC068282.3	ANO3	AK7	AC007221.2	AK7
AC068491.2	ANO4	AK8	AC007228.2	AK8
AC068492.1	ANO5	AK9	AC007240.1	AK9
AC068499.10	ANO6	AKAP1	AC007249.1	AKAP1
AC068533.7	ANO7	AKAP10	AC007249.2	AKAP10
AC068535.2	ANO8	AKAP11	AC007250.1	AKAP11
AC068538.4	ANO9	AKAP12	AC007255.1	AKAP12
AC068580.6	ANOS1	AKAP13	AC007262.2	AKAP13
AC068580.7	ANP32A	AKAP14	AC007271.1	AKAP14
AC068831.10	ANP32B	AKAP17A	AC007272.1	AKAP17A
AC068831.15	ANP32D	AKAP2	AC007277.1	AKAP2
AC068831.16	ANP32E	AKAP3	AC007285.1	AKAP3
AC068831.3	ANPEP	AKAP4	AC007285.2	AKAP4
AC068831.6	ANTXR1	AKAP5	AC007292.1	AKAP5
AC068858.1	ANTXR2	AKAP6	AC007292.2	AKAP6
AC069063.2	ANTXRL	AKAP7	AC007292.3	AKAP7
AC069155.1	ANXA1	AKAP8	AC007298.1	AKAP8
AC069277.2	ANXA11	AKAP8L	AC007298.2	AKAP8L
AC069363.1	ANXA13	AKAP9	AC007308.1	AKAP9
AC069368.3	ANXA2	AKIP1	AC007314.1	AKIP1
AC069513.4	ANXA2R	AKIRIN1	AC007319.1	AKIRIN1
AC072062.1	ANXA3	AKIRIN2	AC007325.1	AKIRIN2
AC072062.3	ANXA4	AKNA	AC007325.2	AKNA
AC073046.25	ANXA5	AKNAD1	AC007325.4	AKNAD1
AC073071.1	ANXA6	AKR1A1	AC007326.2	AKR1A1
AC073072.5	ANXA7	AKR1B1	AC007326.4	AKR1B1
AC073115.6	ANXA8	AKR1B10	AC007327.2	AKR1B10
AC073115.7	ANXA8L1	AKR1B15	AC007333.1	AKR1B15
AC073130.3	ANXA9	AKR1C1	AC007333.2	AKR1C1
AC073133.1	AOAH	AKR1C2	AC007336.1	AKR1C2
AC073133.2	AOC1	AKR1C3	AC007336.2	AKR1C3
AC073254.1	AOC2	AKR1C4	AC007342.4	AKR1C4
AC073257.1	AOC3	AKR1D1	AC007342.5	AKR1D1
AC073257.2	AOX1	AKR1E2	AC007344.1	AKR1E2
AC073283.4	AP000253.1	AKR7A2	AC007347.1	AKR7A2
AC073283.7	AP000439.2	AKR7A3	AC007349.1	AKR7A3
AC073316.1	AP000442.1	AKT1	AC007349.2	AKT1
AC073316.2	AP000866.1	AKT1S1	AC007349.3	AKT1S1
AC073321.4	AP001043.1	AKT2	AC007349.4	AKT2
AC073325.1	AP001056.1	AKT3	AC007359.1	AKT3
AC073333.8	AP001412.1	AKTIP	AC007362.1	AKTIP
AC073342.12	AP001437.1	AL008723.1	AC007364.1	AL008723.1
AC073343.13	AP001626.1	AL023806.1	AC007365.1	AL023806.1
AC073409.1	AP001627.1	AL049794.1	AC007368.2	AL049794.1
AC073635.5	AP003774.1	AL109767.1	AC007370.1	AL109767.1
AC073636.1	AP003774.4	AL132709.1	AC007370.2	AL132709.1
AC073641.2	AP1AR	AL354822.1	AC007375.2	AL354822.1
AC073657.1	AP1B1	AL356289.1	AC007375.3	AL356289.1
AC073834.3	AP1G1	AL357140.1	AC007376.2	AL357140.1
AC073842.19	AP1G2	AL358852.1	AC007378.1	AL358852.1
AC073934.6	AP1M1	AL360294.1	AC007381.1	AL360294.1
AC073957.15	AP1M2	AL365181.2	AC007383.2	AL365181.2
AC073987.1	AP1S1	AL450992.2	AC007383.3	AL450992.2
AC074011.2	AP1S2	AL589986.2	AC007384.1	AL589986.2
AC074117.10	AP1S3	AL592183.1	AC007388.1	AL592183.1
AC074183.4	AP2A1	AL592528.1	AC007389.3	AL592528.1
AC074212.6	AP2A2	AL645728.1	AC007389.5	AL645728.1
AC074289.1	AP2B1	ALAD	AC007391.1	ALAD
AC074363.1	AP2M1	ALAS1	AC007402.1	ALAS1
AC074366.3	AP2S1	ALAS2	AC007403.1	ALAS2
AC074389.5	AP3B1	ALB	AC007405.1	ALB
AC074391.1	AP3B2	ALCAM	AC007405.2	ALCAM
AC078842.3	AP3D1	ALDH16A1	AC007405.3	ALDH16A1
AC078883.3	AP3M1	ALDH18A1	AC007406.1	ALDH18A1
AC078883.4	AP3M2	ALDH1A1	AC007406.3	ALDH1A1
AC078941.1	AP3S1	ALDH1A2	AC007406.4	ALDH1A2
AC078942.1	AP3S2	ALDH1A3	AC007422.1	ALDH1A3
AC079135.1	AP4B1	ALDH1B1	AC007422.2	ALDH1B1
AC079145.4	AP4E1	ALDH1L1	AC007423.1	ALDH1L1
AC079305.10	AP4M1	ALDH1L1-AS1	AC007431.1	ALDH1L1-AS1
AC079305.11	AP4S1	ALDH1L1-AS2	AC007431.2	ALDH1L1-AS2
AC079305.8	AP5B1	ALDH1L2	AC007448.2	ALDH1L2
AC079354.3	AP5M1	ALDH2	AC007448.3	ALDH2
AC079354.5	AP5S1	ALDH3A1	AC007450.1	ALDH3A1
AC079466.1	AP5Z1	ALDH3A2	AC007463.1	ALDH3A2
AC079610.2	APAF1	ALDH3B1	AC007485.1	ALDH3B1
AC079612.1	APBA1	ALDH3B2	AC007491.1	ALDH3B2
AC079612.2	APBA2	ALDH4A1	AC007493.1	ALDH4A1
AC079630.2	APBA3	ALDH5A1	AC007493.2	ALDH5A1
AC079630.4	APBB1	ALDH6A1	AC007494.2	ALDH6A1
AC079742.4	APBB1IP	ALDH7A1	AC007495.1	ALDH7A1
AC079767.4	APBB2	ALDH8A1	AC007495.2	ALDH8A1
AC079776.1	APBB3	ALDH9A1	AC007496.1	ALDH9A1
AC079776.3	APC	ALDOA	AC007496.2	ALDOA
AC079779.6	APC2	ALDOB	AC007513.1	ALDOB
AC079779.7	APCDD1	ALDOC	AC007527.2	ALDOC
AC079790.2	APCDD1L	ALG1	AC007529.1	ALG1
AC079807.2	APEH	ALG10	AC007529.2	ALG10
AC079807.4	APELA	ALG10B	AC007533.1	ALG10B
AC079922.3	APEX1	ALG11	AC007540.1	ALG11
AC079988.3	APEX2	ALG12	AC007541.1	ALG12
AC080094.1	APH1A	ALG13	AC007552.2	ALG13
AC083843.1	APH1B	ALG13-AS1	AC007556.1	ALG13-AS1
AC083843.2	API5	ALG14	AC007557.1	ALG14
AC083864.3	APIP	ALG1L	AC007557.2	ALG1L
AC083864.4	APLF	ALG1L2	AC007557.3	ALG1L2
AC083949.1	APLN	ALG2	AC007557.4	ALG2
AC084082.3	APLNR	ALG3	AC007563.1	ALG3
AC084149.1	APLP1	ALG5	AC007563.2	ALG5
AC084219.4	APLP2	ALG6	AC007566.1	ALG6
AC084809.2	APMAP	ALG8	AC007569.1	ALG8
AC084809.3	APOA1	ALG9	AC007570.1	ALG9
AC087294.2	APOA2	ALK	AC007595.1	ALK
AC087430.1	APOB	ALKBH1	AC007598.2	ALKBH1
AC087491.2	APOBEC3A	ALKBH2	AC007601.1	ALKBH2
AC087499.10	APOBEC3B	ALKBH3	AC007601.2	ALKBH3
AC090044.2	APOBEC3B-AS1	ALKBH3-AS1	AC007603.1	ALKBH3-AS1
AC090154.1	APOBEC3C	ALKBH4	AC007608.1	ALKBH4
AC090286.4	APOBEC3D	ALKBH5	AC007608.2	ALKBH5
AC090498.1	APOBEC3F	ALKBH6	AC007608.3	ALKBH6
AC090505.4	APOBEC3G	ALKBH7	AC007610.1	ALKBH7
AC090505.6	APOBEC3H	ALKBH8	AC007610.2	ALKBH8
AC090587.5	APOBR	ALLC	AC007611.1	ALLC
AC090616.2	APOC1	ALMS1	AC007613.1	ALMS1
AC090617.1	APOC2	ALOX12	AC007614.1	ALOX12
AC090952.5	APOC3	ALOX12-AS1	AC007619.1	ALOX12-AS1
AC091132.1	APOC4-APOC2	ALOX12B	AC007620.2	ALOX12B
AC091133.1	APOD	ALOX15	AC007620.3	ALOX15
AC091153.4	APOE	ALOX15B	AC007622.2	ALOX15B
AC091177.1	APOH	ALOX5	AC007631.1	ALOX5
AC091199.1	APOL1	ALOX5AP	AC007638.1	ALOX5AP
AC091493.2	APOL2	ALOXE3	AC007638.2	ALOXE3
AC091633.3	APOL3	ALPI	AC007639.1	ALPI
AC091729.7	APOL4	ALPK1	AC007652.1	ALPK1
AC091729.8	APOL5	ALPK2	AC007655.1	ALPK2
AC091729.9	APOL6	ALPK3	AC007656.1	ALPK3
AC091770.3	APOLD1	ALPL	AC007663.2	ALPL
AC091801.1	APOM	ALPP	AC007663.3	ALPP
AC091814.2	APOO	ALS2	AC007666.1	ALS2
AC091814.3	APOOL	ALS2CL	AC007673.1	ALS2CL
AC091878.1	APOPT1	ALS2CR12	AC007679.1	ALS2CR12
AC092155.4	APP	ALX1	AC007681.1	ALX1
AC092159.1	APPBP2	ALX3	AC007686.2	ALX3
AC092159.2	APPL1	ALX4	AC007686.3	ALX4
AC092162.1	APPL2	ALYREF	AC007687.1	ALYREF
AC092171.2	APRT	AMACR	AC007688.2	AMACR
AC092171.4	APTR	AMBP	AC007728.1	AMBP
AC092192.1	APTX	AMBRA1	AC007728.2	AMBRA1
AC092198.1	AQP1	AMD1	AC007731.1	AMD1
AC092295.4	AQP11	AMDHD1	AC007731.3	AMDHD1
AC092301.3	AQP12B	AMDHD2	AC007731.4	AMDHD2
AC092415.1	AQP2	AMELX	AC007731.5	AMELX
AC092431.3	AQP3	AMER1	AC007743.1	AMER1
AC092484.1	AQP4	AMER2	AC007749.1	AMER2
AC092535.3	AQP4-AS1	AMER3	AC007750.1	AMER3
AC092580.3	AQP5	AMFR	AC007773.1	AMFR
AC092580.4	AQP6	AMH	AC007785.1	AMH
AC092614.2	AQP7	AMHR2	AC007785.3	AMHR2
AC092620.3	AQP9	AMIGO1	AC007786.1	AMIGO1
AC092625.1	AQR	AMIGO2	AC007786.2	AMIGO2
AC092635.1	AR	AMIGO3	AC007786.3	AMIGO3
AC092652.1	ARAF	AMMECR1	AC007787.1	AMMECR1
AC092660.1	ARAP1	AMMECR1L	AC007795.1	AMMECR1L
AC092667.2	ARAP2	AMN	AC007823.1	AMN
AC092669.3	ARAP3	AMN1	AC007834.1	AMN1
AC092675.3	ARC	AMOT	AC007846.1	AMOT
AC092684.1	ARCN1	AMOTL1	AC007846.2	AMOTL1
AC092687.3	AREG	AMOTL2	AC007848.1	AMOTL2
AC092687.5	AREL1	AMPD1	AC007848.2	AMPD1
AC092718.1	ARF1	AMPD2	AC007861.1	AMPD2
AC092835.2	ARF3	AMPD3	AC007861.2	AMPD3
AC092839.3	ARF4	AMPH	AC007876.1	AMPH
AC092839.4	ARF4-AS1	AMT	AC007878.1	AMT
AC092881.1	ARF5	AMTN	AC007879.1	AMTN
AC093063.3	ARF6	AMY1A	AC007879.2	AMY1A
AC093110.3	ARFGAP1	AMY1B	AC007879.3	AMY1B
AC093159.1	ARFGAP2	AMY1C	AC007879.4	AMY1C
AC093323.3	ARFGAP3	AMY2A	AC007881.2	AMY2A
AC093326.1	ARFGEF1	AMY2B	AC007881.3	AMY2B
AC093326.2	ARFGEF2	AMZ1	AC007906.2	AMZ1
AC093326.3	ARFGEF3	AMZ2	AC007907.1	AMZ2
AC093375.1	ARFIP1	ANAPC1	AC007920.1	ANAPC1
AC093382.1	ARFIP2	ANAPC10	AC007920.2	ANAPC10
AC093388.3	ARFRP1	ANAPC11	AC007922.1	ANAPC11
AC093390.1	ARG1	ANAPC13	AC007922.3	ANAPC13
AC093495.4	ARG2	ANAPC15	AC007923.1	ANAPC15
AC093585.6	ARGLU1	ANAPC16	AC007923.4	ANAPC16
AC093590.1	ARHGAP1	ANAPC2	AC007938.1	ANAPC2
AC093609.1	ARHGAP10	ANAPC4	AC007938.2	ANAPC4
AC093620.5	ARHGAP11A	ANAPC5	AC007938.3	ANAPC5
AC093627.10	ARHGAP12	ANAPC7	AC007948.1	ANAPC7
AC093627.7	ARHGAP15	ANG	AC007950.1	ANG
AC093627.8	ARHGAP17	ANGEL1	AC007950.2	ANGEL1
AC093627.9	ARHGAP18	ANGEL2	AC007952.1	ANGEL2
AC093642.3	ARHGAP19	ANGPT1	AC007952.3	ANGPT1
AC093642.4	ARHGAP20	ANGPT2	AC007952.4	ANGPT2
AC093673.5	ARHGAP21	ANGPT4	AC007952.5	ANGPT4
AC093690.1	ARHGAP22	ANGPTL1	AC007952.6	ANGPTL1
AC093702.1	ARHGAP23	ANGPTL2	AC007952.7	ANGPTL2
AC093732.1	ARHGAP24	ANGPTL3	AC007952.8	ANGPTL3
AC093802.1	ARHGAP25	ANGPTL4	AC007953.1	ANGPTL4
AC093818.1	ARHGAP26	ANGPTL5	AC007953.2	ANGPTL5
AC093843.1	ARHGAP26-AS1	ANGPTL6	AC007966.1	ANGPTL6
AC093901.1	ARHGAP27	ANGPTL7	AC007991.3	ANGPTL7
AC093911.1	ARHGAP28	ANGPTL8	AC007991.4	ANGPTL8
AC096558.1	ARHGAP29	ANK1	AC007993.2	ANK1
AC096579.13	ARHGAP30	ANK2	AC007993.3	ANK2
AC096649.2	ARHGAP31	ANK3	AC007998.2	ANK3
AC096649.3	ARHGAP31-AS1	ANKAR	AC007998.3	ANKAR
AC096669.3	ARHGAP32	ANKDD1A	AC007998.4	ANKDD1A
AC096670.3	ARHGAP33	ANKDD1B	AC008011.2	ANKDD1B
AC096772.6	ARHGAP35	ANKEF1	AC008014.1	ANKEF1
AC097381.1	ARHGAP36	ANKFN1	AC008033.3	ANKFN1
AC097461.4	ARHGAP39	ANKFY1	AC008035.1	ANKFY1
AC097467.2	ARHGAP4	ANKH	AC008040.1	ANKH
AC097468.4	ARHGAP40	ANKHD1	AC008040.5	ANKHD1
AC097495.2	ARHGAP42	ANKHD1-EIF4EBP3	AC008050.1	ANKHD1-EIF4EBP3
AC097495.3	ARHGAP44	ANKIB1	AC008056.1	ANKIB1
AC097499.1	ARHGAP5	ANKK1	AC008056.2	ANKK1
AC097662.2	ARHGAP5-AS1	ANKLE1	AC008060.1	ANKLE1
AC097713.3	ARHGAP6	ANKLE2	AC008060.2	ANKLE2
AC097713.4	ARHGAP8	ANKMY1	AC008060.3	ANKMY1
AC097721.2	ARHGAP9	ANKMY2	AC008063.1	ANKMY2
AC097724.3	ARHGDIA	ANKRA2	AC008063.2	ANKRA2
AC098617.1	ARHGDIB	ANKRD1	AC008067.1	ANKRD1
AC098820.2	ARHGDIG	ANKRD10	AC008073.1	ANKRD10
AC098820.4	ARHGEF1	ANKRD11	AC008073.2	ANKRD11
AC098823.3	ARHGEF10	ANKRD12	AC008073.3	ANKRD12
AC098828.2	ARHGEF10L	ANKRD13A	AC008074.1	ANKRD13A
AC098872.3	ARHGEF11	ANKRD13B	AC008074.3	ANKRD13B
AC098973.1	ARHGEF12	ANKRD13C	AC008079.1	ANKRD13C
AC098973.2	ARHGEF15	ANKRD13D	AC008079.2	ANKRD13D
AC099342.1	ARHGEF16	ANKRD16	AC008080.1	ANKRD16
AC099344.2	ARHGEF17	ANKRD17	AC008080.2	ANKRD17
AC099344.3	ARHGEF18	ANKRD18A	AC008080.3	ANKRD18A
AC099552.3	ARHGEF19	ANKRD18B	AC008080.4	ANKRD18B
AC099552.4	ARHGEF2	ANKRD2	AC008083.1	ANKRD2
AC099684.1	ARHGEF25	ANKRD20A1	AC008083.2	ANKRD20A1
AC099754.1	ARHGEF26	ANKRD20A2	AC008083.3	ANKRD20A2
AC099850.1	ARHGEF28	ANKRD20A3	AC008105.1	ANKRD20A3
AC100802.3	ARHGEF3	ANKRD20A4	AC008105.3	ANKRD20A4
AC100830.3	ARHGEF33	ANKRD22	AC008109.1	ANKRD22
AC100830.4	ARHGEF35	ANKRD23	AC008114.1	ANKRD23
AC100830.5	ARHGEF37	ANKRD24	AC008115.1	ANKRD24
AC102953.4	ARHGEF38	ANKRD26	AC008115.2	ANKRD26
AC103563.8	ARHGEF39	ANKRD27	AC008115.4	ANKRD27
AC103564.7	ARHGEF4	ANKRD28	AC008121.2	ANKRD28
AC104024.1	ARHGEF40	ANKRD29	AC008121.3	ANKRD29
AC104024.2	ARHGEF5	ANKRD30A	AC008124.1	ANKRD30A
AC104073.2	ARHGEF6	ANKRD30B	AC008125.1	ANKRD30B
AC104076.3	ARHGEF7	ANKRD30BL	AC008127.1	ANKRD30BL
AC104088.1	ARHGEF7-AS2	ANKRD31	AC008133.1	ANKRD31
AC104134.2	ARHGEF9	ANKRD33	AC008147.1	ANKRD33
AC104135.2	ARID1A	ANKRD33B	AC008149.1	ANKRD33B
AC104532.2	ARID1B	ANKRD33B-AS1	AC008154.1	ANKRD33B-AS1
AC104532.3	ARID2	ANKRD34A	AC008154.2	ANKRD34A
AC104532.4	ARID3A	ANKRD34B	AC008162.2	ANKRD34B
AC104534.2	ARID3B	ANKRD34C	AC008164.1	ANKRD34C
AC104534.3	ARID3C	ANKRD34C-AS1	AC008175.1	ANKRD34C-AS1
AC104653.1	ARID4A	ANKRD35	AC008243.1	ANKRD35
AC104654.1	ARID4B	ANKRD36	AC008250.1	ANKRD36
AC104654.2	ARID5A	ANKRD36B	AC008264.2	ANKRD36B
AC104655.3	ARID5B	ANKRD36C	AC008267.5	ANKRD36C
AC104667.3	ARIH1	ANKRD37	AC008268.1	ANKRD37
AC104695.4	ARIH2	ANKRD39	AC008269.1	ANKRD39
AC104699.1	ARIH2OS	ANKRD40	AC008269.2	ANKRD40
AC104777.2	ARL1	ANKRD42	AC008277.1	ANKRD42
AC104809.2	ARL10	ANKRD44	AC008278.1	ANKRD44
AC104820.2	ARL11	ANKRD45	AC008278.2	ANKRD45
AC105052.2	ARL13B	ANKRD46	AC008280.3	ANKRD46
AC105053.3	ARL14EP	ANKRD49	AC008378.1	ANKRD49
AC105339.1	ARL15	ANKRD50	AC008392.1	ANKRD50
AC105393.2	ARL16	ANKRD52	AC008393.1	ANKRD52
AC105402.4	ARL17A	ANKRD53	AC008397.1	ANKRD53
AC105461.1	ARL17B	ANKRD54	AC008397.2	ANKRD54
AC105760.2	ARL2	ANKRD55	AC008403.1	ANKRD55
AC105760.3	ARL2BP	ANKRD6	AC008403.2	ANKRD6
AC106053.1	ARL3	ANKRD60	AC008403.3	ANKRD60
AC106706.1	ARL4A	ANKRD61	AC008406.1	ANKRD61
AC106786.1	ARL4C	ANKRD62	AC008406.2	ANKRD62
AC106801.1	ARL4D	ANKRD63	AC008406.3	ANKRD63
AC106869.2	ARL5A	ANKRD65	AC008413.2	ANKRD65
AC106870.2	ARL5B	ANKRD66	AC008415.1	ANKRD66
AC106873.4	ARL5C	ANKRD7	AC008429.1	ANKRD7
AC106900.6	ARL6	ANKRD9	AC008429.3	ANKRD9
AC107057.1	ARL6IP1	ANKS1A	AC008434.1	ANKS1A
AC107079.1	ARL6IP4	ANKS1B	AC008438.1	ANKS1B
AC107081.5	ARL6IP5	ANKS3	AC008438.2	ANKS3
AC107218.3	ARL6IP6	ANKS4B	AC008440.1	ANKS4B
AC108004.2	ARL8A	ANKS6	AC008440.2	ANKS6
AC108004.3	ARL8B	ANKUB1	AC008440.3	ANKUB1
AC108051.2	ARL9	ANKZF1	AC008443.2	ANKZF1
AC108051.3	ARMC1	ANLN	AC008443.3	ANLN
AC108066.1	ARMC10	ANO1	AC008443.4	ANO1
AC108142.1	ARMC12	ANO1-AS1	AC008443.5	ANO1-AS1
AC108488.4	ARMC2	ANO10	AC008443.6	ANO10
AC108868.5	ARMC3	ANO2	AC008448.1	ANO2
AC108868.6	ARMC4	ANO3	AC008453.1	ANO3
AC108938.5	ARMC5	ANO4	AC008456.1	ANO4
AC109333.10	ARMC6	ANO5	AC008464.1	ANO5
AC109486.1	ARMC7	ANO6	AC008467.1	ANO6
AC109589.1	ARMC8	ANO7	AC008474.1	ANO7
AC109642.1	ARMC9	ANO8	AC008481.3	ANO8
AC109826.1	ARMCX1	ANO9	AC008494.2	ANO9
AC109829.1	ARMCX2	ANOS1	AC008494.3	ANOS1
AC110615.1	ARMCX3	ANP32A	AC008496.2	ANP32A
AC110769.3	ARMCX3-AS1	ANP32B	AC008507.2	ANP32B
AC110781.3	ARMCX4	ANP32D	AC008514.1	ANP32D
AC112715.2	ARMCX5	ANP32E	AC008517.1	ANP32E
AC112721.1	ARMCX6	ANPEP	AC008522.1	ANPEP
AC112721.2	ARMT1	ANTXR1	AC008525.1	ANTXR1
AC113167.1	ARNT	ANTXR2	AC008525.2	ANTXR2
AC113167.2	ARNT2	ANTXRL	AC008534.1	ANTXRL
AC113189.5	ARNTL	ANXA1	AC008537.1	ANXA1
AC113404.1	ARNTL2	ANXA10	AC008537.2	ANXA10
AC113607.2	ARPC1A	ANXA11	AC008537.4	ANXA11
AC113617.1	ARPC1B	ANXA13	AC008539.1	ANXA13
AC113618.1	ARPC2	ANXA2	AC008543.1	ANXA2
AC114271.2	ARPC3	ANXA2R	AC008543.4	ANXA2R
AC114730.2	ARPC4	ANXA3	AC008543.5	ANXA3
AC114730.3	ARPC4-TTLL3	ANXA4	AC008549.1	ANXA4
AC114730.5	ARPC5	ANXA5	AC008549.2	ANXA5
AC114730.7	ARPC5L	ANXA6	AC008551.1	ANXA6
AC114730.8	ARPIN	ANXA7	AC008554.1	ANXA7
AC114763.1	ARPP19	ANXA8	AC008555.1	ANXA8
AC114765.1	ARRB1	ANXA8L1	AC008555.2	ANXA8L1
AC114765.2	ARRB2	ANXA9	AC008555.3	ANXA9
AC114776.3	ARRDC1	AOAH	AC008555.5	AOAH
AC114803.3	ARRDC1-AS1	AOC1	AC008555.6	AOC1
AC114808.2	ARRDC2	AOC2	AC008556.1	AOC2
AC114813.1	ARRDC3	AOC3	AC008567.2	AOC3
AC114814.3	ARRDC3-AS1	AOX1	AC008568.1	AOX1
AC114877.3	ARRDC4	AP000221.1	AC008569.1	AP000221.1
AC115522.3	ARRDC5	AP000253.1	AC008572.1	AP000253.1
AC116035.1	ARSA	AP000265.1	AC008574.1	AP000265.1
AC116035.2	ARSB	AP000345.1	AC008575.1	AP000345.1
AC116366.5	ARSD	AP000350.5	AC008581.1	AP000350.5
AC116366.6	ARSE	AP000439.1	AC008581.2	AP000439.1
AC116609.1	ARSG	AP000439.2	AC008591.1	AP000439.2
AC116609.2	ARSH	AP000439.3	AC008592.2	AP000439.3
AC116609.3	ARSI	AP000442.1	AC008592.4	AP000442.1
AC116614.1	ARSJ	AP000462.3	AC008592.5	AP000462.3
AC118345.1	ARSK	AP000477.2	AC008601.1	AP000477.2
AC118754.4	ART3	AP000797.3	AC008608.2	AP000797.3
AC123023.1	ART4	AP000866.1	AC008609.1	AP000866.1
AC123512.1	ART5	AP000997.1	AC008610.1	AP000997.1
AC123512.2	ARTN	AP000997.2	AC008619.1	AP000997.2
AC123512.3	ARV1	AP001043.1	AC008622.2	AP001043.1
AC123886.2	ARVCF	AP001056.1	AC008629.1	AP001056.1
AC124861.1	ARX	AP001063.1	AC008632.1	AP001063.1
AC124944.3	AS3MT	AP001172.2	AC008635.1	AP001172.2
AC124944.5	ASAH1	AP001189.4	AC008637.1	AP001189.4
AC124997.1	ASAH2	AP001257.1	AC008641.1	AP001257.1
AC125421.1	ASAH2B	AP001412.1	AC008649.1	AP001412.1
AC128709.3	ASAP1	AP001437.1	AC008649.2	AP001437.1
AC128709.4	ASAP2	AP001471.1	AC008655.1	AP001471.1
AC129492.1	ASAP3	AP001476.2	AC008655.2	AP001476.2
AC129492.6	ASB1	AP001476.3	AC008662.1	AP001476.3
AC129778.2	ASB12	AP001626.1	AC008662.2	AP001626.1
AC130469.2	ASB13	AP001627.1	AC008663.1	AP001627.1
AC131056.3	ASB14	AP002856.4	AC008663.2	AP002856.4
AC131097.4	ASB16	AP002884.2	AC008663.3	AP002884.2
AC131263.1	ASB16-AS1	AP003025.2	AC008667.1	AP003025.2
AC133106.2	ASB2	AP003774.1	AC008667.2	AP003774.1
AC133528.2	ASB3	AP003774.4	AC008667.3	AP003774.4
AC133633.1	ASB4	AP004550.1	AC008667.4	AP004550.1
AC133644.2	ASB6	AP005530.1	AC008676.1	AP005530.1
AC133680.1	ASB7	AP006285.2	AC008680.1	AP006285.2
AC133785.1	ASB8	AP1AR	AC008686.1	AP1AR
AC135050.5	ASB9	AP1B1	AC008687.1	AP1B1
AC135178.7	ASCC1	AP1G1	AC008687.2	AP1G1
AC136352.5	ASCC2	AP1G2	AC008687.3	AP1G2
AC136612.1	ASCC3	AP1M1	AC008687.4	AP1M1
AC136616.1	ASCL1	AP1M2	AC008687.8	AP1M2
AC136616.2	ASCL2	AP1S1	AC008691.1	AP1S1
AC137723.5	ASCL4	AP1S2	AC008695.1	AP1S2
AC137932.4	ASCL5	AP1S3	AC008700.1	AP1S3
AC137932.5	ASF1A	AP2A1	AC008703.1	AP2A1
AC137932.6	ASF1B	AP2A2	AC008705.1	AP2A2
AC137934.1	ASGR1	AP2B1	AC008708.2	AP2B1
AC138035.2	ASGR2	AP2M1	AC008728.1	AP2M1
AC138969.4	ASH1L	AP2S1	AC008731.1	AP2S1
AC139099.4	ASH1L-AS1	AP3B1	AC008734.1	AP3B1
AC139099.5	ASH2L	AP3B2	AC008735.2	AP3B2
AC139099.6	ASIC1	AP3D1	AC008735.3	AP3D1
AC139100.3	ASIC2	AP3M1	AC008735.4	AP3M1
AC139887.4	ASIC3	AP3M2	AC008736.1	AP3M2
AC140481.4	ASIC4	AP3S1	AC008736.2	AP3S1
AC140542.2	ASIP	AP3S2	AC008738.2	AP3S2
AC140725.4	ASL	AP4B1	AC008738.3	AP4B1
AC140912.1	ASMT	AP4B1-AS1	AC008738.4	AP4B1-AS1
AC141272.1	ASMTL	AP4E1	AC008738.5	AP4E1
AC141928.1	ASMTL-AS1	AP4M1	AC008738.6	AP4M1
AC141930.2	ASNA1	AP4S1	AC008739.1	AP4S1
AC142119.1	ASNS	AP5B1	AC008741.1	AP5B1
AC142293.3	ASNSD1	AP5M1	AC008741.2	AP5M1
AC142472.6	ASPA	AP5S1	AC008742.1	AP5S1
AC142528.1	ASPG	AP5Z1	AC008747.1	AP5Z1
AC144449.1	ASPH	APAF1	AC008750.1	APAF1
AC144450.1	ASPHD1	APBA1	AC008750.2	APBA1
AC144450.2	ASPHD2	APBA2	AC008750.3	APBA2
AC144525.1	ASPM	APBA3	AC008750.4	APBA3
AC144568.2	ASPN	APBB1	AC008750.7	APBB1
AC144652.1	ASPRV1	APBB1IP	AC008750.8	APBB1IP
AC144831.1	ASPSCR1	APBB2	AC008752.1	APBB2
AC144831.3	ASRGL1	APBB3	AC008752.2	APBB3
AC144835.1	ASS1	APC	AC008753.2	APC
AC144836.1	ASTE1	APC2	AC008753.3	APC2
AC145110.1	ASTL	APCDD1	AC008758.1	APCDD1
AC145123.2	ASTN1	APCDD1L	AC008758.2	APCDD1L
AC145124.2	ASTN2	APEH	AC008758.4	APEH
AC145212.2	ASXL1	APELA	AC008758.5	APELA
AC145212.4	ASXL2	APEX1	AC008758.6	APEX1
AC145343.2	ASXL3	APEX2	AC008759.2	APEX2
AC147651.1	ATAD1	APH1A	AC008759.3	APH1A
AC147651.4	ATAD2	APH1B	AC008760.1	APH1B
AC147651.5	ATAD2B	API5	AC008761.1	API5
AC159540.1	ATAD3A	APIP	AC008761.2	APIP
AC159540.2	ATAD3B	APLF	AC008763.1	APLF
AC195454.1	ATAD3C	APLN	AC008763.2	APLN
AC226118.1	ATAD5	APLNR	AC008763.3	APLNR
AC233755.1	ATAT1	APLP1	AC008764.1	APLP1
AC233755.2	ATE1	APLP2	AC008764.2	APLP2
AC234582.1	ATF1	APMAP	AC008764.3	APMAP
AC240274.1	ATF2	APOA1	AC008764.4	APOA1
AC241377.2	ATF3	APOA1-AS	AC008764.5	APOA1-AS
AC241585.2	ATF4	APOA2	AC008764.6	APOA2
AC243756.1	ATF5	APOA4	AC008764.8	APOA4
AC243945.1	ATF6	APOA5	AC008770.1	APOA5
AC245100.1	ATF6B	APOB	AC008770.2	APOB
AC253572.1	ATF7	APOBEC2	AC008771.1	APOBEC2
ACAA1	ATF7IP	APOBEC3A	AC008780.1	APOBEC3A
ACAA2	ATF7IP2	APOBEC3B	AC008780.2	APOBEC3B
ACACA	ATG10	APOBEC3B-AS1	AC008781.1	APOBEC3B-AS1
ACACB	ATG101	APOBEC3C	AC008781.2	APOBEC3C
ACAD10	ATG12	APOBEC3D	AC008794.1	APOBEC3D
ACAD11	ATG13	APOBEC3F	AC008794.2	APOBEC3F
ACAD8	ATG14	APOBEC3G	AC008799.2	APOBEC3G
ACAD9	ATG16L1	APOBEC3H	AC008805.2	APOBEC3H
ACADL	ATG16L2	APOBEC4	AC008808.1	APOBEC4
ACADM	ATG2A	APOBR	AC008808.2	APOBR
ACADS	ATG2B	APOC1	AC008825.1	APOC1
ACADSB	ATG3	APOC2	AC008840.1	APOC2
ACADVL	ATG4A	APOC3	AC008852.1	APOC3
ACAN	ATG4B	APOC4	AC008869.1	APOC4
ACAP1	ATG4C	APOC4-APOC2	AC008870.3	APOC4-APOC2
ACAP2	ATG4D	APOD	AC008870.4	APOD
ACAP3	ATG5	APOE	AC008871.1	APOE
ACAT1	ATG7	APOF	AC008875.1	APOF
ACAT2	ATG9A	APOH	AC008878.1	APOH
ACBD3	ATG9B	APOL1	AC008878.2	APOL1
ACBD4	ATIC	APOL2	AC008878.3	APOL2
ACBD5	ATL1	APOL3	AC008878.4	APOL3
ACBD6	ATL2	APOL4	AC008883.1	APOL4
ACBD7	ATL3	APOL5	AC008883.2	APOL5
ACCS	ATM	APOL6	AC008885.2	APOL6
ACCSL	ATMIN	APOLD1	AC008892.1	APOLD1
ACD	ATN1	APOM	AC008894.1	APOM
ACE	ATOH7	APOO	AC008894.2	APOO
ACE2	ATOH8	APOOL	AC008897.2	APOOL
ACER1	ATOX1	APOPT1	AC008897.3	APOPT1
ACER2	ATP10A	APP	AC008906.1	APP
ACER3	ATP10B	APPBP2	AC008906.2	APPBP2
ACHE	ATP10D	APPL1	AC008914.1	APPL1
ACIN1	ATP11A	APPL2	AC008915.2	APPL2
ACKR1	ATP11B	APRT	AC008937.1	APRT
ACKR2	ATP11C	APTR	AC008937.2	APTR
ACKR3	ATP12A	APTX	AC008937.3	APTX
ACKR4	ATP13A1	AQP1	AC008938.1	AQP1
ACLY	ATP13A2	AQP10	AC008940.1	AQP10
ACMSD	ATP13A3	AQP11	AC008945.1	AQP11
ACO1	ATP13A4	AQP12B	AC008946.1	AQP12B
ACO2	ATP13A5	AQP2	AC008948.1	AQP2
ACOT1	ATP1A1	AQP3	AC008957.1	AQP3
ACOT11	ATP1A2	AQP4	AC008957.2	AQP4
ACOT12	ATP1A3	AQP4-AS1	AC008966.1	AQP4-AS1
ACOT13	ATP1A4	AQP5	AC008966.2	AQP5
ACOT2	ATP1B1	AQP6	AC008972.1	AQP6
ACOT4	ATP1B2	AQP7	AC008972.2	AQP7
ACOT6	ATP1B3	AQP8	AC008982.1	AQP8
ACOT7	ATP1B3-AS1	AQP9	AC008991.1	AQP9
ACOT8	ATP2A1	AQR	AC008991.2	AQR
ACOT9	ATP2A1-AS1	AR	AC008992.1	AR
ACOX1	ATP2A2	ARAF	AC008993.4	ARAF
ACOX2	ATP2A3	ARAP1	AC009005.1	ARAP1
ACOX3	ATP2B1	ARAP1-AS1	AC009019.1	ARAP1-AS1
ACOXL	ATP2B2	ARAP1-AS2	AC009021.1	ARAP1-AS2
ACP1	ATP2B4	ARAP2	AC009021.2	ARAP2
ACP2	ATP2C1	ARAP3	AC009034.1	ARAP3
ACP5	ATP2C2	ARC	AC009035.1	ARC
ACP6	ATP4A	ARCN1	AC009039.1	ARCN1
ACP7	ATP5S	AREG	AC009041.1	AREG
ACPP	ATP6AP1	AREL1	AC009041.2	AREL1
ACPT	ATP6AP1L	ARF1	AC009041.3	ARF1
ACR	ATP6AP2	ARF3	AC009053.2	ARF3
ACRBP	ATP6V0A1	ARF4	AC009053.3	ARF4
ACRC	ATP6V0A2	ARF4-AS1	AC009055.1	ARF4-AS1
ACRV1	ATP6V0A4	ARF5	AC009055.2	ARF5
ACSBG1	ATP6V0B	ARF6	AC009060.1	ARF6
ACSBG2	ATP6V0C	ARFGAP1	AC009061.1	ARFGAP1
ACSF2	ATP6V0D1	ARFGAP2	AC009061.2	ARFGAP2
ACSF3	ATP6V0D2	ARFGAP3	AC009063.1	ARFGAP3
ACSL1	ATP6V0E1	ARFGEF1	AC009063.2	ARFGEF1
ACSL3	ATP6V0E2	ARFGEF2	AC009063.3	ARFGEF2
ACSL4	ATP6V0E2-AS1	ARFGEF3	AC009065.1	ARFGEF3
ACSL5	ATP6V1A	ARFIP1	AC009065.3	ARFIP1
ACSL6	ATP6V1B1	ARFIP2	AC009065.4	ARFIP2
ACSM1	ATP6V1B1-AS1	ARFRP1	AC009065.6	ARFRP1
ACSM2A	ATP6V1B2	ARG1	AC009065.7	ARG1
ACSM2B	ATP6V1C1	ARG2	AC009065.8	ARG2
ACSM3	ATP6V1C2	ARGLU1	AC009075.1	ARGLU1
ACSM4	ATP6V1D	ARHGAP1	AC009081.1	ARHGAP1
ACSM5	ATP6V1E1	ARHGAP10	AC009086.2	ARHGAP10
ACSM6	ATP6V1E2	ARHGAP11A	AC009087.1	ARHGAP11A
ACSS1	ATP6V1F	ARHGAP11B	AC009088.1	ARHGAP11B
ACSS2	ATP6V1G1	ARHGAP12	AC009088.2	ARHGAP12
ACSS3	ATP6V1G2	ARHGAP15	AC009088.3	ARHGAP15
ACTA1	ATP6V1H	ARHGAP17	AC009090.2	ARHGAP17
ACTA2	ATP7A	ARHGAP18	AC009090.3	ARHGAP18
ACTA2-AS1	ATP7B	ARHGAP19	AC009093.1	ARHGAP19
ACTB	ATP8A1	ARHGAP19-SLIT1	AC009093.2	ARHGAP19-SLIT1
ACTBL2	ATP8A2	ARHGAP20	AC009093.4	ARHGAP20
ACTC1	ATP8B1	ARHGAP21	AC009093.5	ARHGAP21
ACTG1	ATP8B2	ARHGAP22	AC009093.6	ARHGAP22
ACTG2	ATP8B3	ARHGAP23	AC009095.1	ARHGAP23
ACTL10	ATP8B4	ARHGAP24	AC009097.1	ARHGAP24
ACTL6A	ATP9A	ARHGAP25	AC009097.2	ARHGAP25
ACTL6B	ATP9B	ARHGAP26	AC009097.3	ARHGAP26
ACTL7A	ATPAF1	ARHGAP26-AS1	AC009097.4	ARHGAP26-AS1
ACTL7B	ATPAF2	ARHGAP27	AC009102.2	ARHGAP27
ACTL8	ATR	ARHGAP28	AC009107.1	ARHGAP28
ACTN1	ATRAID	ARHGAP29	AC009107.2	ARHGAP29
ACTN1-AS1	ATRIP	ARHGAP30	AC009108.2	ARHGAP30
ACTN2	ATRN	ARHGAP31	AC009108.3	ARHGAP31
ACTN3	ATRNL1	ARHGAP31-AS1	AC009110.1	ARHGAP31-AS1
ACTN4	ATRX	ARHGAP32	AC009113.1	ARHGAP32
ACTR10	ATXN1	ARHGAP33	AC009113.2	ARHGAP33
ACTR1A	ATXN10	ARHGAP35	AC009117.2	ARHGAP35
ACTR1B	ATXN1L	ARHGAP36	AC009117.3	ARHGAP36
ACTR2	ATXN2	ARHGAP39	AC009118.1	ARHGAP39
ACTR3	ATXN2L	ARHGAP4	AC009118.2	ARHGAP4
ACTR3B	ATXN3	ARHGAP40	AC009118.3	ARHGAP40
ACTR3C	ATXN7	ARHGAP42	AC009119.1	ARHGAP42
ACTR5	ATXN7L1	ARHGAP44	AC009119.2	ARHGAP44
ACTR6	ATXN7L2	ARHGAP5	AC009119.3	ARHGAP5
ACTR8	ATXN7L3	ARHGAP5-AS1	AC009120.3	ARHGAP5-AS1
ACTRT3	ATXN7L3B	ARHGAP6	AC009120.4	ARHGAP6
ACVR1	ATXN8OS	ARHGAP8	AC009120.5	ARHGAP8
ACVR1B	AUH	ARHGAP9	AC009121.1	ARHGAP9
ACVR1C	AUNIP	ARHGDIA	AC009121.2	ARHGDIA
ACVR2A	AUP1	ARHGDIB	AC009123.1	ARHGDIB
ACVR2B	AURKA	ARHGDIG	AC009126.1	ARHGDIG
ACVR2B-AS1	AURKAIP1	ARHGEF1	AC009133.1	ARHGEF1
ACVRL1	AURKB	ARHGEF10	AC009133.2	ARHGEF10
ACY1	AURKC	ARHGEF10L	AC009133.3	ARHGEF10L
ACY3	AUTS2	ARHGEF11	AC009133.4	ARHGEF11
ACYP1	AVEN	ARHGEF12	AC009133.6	ARHGEF12
ACYP2	AVIL	ARHGEF15	AC009134.1	ARHGEF15
AD000091.2	AVL9	ARHGEF16	AC009137.1	ARHGEF16
AD000671.6	AVP	ARHGEF17	AC009139.1	ARHGEF17
AD001527.7	AVPI1	ARHGEF18	AC009139.2	ARHGEF18
ADA	AVPR1A	ARHGEF19	AC009142.1	ARHGEF19
ADAD1	AVPR2	ARHGEF19-AS1	AC009145.3	ARHGEF19-AS1
ADAD2	AWAT2	ARHGEF2	AC009148.1	ARHGEF2
ADAL	AXDND1	ARHGEF25	AC009154.1	ARHGEF25
ADAM10	AXIN1	ARHGEF26	AC009154.2	ARHGEF26
ADAM11	AXIN2	ARHGEF28	AC009158.1	ARHGEF28
ADAM12	AXL	ARHGEF3	AC009159.1	ARHGEF3
ADAM15	AZGP1	ARHGEF3-AS1	AC009159.2	ARHGEF3-AS1
ADAM17	AZI2	ARHGEF33	AC009159.3	ARHGEF33
ADAM18	AZIN1	ARHGEF35	AC009163.1	ARHGEF35
ADAM19	AZIN1-AS1	ARHGEF37	AC009163.2	ARHGEF37
ADAM2	AZIN2	ARHGEF38	AC009163.4	ARHGEF38
ADAM20	AZU1	ARHGEF39	AC009163.6	ARHGEF39
ADAM20P1	B2M	ARHGEF4	AC009163.7	ARHGEF4
ADAM21	B3GALNT1	ARHGEF40	AC009166.1	ARHGEF40
ADAM22	B3GALNT2	ARHGEF5	AC009167.1	ARHGEF5
ADAM23	B3GALT1	ARHGEF6	AC009171.2	ARHGEF6
ADAM28	B3GALT2	ARHGEF7	AC009185.1	ARHGEF7
ADAM29	B3GALT4	ARHGEF7-AS2	AC009226.1	ARHGEF7-AS2
ADAM30	B3GALT5	ARHGEF9	AC009227.1	ARHGEF9
ADAM32	B3GALT5-AS1	ARID1A	AC009227.2	ARID1A
ADAM33	B3GALT6	ARID1B	AC009228.1	ARID1B
ADAM8	B3GAT1	ARID2	AC009229.1	ARID2
ADAM9	B3GAT2	ARID3A	AC009229.2	ARID3A
ADAMDEC1	B3GAT3	ARID3B	AC009229.3	ARID3B
ADAMTS1	B3GLCT	ARID3C	AC009234.1	ARID3C
ADAMTS10	B3GNT2	ARID4A	AC009237.14	ARID4A
ADAMTS12	B3GNT3	ARID4B	AC009237.15	ARID4B
ADAMTS13	B3GNT4	ARID5A	AC009242.1	ARID5A
ADAMTS14	B3GNT5	ARID5B	AC009262.1	ARID5B
ADAMTS15	B3GNT7	ARIH1	AC009264.1	ARIH1
ADAMTS16	B3GNT8	ARIH2	AC009269.2	ARIH2
ADAMTS17	B3GNT9	ARIH2OS	AC009269.3	ARIH2OS
ADAMTS18	B3GNTL1	ARL1	AC009271.1	ARL1
ADAMTS19	B4GALNT1	ARL10	AC009275.1	ARL10
ADAMTS19-AS1	B4GALNT2	ARL11	AC009276.1	ARL11
ADAMTS2	B4GALNT3	ARL13A	AC009283.1	ARL13A
ADAMTS20	B4GALNT4	ARL13B	AC009292.1	ARL13B
ADAMTS3	B4GALT1	ARL14	AC009299.3	ARL14
ADAMTS4	B4GALT1-AS1	ARL14EP	AC009303.2	ARL14EP
ADAMTS5	B4GALT2	ARL14EPL	AC009303.3	ARL14EPL
ADAMTS6	B4GALT3	ARL15	AC009305.1	ARL15
ADAMTS7	B4GALT4	ARL16	AC009309.1	ARL16
ADAMTS8	B4GALT5	ARL17A	AC009312.1	ARL17A
ADAMTS9	B4GALT6	ARL17B	AC009313.1	ARL17B
ADAMTS9-AS1	B4GALT7	ARL2	AC009318.1	ARL2
ADAMTS9-AS2	B4GAT1	ARL2-SNX15	AC009318.2	ARL2-SNX15
ADAMTSL1	B9D1	ARL2BP	AC009318.3	ARL2BP
ADAMTSL2	B9D2	ARL3	AC009318.4	ARL3
ADAMTSL3	BAALC	ARL4A	AC009320.1	ARL4A
ADAMTSL4	BAALC-AS1	ARL4C	AC009336.1	ARL4C
ADAMTSL5	BAALC-AS2	ARL4D	AC009336.2	ARL4D
ADAP1	BAAT	ARL5A	AC009365.1	ARL5A
ADAP2	BABAM1	ARL5B	AC009365.2	ARL5B
ADAR	BACE1	ARL5C	AC009365.3	ARL5C
ADARB1	BACE1-AS	ARL6	AC009387.1	ARL6
ADARB2	BACE2	ARL6IP1	AC009396.1	ARL6IP1
ADARB2-AS1	BACH1	ARL6IP4	AC009396.2	ARL6IP4
ADAT1	BACH1-IT2	ARL6IP5	AC009396.3	ARL6IP5
ADAT2	BACH2	ARL6IP6	AC009403.1	ARL6IP6
ADAT3	BAD	ARL8A	AC009404.1	ARL8A
ADCK1	BAG1	ARL8B	AC009411.1	ARL8B
ADCK2	BAG2	ARL9	AC009411.2	ARL9
ADCK3	BAG3	ARMC1	AC009414.2	ARMC1
ADCK4	BAG4	ARMC10	AC009432.1	ARMC10
ADCK5	BAG5	ARMC12	AC009435.1	ARMC12
ADCY1	BAG6	ARMC2	AC009446.1	ARMC2
ADCY10	BAHCC1	ARMC2-AS1	AC009468.1	ARMC2-AS1
ADCY2	BAHD1	ARMC3	AC009468.2	ARMC3
ADCY3	BAIAP2	ARMC4	AC009477.2	ARMC4
ADCY4	BAIAP2L1	ARMC5	AC009478.1	ARMC5
ADCY5	BAIAP2L2	ARMC6	AC009480.1	ARMC6
ADCY6	BAIAP3	ARMC7	AC009486.1	ARMC7
ADCY7	BAK1	ARMC8	AC009487.1	ARMC8
ADCY8	BAMBI	ARMC9	AC009495.1	ARMC9
ADCY9	BANF1	ARMCX1	AC009495.2	ARMCX1
ADCYAP1	BANK1	ARMCX2	AC009495.3	ARMCX2
ADCYAP1R1	BANP	ARMCX3	AC009498.1	ARMCX3
ADD1	BAP1	ARMCX3-AS1	AC009501.1	ARMCX3-AS1
ADD2	BARD1	ARMCX4	AC009502.1	ARMCX4
ADD3	BARX1	ARMCX5	AC009505.1	ARMCX5
ADGB	BARX2	ARMCX6	AC009506.1	ARMCX6
ADGRA1	BASP1	ARMS2	AC009509.1	ARMS2
ADGRA1-AS1	BATF	ARMT1	AC009509.2	ARMT1
ADGRA2	BATF2	ARNT	AC009509.4	ARNT
ADGRA3	BATF3	ARNT2	AC009511.1	ARNT2
ADGRB1	BAX	ARNTL	AC009511.2	ARNTL
ADGRB2	BAZ1A	ARNTL2	AC009518.1	ARNTL2
ADGRB3	BAZ1B	ARNTL2-AS1	AC009531.1	ARNTL2-AS1
ADGRD1	BAZ2A	ARPC1A	AC009542.1	ARPC1A
ADGRD2	BAZ2B	ARPC1B	AC009549.1	ARPC1B
ADGRE1	BBC3	ARPC2	AC009554.1	ARPC2
ADGRE2	BBIP1	ARPC3	AC009558.1	ARPC3
ADGRE3	BBOF1	ARPC4	AC009560.1	ARPC4
ADGRE5	BBOX1	ARPC4-TTLL3	AC009562.1	ARPC4-TTLL3
ADGRF1	BBOX1-AS1	ARPC5	AC009563.1	ARPC5
ADGRF2	BBS1	ARPC5L	AC009567.1	ARPC5L
ADGRF3	BBS10	ARPIN	AC009570.1	ARPIN
ADGRF4	BBS12	ARPP19	AC009597.1	ARPP19
ADGRF5	BBS2	ARPP21	AC009623.1	ARPP21
ADGRG1	BBS4	ARR3	AC009623.2	ARR3
ADGRG2	BBS5	ARRB1	AC009630.1	ARRB1
ADGRG3	BBS7	ARRB2	AC009630.2	ARRB2
ADGRG4	BBS9	ARRDC1	AC009630.3	ARRDC1
ADGRG5	BBX	ARRDC1-AS1	AC009646.2	ARRDC1-AS1
ADGRG6	BCAM	ARRDC2	AC009652.1	ARRDC2
ADGRG7	BCAN	ARRDC3	AC009652.2	ARRDC3
ADGRL1	BCAP29	ARRDC3-AS1	AC009654.1	ARRDC3-AS1
ADGRL2	BCAP31	ARRDC4	AC009656.1	ARRDC4
ADGRL3	BCAR1	ARRDC5	AC009686.1	ARRDC5
ADGRL4	BCAR3	ARSA	AC009686.2	ARSA
ADGRV1	BCAS1	ARSB	AC009690.1	ARSB
ADH1A	BCAS2	ARSD	AC009690.2	ARSD
ADH1B	BCAS3	ARSD-AS1	AC009690.3	ARSD-AS1
ADH1C	BCAS4	ARSE	AC009704.1	ARSE
ADH4	BCAT1	ARSF	AC009716.1	ARSF
ADH5	BCAT2	ARSG	AC009720.1	ARSG
ADH6	BCCIP	ARSH	AC009720.2	ARSH
ADH7	BCDIN3D	ARSI	AC009743.1	ARSI
ADHFE1	BCDIN3D-AS1	ARSJ	AC009779.2	ARSJ
ADI1	BCHE	ARSK	AC009779.3	ARSK
ADIG	BCKDHA	ART1	AC009779.5	ART1
ADIPOQ	BCKDHB	ART3	AC009802.1	ART3
ADIPOQ-AS1	BCKDK	ART4	AC009803.1	ART4
ADIPOR1	BCL10	ART5	AC009803.2	ART5
ADIPOR2	BCL11A	ARTN	AC009803.3	ARTN
ADIRF	BCL11B	ARV1	AC009804.2	ARV1
ADK	BCL2	ARVCF	AC009806.1	ARVCF
ADM	BCL2A1	ARX	AC009812.1	ARX
ADM2	BCL2L1	AS3MT	AC009812.3	AS3MT
ADM5	BCL2L10	ASAH1	AC009812.4	ASAH1
ADNP	BCL2L11	ASAH2	AC009831.1	ASAH2
ADNP-AS1	BCL2L12	ASAH2B	AC009852.1	ASAH2B
ADNP2	BCL2L13	ASAP1	AC009869.1	ASAP1
ADO	BCL2L14	ASAP2	AC009884.1	ASAP2
ADORA1	BCL2L15	ASAP3	AC009902.2	ASAP3
ADORA2A	BCL2L2	ASB1	AC009902.3	ASB1
ADORA2A-AS1	BCL2L2-PABPN1	ASB10	AC009908.1	ASB10
ADORA2B	BCL3	ASB11	AC009930.1	ASB11
ADORA3	BCL6	ASB12	AC009948.1	ASB12
ADPGK	BCL6B	ASB13	AC009948.3	ASB13
ADPGK-AS1	BCL7A	ASB14	AC009948.4	ASB14
ADPRH	BCL7B	ASB15	AC009950.1	ASB15
ADPRHL1	BCL7C	ASB16	AC009951.2	ASB16
ADPRHL2	BCL9	ASB16-AS1	AC009955.1	ASB16-AS1
ADPRM	BCL9L	ASB18	AC009955.2	ASB18
ADRA1A	BCLAF1	ASB2	AC009955.3	ASB2
ADRA1B	BCO1	ASB3	AC009955.4	ASB3
ADRA1D	BCO2	ASB4	AC009961.1	ASB4
ADRA2A	BCOR	ASB5	AC009962.1	ASB5
ADRA2B	BCORL1	ASB6	AC009965.1	ASB6
ADRA2C	BCR	ASB7	AC009970.1	ASB7
ADRB1	BCS1L	ASB8	AC009971.1	ASB8
ADRB2	BDH1	ASB9	AC009974.1	ASB9
ADRB3	BDH2	ASCC1	AC009975.1	ASCC1
ADRBK1	BDKRB1	ASCC2	AC009975.2	ASCC2
ADRBK2	BDKRB2	ASCC3	AC009987.1	ASCC3
ADRM1	BDNF	ASCL1	AC009988.1	ASCL1
ADSL	BDNF-AS	ASCL2	AC010082.1	ASCL2
ADSS	BDP1	ASCL4	AC010096.1	ASCL4
ADSSL1	BEAN1	ASCL5	AC010099.4	ASCL5
ADTRP	BECN1	ASF1A	AC010105.1	ASF1A
AE000658.22	BEGAIN	ASF1B	AC010127.1	ASF1B
AE000658.31	BEND3	ASGR1	AC010132.1	ASGR1
AE000661.50	BEND4	ASGR2	AC010132.3	ASGR2
AE000662.92	BEND5	ASH1L	AC010132.4	ASH1L
AE000662.93	BEND6	ASH1L-AS1	AC010136.1	ASH1L-AS1
AEBP1	BEND7	ASH2L	AC010139.1	ASH2L
AEBP2	BEST1	ASIC1	AC010145.1	ASIC1
AEN	BEST3	ASIC2	AC010149.1	ASIC2
AES	BEST4	ASIC3	AC010157.1	ASIC3
AF001548.5	BET1	ASIC4	AC010163.1	ASIC4
AF001548.6	BET1L	ASIP	AC010163.2	ASIP
AF001550.7	BEX1	ASL	AC010168.1	ASL
AF003626.1	BEX2	ASMT	AC010173.1	ASMT
AF011889.2	BEX4	ASMTL	AC010175.1	ASMTL
AF011889.5	BEX5	ASMTL-AS1	AC010177.1	ASMTL-AS1
AF015262.2	BFAR	ASNA1	AC010181.1	ASNA1
AF038458.5	BFSP1	ASNS	AC010181.2	ASNS
AF064858.10	BFSP2	ASNSD1	AC010183.1	ASNSD1
AF064858.11	BFSP2-AS1	ASPA	AC010183.2	ASPA
AF064858.6	BGLAP	ASPDH	AC010185.1	ASPDH
AF064858.7	BGN	ASPG	AC010186.1	ASPG
AF064858.8	BHLHA15	ASPH	AC010196.1	ASPH
AF064860.7	BHLHB9	ASPHD1	AC010197.1	ASPHD1
AF067845.2	BHLHE22	ASPHD2	AC010198.1	ASPHD2
AF067845.3	BHLHE40	ASPM	AC010201.1	ASPM
AF111168.2	BHLHE40-AS1	ASPN	AC010201.2	ASPN
AF121898.3	BHLHE41	ASPRV1	AC010203.2	ASPRV1
AF124730.4	BHMT2	ASPSCR1	AC010205.1	ASPSCR1
AF127577.10	BICC1	ASRGL1	AC010207.1	ASRGL1
AF127577.11	BICD1	ASS1	AC010223.1	ASS1
AF127577.12	BICD2	ASTE1	AC010226.1	ASTE1
AF127577.8	BID	ASTL	AC010230.1	ASTL
AF127936.3	BIK	ASTN1	AC010235.1	ASTN1
AF127936.5	BIN1	ASTN2	AC010240.3	ASTN2
AF127936.7	BIN2	ASTN2-AS1	AC010245.1	ASTN2-AS1
AF127936.9	BIN3	ASXL1	AC010245.2	ASXL1
AF129408.17	BIRC2	ASXL2	AC010247.2	ASXL2
AF131215.6	BIRC3	ASXL3	AC010255.1	ASXL3
AF131215.8	BIRC5	ASZ1	AC010255.2	ASZ1
AF131216.1	BIRC6	ATAD1	AC010255.3	ATAD1
AF131216.5	BIRC7	ATAD2	AC010260.1	ATAD2
AF131216.6	BISPR	ATAD2B	AC010261.1	ATAD2B
AF131217.1	BIVM	ATAD3A	AC010261.2	ATAD3A
AF146191.4	BLACAT1	ATAD3B	AC010266.1	ATAD3B
AF165138.7	BLCAP	ATAD3C	AC010266.2	ATAD3C
AF178030.2	BLID	ATAD5	AC010267.1	ATAD5
AF186192.1	BLK	ATAT1	AC010271.1	ATAT1
AF186192.6	BLM	ATCAY	AC010271.2	ATCAY
AF196970.3	BLMH	ATE1	AC010273.1	ATE1
AF196972.9	BLNK	ATF1	AC010273.2	ATF1
AF212831.2	BLOC1S1	ATF2	AC010275.1	ATF2
AF213884.2	BLOC1S2	ATF3	AC010280.1	ATF3
AF230666.2	BLOC1S3	ATF4	AC010280.2	ATF4
AF240627.2	BLOC1S4	ATF5	AC010280.3	ATF5
AF241725.6	BLOC1S5	ATF6	AC010285.1	ATF6
AFAP1	BLOC1S6	ATF6B	AC010300.1	ATF6B
AFAP1-AS1	BLVRA	ATF7	AC010307.2	ATF7
AFAP1L1	BLVRB	ATF7IP	AC010307.3	ATF7IP
AFAP1L2	BLZF1	ATF7IP2	AC010307.4	ATF7IP2
AFF1	BMF	ATG10	AC010319.2	ATG10
AFF2	BMI1	ATG10-AS1	AC010319.3	ATG10-AS1
AFF3	BMP1	ATG101	AC010319.4	ATG101
AFF4	BMP2	ATG12	AC010319.5	ATG12
AFG3L2	BMP2K	ATG13	AC010320.1	ATG13
AFM	BMP3	ATG14	AC010320.2	ATG14
AFMID	BMP4	ATG16L1	AC010320.3	ATG16L1
AFP	BMP5	ATG16L2	AC010320.4	ATG16L2
AFTPH	BMP6	ATG2A	AC010323.1	ATG2A
AGA	BMP7	ATG2B	AC010325.1	ATG2B
AGAP1	BMP8A	ATG3	AC010325.2	ATG3
AGAP14P	BMP8B	ATG4A	AC010326.2	ATG4A
AGAP2	BMPER	ATG4B	AC010327.1	ATG4B
AGAP2-AS1	BMPR1A	ATG4C	AC010327.3	ATG4C
AGAP3	BMPR1B	ATG4D	AC010327.4	ATG4D
AGAP4	BMPR2	ATG5	AC010328.1	ATG5
AGAP5	BMS1	ATG7	AC010329.1	ATG7
AGAP6	BMS1P14	ATG9A	AC010331.1	ATG9A
AGAP9	BMX	ATG9B	AC010333.1	ATG9B
AGBL1	BNC1	ATIC	AC010333.2	ATIC
AGBL1-AS1	BNC2	ATL1	AC010333.3	ATL1
AGBL2	BNIP1	ATL2	AC010335.1	ATL2
AGBL3	BNIP2	ATL3	AC010336.1	ATL3
AGBL4	BNIP3	ATM	AC010336.2	ATM
AGBL5	BNIP3L	ATMIN	AC010336.3	ATMIN
AGBL5-AS1	BNIPL	ATN1	AC010336.4	ATN1
AGER	BOC	ATOH1	AC010336.6	ATOH1
AGFG1	BOD1	ATOH7	AC010343.3	ATOH7
AGFG2	BOD1L1	ATOH8	AC010359.1	ATOH8
AGGF1	BOK	ATOX1	AC010387.1	ATOX1
AGK	BOK-AS1	ATP10A	AC010395.1	ATP10A
AGL	BOLA1	ATP10B	AC010401.1	ATP10B
AGMAT	BOLA2	ATP10D	AC010401.2	ATP10D
AGMO	BOLA2B	ATP11A	AC010406.1	ATP11A
AGO1	BOLA3	ATP11A-AS1	AC010420.1	ATP11A-AS1
AGO2	BOLA3-AS1	ATP11B	AC010422.1	ATP11B
AGO3	BOLL	ATP11C	AC010422.2	ATP11C
AGO4	BOP1	ATP12A	AC010422.3	ATP12A
AGPAT1	BORA	ATP13A1	AC010422.5	ATP13A1
AGPAT2	BORCS5	ATP13A2	AC010422.6	ATP13A2
AGPAT3	BORCS6	ATP13A3	AC010424.2	ATP13A3
AGPAT4	BORCS7	ATP13A4	AC010424.3	ATP13A4
AGPAT5	BORCS8	ATP13A4-AS1	AC010425.1	ATP13A4-AS1
AGPS	BORCS8-MEF2B	ATP13A5	AC010445.1	ATP13A5
AGR2	BPGM	ATP13A5-AS1	AC010451.1	ATP13A5-AS1
AGR3	BPHL	ATP1A1	AC010451.2	ATP1A1
AGRN	BPI	ATP1A2	AC010451.3	ATP1A2
AGRP	BPIFA1	ATP1A3	AC010457.1	ATP1A3
AGT	BPIFB1	ATP1A4	AC010463.1	ATP1A4
AGTPBP1	BPIFB2	ATP1B1	AC010463.2	ATP1B1
AGTR1	BPIFB4	ATP1B2	AC010468.2	ATP1B2
AGTR2	BPNT1	ATP1B3	AC010478.1	ATP1B3
AGTRAP	BPTF	ATP1B3-AS1	AC010485.1	ATP1B3-AS1
AGXT	BRAF	ATP2A1	AC010486.1	ATP2A1
AGXT2	BRAP	ATP2A1-AS1	AC010486.2	ATP2A1-AS1
AHCTF1	BRAT1	ATP2A2	AC010486.3	ATP2A2
AHCY	BRCA1	ATP2A3	AC010487.2	ATP2A3
AHCYL1	BRCA2	ATP2B1	AC010487.3	ATP2B1
AHCYL2	BRCC3	ATP2B2	AC010491.1	ATP2B2
AHDC1	BRD1	ATP2B3	AC010501.1	ATP2B3
AHI1	BRD2	ATP2B4	AC010503.1	ATP2B4
AHNAK	BRD3	ATP2C1	AC010503.2	ATP2C1
AHNAK2	BRD4	ATP2C2	AC010503.4	ATP2C2
AHR	BRD7	ATP4A	AC010504.1	ATP4A
AHRR	BRD8	ATP4B	AC010511.1	ATP4B
AHSA1	BRD9	ATP5S	AC010519.1	ATP5S
AHSA2	BRDT	ATP6AP1	AC010522.1	ATP6AP1
AHSG	BRF1	ATP6AP1L	AC010524.1	ATP6AP1L
AHSP	BRF2	ATP6AP2	AC010525.1	ATP6AP2
AICDA	BRI3	ATP6V0A1	AC010528.1	ATP6V0A1
AIDA	BRI3BP	ATP6V0A2	AC010531.1	ATP6V0A2
AIF1	BRICD5	ATP6V0A4	AC010531.3	ATP6V0A4
AIF1L	BRINP1	ATP6V0B	AC010531.5	ATP6V0B
AIFM1	BRINP2	ATP6V0C	AC010531.6	ATP6V0C
AIFM2	BRINP3	ATP6V0D1	AC010531.7	ATP6V0D1
AIFM3	BRIP1	ATP6V0D2	AC010536.1	ATP6V0D2
AIG1	BRIX1	ATP6V0E1	AC010536.3	ATP6V0E1
AIM1	BRK1	ATP6V0E2	AC010538.1	ATP6V0E2
AIM1L	BRMS1	ATP6V0E2-AS1	AC010542.1	ATP6V0E2-AS1
AIM2	BRMS1L	ATP6V1A	AC010542.2	ATP6V1A
AIMP1	BROX	ATP6V1B1	AC010542.3	ATP6V1B1
AIMP2	BRPF1	ATP6V1B1-AS1	AC010542.4	ATP6V1B1-AS1
AIP	BRPF3	ATP6V1B2	AC010542.5	ATP6V1B2
AIPL1	BRSK1	ATP6V1C1	AC010547.1	ATP6V1C1
AIRE	BRSK2	ATP6V1C2	AC010547.3	ATP6V1C2
AIRN	BRWD1	ATP6V1D	AC010547.4	ATP6V1D
AJ003147.8	BRWD1-AS2	ATP6V1E1	AC010551.1	ATP6V1E1
AJ003147.9	BRWD3	ATP6V1E2	AC010551.2	ATP6V1E2
AJ006998.2	BSCL2	ATP6V1F	AC010551.3	ATP6V1F
AJ009632.3	BSDC1	ATP6V1G1	AC010595.1	ATP6V1G1
AJ011932.1	BSG	ATP6V1G2	AC010601.1	ATP6V1G2
AJ239322.1	BSN	ATP6V1G2-DDX39B	AC010605.1	ATP6V1G2-DDX39B
AJ239322.3	BSND	ATP6V1G3	AC010608.1	ATP6V1G3
AJAP1	BSPRY	ATP6V1H	AC010609.1	ATP6V1H
AJUBA	BST1	ATP7A	AC010615.4	ATP7A
AK1	BST2	ATP7B	AC010616.1	ATP7B
AK2	BTAF1	ATP8A1	AC010616.2	ATP8A1
AK3	BTBD1	ATP8A2	AC010618.2	ATP8A2
AK4	BTBD10	ATP8B1	AC010618.3	ATP8B1
AK5	BTBD11	ATP8B2	AC010619.1	ATP8B2
AK6	BTBD16	ATP8B3	AC010624.2	ATP8B3
AK7	BTBD19	ATP8B4	AC010624.3	ATP8B4
AK8	BTBD2	ATP9A	AC010632.1	ATP9A
AK9	BTBD3	ATP9B	AC010634.1	ATP9B
AKAP1	BTBD6	ATPAF1	AC010636.1	ATPAF1
AKAP10	BTBD7	ATPAF2	AC010636.2	ATPAF2
AKAP11	BTBD8	ATR	AC010638.1	ATR
AKAP12	BTBD9	ATRAID	AC010641.1	ATRAID
AKAP13	BTC	ATRIP	AC010642.2	ATRIP
AKAP14	BTD	ATRN	AC010643.1	ATRN
AKAP17A	BTF3	ATRNL1	AC010646.1	ATRNL1
AKAP2	BTF3L4	ATRX	AC010649.1	ATRX
AKAP3	BTG1	ATXN1	AC010654.1	ATXN1
AKAP4	BTG2	ATXN10	AC010680.1	ATXN10
AKAP5	BTG3	ATXN1L	AC010680.2	ATXN1L
AKAP6	BTK	ATXN2	AC010680.3	ATXN2
AKAP7	BTLA	ATXN2L	AC010680.4	ATXN2L
AKAP8	BTN1A1	ATXN3	AC010680.5	ATXN3
AKAP8L	BTN2A1	ATXN3L	AC010719.1	ATXN3L
AKAP9	BTN2A2	ATXN7	AC010722.1	ATXN7
AKIP1	BTN3A1	ATXN7L1	AC010723.1	ATXN7L1
AKIRIN1	BTN3A2	ATXN7L2	AC010729.1	ATXN7L2
AKIRIN2	BTN3A3	ATXN7L3	AC010731.2	ATXN7L3
AKNA	BTNL8	ATXN7L3B	AC010731.3	ATXN7L3B
AKNAD1	BTNL9	ATXN8OS	AC010735.2	ATXN8OS
AKR1A1	BTRC	AUH	AC010737.1	AUH
AKR1B1	BUB1	AUNIP	AC010745.1	AUNIP
AKR1B10	BUB1B	AUP1	AC010745.2	AUP1
AKR1B15	BUB3	AURKA	AC010745.3	AURKA
AKR1C1	BUD13	AURKAIP1	AC010745.4	AURKAIP1
AKR1C2	BUD31	AURKB	AC010745.5	AURKB
AKR1C3	BVES	AURKC	AC010746.1	AURKC
AKR1C4	BVES-AS1	AUTS2	AC010754.1	AUTS2
AKR1D1	BYSL	AVEN	AC010760.1	AVEN
AKR1E2	BZW1	AVIL	AC010761.1	AVIL
AKR7A2	BZW2	AVL9	AC010761.2	AVL9
AKR7A3	C10orf105	AVP	AC010761.3	AVP
AKT1	C10orf113	AVPI1	AC010761.4	AVPI1
AKT1S1	C10orf25	AVPR1A	AC010761.5	AVPR1A
AKT2	C10orf55	AVPR1B	AC010761.6	AVPR1B
AKT3	C10orf67	AVPR2	AC010768.1	AVPR2
AKTIP	C10orf82	AWAT1	AC010768.2	AWAT1
AL008723.1	C10orf88	AWAT2	AC010768.4	AWAT2
AL021546.6	C10orf90	AXDND1	AC010776.1	AXDND1
AL022341.3	C10orf91	AXIN1	AC010776.2	AXIN1
AL022344.5	C10orf95	AXIN2	AC010776.3	AXIN2
AL022344.7	C10orf99	AXL	AC010789.1	AXL
AL022476.2	C11orf1	AZGP1	AC010809.1	AZGP1
AL022578.1	C11orf16	AZI2	AC010809.2	AZI2
AL023806.1	C11orf21	AZIN1	AC010809.3	AZIN1
AL023875.1	C11orf24	AZIN1-AS1	AC010834.1	AZIN1-AS1
AL035610.2	C11orf45	AZIN2	AC010834.2	AZIN2
AL049794.1	C11orf49	AZU1	AC010834.3	AZU1
AL109761.5	C11orf52	B2M	AC010857.1	B2M
AL109767.1	C11orf53	B3GALNT1	AC010864.1	B3GALNT1
AL121578.2	C11orf54	B3GALNT2	AC010880.1	B3GALNT2
AL121656.5	C11orf58	B3GALT1	AC010883.1	B3GALT1
AL122127.25	C11orf65	B3GALT2	AC010884.1	B3GALT2
AL132709.1	C11orf68	B3GALT4	AC010889.1	B3GALT4
AL132709.8	C11orf71	B3GALT5	AC010890.1	B3GALT5
AL133245.2	C11orf72	B3GALT5-AS1	AC010891.1	B3GALT5-AS1
AL133249.1	C11orf74	B3GALT6	AC010894.2	B3GALT6
AL133493.2	C11orf80	B3GAT1	AC010894.3	B3GAT1
AL136097.1	C11orf86	B3GAT2	AC010894.4	B3GAT2
AL157902.3	C11orf87	B3GAT3	AC010904.2	B3GAT3
AL161668.5	C11orf88	B3GLCT	AC010907.1	B3GLCT
AL162151.4	C11orf91	B3GNT2	AC010907.2	B3GNT2
AL162759.1	C11orf94	B3GNT3	AC010931.2	B3GNT3
AL163953.2	C11orf95	B3GNT4	AC010931.3	B3GNT4
AL354822.1	C11orf96	B3GNT5	AC010967.1	B3GNT5
AL354828.1	C11orf97	B3GNT6	AC010967.2	B3GNT6
AL354828.2	C11orf98	B3GNT7	AC010969.1	B3GNT7
AL356289.1	C12orf10	B3GNT8	AC010969.2	B3GNT8
AL356585.2	C12orf29	B3GNT9	AC010973.1	B3GNT9
AL357140.1	C12orf4	B3GNTL1	AC010973.2	B3GNTL1
AL358852.1	C12orf40	B4GALNT1	AC010974.1	B4GALNT1
AL360294.1	C12orf42	B4GALNT2	AC010975.1	B4GALNT2
AL365181.2	C12orf43	B4GALNT3	AC010976.1	B4GALNT3
AL365202.1	C12orf45	B4GALNT4	AC010976.2	B4GALNT4
AL450226.2	C12orf49	B4GALT1	AC010978.1	B4GALT1
AL450992.2	C12orf54	B4GALT1-AS1	AC010980.2	B4GALT1-AS1
AL513523.2	C12orf56	B4GALT2	AC010982.1	B4GALT2
AL589743.1	C12orf57	B4GALT3	AC010983.1	B4GALT3
AL589986.2	C12orf60	B4GALT4	AC010997.2	B4GALT4
AL590235.1	C12orf65	B4GALT5	AC010997.3	B4GALT5
AL591893.1	C12orf66	B4GALT6	AC010997.4	B4GALT6
AL592183.1	C12orf73	B4GALT7	AC010997.5	B4GALT7
AL592528.1	C12orf74	B4GAT1	AC010998.1	B4GAT1
AL645728.1	C12orf75	B9D1	AC010998.2	B9D1
AL672294.1	C12orf76	B9D2	AC010998.3	B9D2
AL773572.7	C14orf119	BAALC	AC010999.2	BAALC
AL928654.7	C14orf132	BAALC-AS1	AC011005.1	BAALC-AS1
AL928742.12	C14orf180	BAALC-AS2	AC011005.4	BAALC-AS2
AL928768.3	C14orf28	BAAT	AC011008.1	BAAT
ALAD	C14orf39	BABAM1	AC011043.1	BABAM1
ALAS1	C14orf93	BACE1	AC011043.2	BACE1
ALAS2	C15orf38-AP3S2	BACE1-AS	AC011092.2	BACE1-AS
ALB	C15orf39	BACE2	AC011120.1	BACE2
ALCAM	C15orf40	BACE2-IT1	AC011124.1	BACE2-IT1
ALDH16A1	C15orf41	BACH1	AC011124.2	BACH1
ALDH18A1	C15orf48	BACH1-AS1	AC011131.1	BACH1-AS1
ALDH1A1	C15orf53	BACH1-IT2	AC011139.1	BACH1-IT2
ALDH1A2	C15orf54	BACH2	AC011193.1	BACH2
ALDH1A3	C15orf59	BAD	AC011195.2	BAD
ALDH1B1	C15orf61	BAG1	AC011196.1	BAG1
ALDH1L1	C15orf62	BAG2	AC011228.1	BAG2
ALDH1L1-AS1	C15orf65	BAG3	AC011239.1	BAG3
ALDH1L1-AS2	C16orf45	BAG4	AC011243.1	BAG4
ALDH1L2	C16orf46	BAG5	AC011247.1	BAG5
ALDH2	C16orf54	BAG6	AC011247.2	BAG6
ALDH3A1	C16orf58	BAHCC1	AC011257.1	BAHCC1
ALDH3A2	C16orf70	BAHD1	AC011284.1	BAHD1
ALDH3B1	C16orf71	BAIAP2	AC011287.1	BAIAP2
ALDH3B2	C16orf72	BAIAP2L1	AC011287.2	BAIAP2L1
ALDH4A1	C16orf74	BAIAP2L2	AC011290.1	BAIAP2L2
ALDH5A1	C16orf86	BAIAP3	AC011294.1	BAIAP3
ALDH6A1	C16orf87	BAK1	AC011298.1	BAK1
ALDH7A1	C16orf89	BAMBI	AC011306.1	BAMBI
ALDH8A1	C16orf91	BANCR	AC011313.1	BANCR
ALDH9A1	C16orf95	BANF1	AC011330.3	BANF1
ALDOA	C16orf96	BANF2	AC011337.1	BANF2
ALDOB	C17orf100	BANK1	AC011352.1	BANK1
ALDOC	C17orf107	BANP	AC011352.3	BANP
ALG1	C17orf49	BAP1	AC011362.1	BAP1
ALG10	C17orf50	BARD1	AC011363.1	BARD1
ALG10B	C17orf51	BARHL2	AC011365.1	BARHL2
ALG11	C17orf53	BARX1	AC011365.2	BARX1
ALG12	C17orf58	BARX2	AC011369.1	BARX2
ALG13	C17orf64	BASP1	AC011373.1	BASP1
ALG13-AS1	C17orf67	BATF	AC011374.1	BATF
ALG14	C17orf75	BATF2	AC011374.2	BATF2
ALG1L	C17orf77	BATF3	AC011377.1	BATF3
ALG1L2	C17orf80	BAX	AC011383.1	BAX
ALG2	C17orf82	BAZ1A	AC011389.1	BAZ1A
ALG3	C17orf97	BAZ1B	AC011389.2	BAZ1B
ALG5	C17orf99	BAZ2A	AC011396.1	BAZ2A
ALG6	C18orf21	BAZ2B	AC011396.2	BAZ2B
ALG8	C18orf25	BBC3	AC011405.1	BBC3
ALG9	C18orf32	BBIP1	AC011410.1	BBIP1
ALK	C18orf54	BBOF1	AC011416.3	BBOF1
ALKBH1	C18orf65	BBOX1	AC011442.1	BBOX1
ALKBH2	C19orf12	BBOX1-AS1	AC011443.1	BBOX1-AS1
ALKBH3	C19orf18	BBS1	AC011444.1	BBS1
ALKBH3-AS1	C19orf24	BBS10	AC011444.2	BBS10
ALKBH4	C19orf25	BBS12	AC011444.3	BBS12
ALKBH5	C19orf33	BBS2	AC011445.2	BBS2
ALKBH6	C19orf38	BBS4	AC011446.1	BBS4
ALKBH7	C19orf44	BBS5	AC011446.2	BBS5
ALKBH8	C19orf47	BBS7	AC011447.3	BBS7
ALLC	C19orf48	BBS9	AC011448.1	BBS9
ALMS1	C19orf53	BBX	AC011450.1	BBX
ALOX12	C19orf54	BCAM	AC011451.1	BCAM
ALOX12-AS1	C19orf57	BCAN	AC011452.1	BCAN
ALOX12B	C19orf66	BCAP29	AC011453.1	BCAP29
ALOX15	C19orf70	BCAP31	AC011455.1	BCAP31
ALOX15B	C19orf71	BCAR1	AC011455.2	BCAR1
ALOX5	C19orf73	BCAR3	AC011456.1	BCAR3
ALOX5AP	C19orf81	BCAR4	AC011462.1	BCAR4
ALOXE3	C19orf84	BCAS1	AC011462.2	BCAS1
ALPI	C1D	BCAS2	AC011465.1	BCAS2
ALPK1	C1GALT1	BCAS3	AC011466.1	BCAS3
ALPK2	C1GALT1C1	BCAS4	AC011466.2	BCAS4
ALPK3	C1GALT1C1L	BCAT1	AC011466.3	BCAT1
ALPL	C1QA	BCAT2	AC011468.3	BCAT2
ALPP	C1QB	BCCIP	AC011468.5	BCCIP
ALPPL2	C1QBP	BCDIN3D	AC011471.2	BCDIN3D
ALS2	C1QC	BCDIN3D-AS1	AC011472.1	BCDIN3D-AS1
ALS2CL	C1QL1	BCHE	AC011472.4	BCHE
ALS2CR11	C1QL2	BCKDHA	AC011473.1	BCKDHA
ALS2CR12	C1QL4	BCKDHB	AC011473.2	BCKDHB
ALX1	C1QTNF1	BCKDK	AC011473.3	BCKDK
ALX3	C1QTNF1-AS1	BCL10	AC011473.4	BCL10
ALX4	C1QTNF2	BCL11A	AC011474.2	BCL11A
ALYREF	C1QTNF3	BCL11B	AC011474.3	BCL11B
AMACR	C1QTNF4	BCL2	AC011476.3	BCL2
AMBP	C1QTNF5	BCL2A1	AC011477.3	BCL2A1
AMBRA1	C1QTNF6	BCL2L1	AC011477.4	BCL2L1
AMD1	C1QTNF7	BCL2L10	AC011478.1	BCL2L10
AMDHD1	C1QTNF9	BCL2L11	AC011479.1	BCL2L11
AMDHD2	C1QTNF9B	BCL2L12	AC011481.1	BCL2L12
AMELX	C1R	BCL2L13	AC011481.2	BCL2L13
AMER1	C1RL	BCL2L14	AC011483.1	BCL2L14
AMER2	C1RL-AS1	BCL2L15	AC011483.2	BCL2L15
AMER3	C1S	BCL2L2	AC011484.1	BCL2L2
AMFR	C1orf109	BCL2L2-PABPN1	AC011491.3	BCL2L2-PABPN1
AMH	C1orf112	BCL3	AC011495.2	BCL3
AMHR2	C1orf115	BCL6	AC011495.3	BCL6
AMIGO1	C1orf116	BCL6B	AC011498.1	BCL6B
AMIGO2	C1orf122	BCL7A	AC011498.2	BCL7A
AMIGO3	C1orf123	BCL7B	AC011498.3	BCL7B
AMMECR1	C1orf127	BCL7C	AC011498.4	BCL7C
AMMECR1L	C1orf131	BCL9	AC011498.6	BCL9
AMN	C1orf158	BCL9L	AC011499.1	BCL9L
AMN1	C1orf159	BCLAF1	AC011500.3	BCLAF1
AMOT	C1orf162	BCO1	AC011503.1	BCO1
AMOTL1	C1orf167	BCO2	AC011507.1	BCO2
AMOTL2	C1orf174	BCOR	AC011509.1	BCOR
AMPD1	C1orf189	BCORL1	AC011509.2	BCORL1
AMPD2	C1orf194	BCR	AC011510.1	BCR
AMPD3	C1orf198	BCS1L	AC011511.1	BCS1L
AMPH	C1orf21	BDH1	AC011511.2	BDH1
AMT	C1orf210	BDH2	AC011511.3	BDH2
AMTN	C1orf216	BDKRB1	AC011511.4	BDKRB1
AMY1A	C1orf220	BDKRB2	AC011511.5	BDKRB2
AMY1B	C1orf226	BDNF	AC011516.1	BDNF
AMY1C	C1orf229	BDNF-AS	AC011518.1	BDNF-AS
AMY2A	C1orf35	BDP1	AC011523.1	BDP1
AMY2B	C1orf43	BEAN1	AC011524.1	BEAN1
AMZ1	C1orf50	BEAN1-AS1	AC011524.2	BEAN1-AS1
AMZ2	C1orf52	BECN1	AC011525.1	BECN1
ANAPC1	C1orf53	BECN2	AC011525.2	BECN2
ANAPC10	C1orf54	BEGAIN	AC011530.1	BEGAIN
ANAPC11	C1orf56	BEND2	AC011586.1	BEND2
ANAPC13	C1orf61	BEND3	AC011591.1	BEND3
ANAPC15	C1orf74	BEND4	AC011595.1	BEND4
ANAPC16	C1orf94	BEND5	AC011595.2	BEND5
ANAPC2	C2	BEND6	AC011601.1	BEND6
ANAPC4	C2-AS1	BEND7	AC011603.1	BEND7
ANAPC5	C20orf141	BEST1	AC011603.2	BEST1
ANAPC7	C20orf144	BEST2	AC011603.3	BEST2
ANG	C20orf194	BEST3	AC011604.2	BEST3
ANGEL1	C20orf197	BEST4	AC011611.2	BEST4
ANGEL2	C20orf202	BET1	AC011611.3	BET1
ANGPT1	C20orf203	BET1L	AC011611.4	BET1L
ANGPT2	C20orf27	BEX1	AC011625.1	BEX1
ANGPT4	C20orf85	BEX2	AC011632.1	BEX2
ANGPTL1	C20orf96	BEX4	AC011632.2	BEX4
ANGPTL2	C21orf2	BEX5	AC011676.1	BEX5
ANGPTL3	C21orf58	BFAR	AC011676.2	BFAR
ANGPTL4	C21orf62	BFSP1	AC011676.3	BFSP1
ANGPTL5	C21orf62-AS1	BFSP2	AC011676.4	BFSP2
ANGPTL6	C21orf91	BFSP2-AS1	AC011700.1	BFSP2-AS1
ANGPTL7	C21orf91-OT1	BGLAP	AC011718.1	BGLAP
ANGPTL8	C22orf15	BGN	AC011731.1	BGN
ANK1	C22orf23	BHLHA15	AC011747.1	BHLHA15
ANK2	C22orf31	BHLHA9	AC011747.2	BHLHA9
ANK3	C22orf34	BHLHB9	AC011752.1	BHLHB9
ANKAR	C22orf39	BHLHE22	AC011773.1	BHLHE22
ANKDD1A	C22orf46	BHLHE40	AC011773.2	BHLHE40
ANKDD1B	C2CD2	BHLHE40-AS1	AC011773.3	BHLHE40-AS1
ANKEF1	C2CD2L	BHLHE41	AC011773.4	BHLHE41
ANKFN1	C2CD3	BHMG1	AC011815.1	BHMG1
ANKFY1	C2CD4B	BHMT	AC011815.2	BHMT
ANKH	C2CD4C	BHMT2	AC011816.2	BHMT2
ANKHD1	C2CD4D	BICC1	AC011824.1	BICC1
ANKHD1-EIF4EBP3	C2CD5	BICD1	AC011824.2	BICD1
ANKIB1	C2orf15	BICD2	AC011824.4	BICD2
ANKK1	C2orf16	BID	AC011825.2	BID
ANKLE1	C2orf27B	BIK	AC011825.4	BIK
ANKLE2	C2orf40	BIN1	AC011840.2	BIN1
ANKMY1	C2orf42	BIN2	AC011840.3	BIN2
ANKMY2	C2orf48	BIN3	AC011840.5	BIN3
ANKRA2	C2orf49	BIRC2	AC011841.1	BIRC2
ANKRD1	C2orf50	BIRC3	AC011853.2	BIRC3
ANKRD10	C2orf54	BIRC5	AC011893.1	BIRC5
ANKRD11	C2orf66	BIRC6	AC011897.1	BIRC6
ANKRD12	C2orf68	BIRC6-AS1	AC011899.1	BIRC6-AS1
ANKRD13A	C2orf69	BIRC7	AC011899.2	BIRC7
ANKRD13B	C2orf70	BISPR	AC011899.3	BISPR
ANKRD13C	C2orf72	BIVM	AC011900.1	BIVM
ANKRD13D	C2orf73	BIVM-ERCC5	AC011921.1	BIVM-ERCC5
ANKRD16	C2orf74	BLACAT1	AC011933.3	BLACAT1
ANKRD17	C2orf76	BLACE	AC011933.4	BLACE
ANKRD18A	C2orf88	BLCAP	AC011939.3	BLCAP
ANKRD18B	C3	BLID	AC011944.1	BLID
ANKRD2	C3AR1	BLK	AC011978.2	BLK
ANKRD20A1	C3orf14	BLM	AC011990.1	BLM
ANKRD20A2	C3orf18	BLMH	AC011995.1	BLMH
ANKRD20A3	C3orf20	BLNK	AC011995.2	BLNK
ANKRD20A4	C3orf33	BLOC1S1	AC011997.1	BLOC1S1
[truncated: 31,541 more rows]
