# Supplementary material for: Performance of tumour microenvironment deconvolution methods in breast cancer using single-cell simulated bulk mixtures
Source: Nat Commun. 2023 Sep 16;14:5758. doi: 10.1038/s41467-023-41385-5 (PMC10505141; doi:10.1038/s41467-023-41385-5)
Supplement: Supplementary file 9 — Supplementary Data 6 [file 41467_2023_41385_MOESM9_ESM.xlsx]

## Sheet: Sheet1
Supplementary Data 6. Predicted tumour purity of each deconvolution method on bulk TCGA breast cancer mixtures, in comparison with ABSOLUTE-estimated tumour purity
Predicted tumour purity is proportios of cancer epithelial population
sampleBarcode	PAM50 subtype	Method	Predicted tumour purity	ABSOLUTE-estimated tumour purity	ESTIMATE-estimated tumour purity	LUMP-estimated tumour purity	Pathology-estimated tumour purity	Consensus Purity Estimates (CPE)
TCGA-B6-A3ZX-01A-11R-A239-07	Basal	Bisque	3.94189	13	59.92	36.08	75	46.62
TCGA-OL-A5RY-01A-21R-A28M-07	Her2	Bisque	0	73	48.42	41.74	70	35.01
TCGA-A2-A0CR-01A-11R-A22K-07	LumA	Bisque	0	23	44.58	53.55	75	48.89
TCGA-B6-A0IJ-01A-11R-A034-07	Basal	Bisque	8.7263	40	72.23		95	63.33
TCGA-BH-A0H5-01A-21R-A115-07	LumA	Bisque	0	100	43.99		47.5	16.32
TCGA-B6-A0I2-01A-11R-A034-07	Basal	Bisque	13.9205	46	73.61		87.5	65.22
TCGA-A2-A0T1-01A-21R-A084-07	Her2	Bisque	12.8585	19	50.64	52.76	80	41.13
TCGA-D8-A1JG-01B-11R-A13Q-07	Her2	Bisque	15.4325	43	67.86	62.23	90	57.24
TCGA-C8-A8HP-01A-11R-A36F-07	Her2	Bisque	20.3777	28	68.25	45.76	70	57.94
TCGA-A7-A4SD-01A-11R-A266-07	Basal	Bisque	8.74428	48	71.24	53.56	95	48.89
TCGA-EW-A1OV-01A-11R-A144-07	Her2	Bisque	20.1107	31	49.28	54.01	80	47.56
TCGA-E2-A1LA-01A-11R-A144-07	LumB	Bisque	11.0634	56	65.82	66.29	90	66.62
TCGA-C8-A12V-01A-11R-A115-07	Basal	Bisque	0		47.06		80	50.43
TCGA-S3-AA10-01A-21R-A41B-07	Basal	Bisque	1.20751	38	63.05		60	60.53
TCGA-BH-A0B3-01A-11R-A056-07	Basal	Bisque	5.67913	61	70.84	69.6	70	64.6
TCGA-BH-A0E6-01A-11R-A034-07	Basal	Bisque	20.6675	35	81.68		82.5	76.17
TCGA-E9-A1NC-01A-21R-A26B-07	Basal	Bisque	13.2505	41	65.07	52.71	70	54.39
TCGA-E9-A3HO-01A-11R-A213-07	LumB	Bisque	44.9731	75	82.56	90.09	90	82.39
TCGA-BH-A209-01A-11R-A157-07	LumB	Bisque	11.4068	25	59.79	62.43	60	46.45
TCGA-A2-A0SX-01A-12R-A084-07	Basal	Bisque	7.28681	57	60.24	64.86	75	66.26
TCGA-AR-A252-01A-11R-A169-07	LumA	Bisque	3.75068	9	49.09	49.24	80	43.82
TCGA-GM-A2DO-01A-11R-A18M-07	LumB	Bisque	7.55754	36	51.88	37.22	90	57.41
TCGA-E9-A243-01A-21R-A169-07	Basal	Bisque	4.33432	21	43.36	36.7	80	38.81
TCGA-B6-A0IE-01A-11R-A034-07	LumB	Bisque	24.1697	59	87.76		75	81.36
TCGA-BH-A18H-01A-11R-A12D-07	LumA	Bisque	12.5695	31	66.44		60	55.48
TCGA-D8-A1XQ-01A-11R-A14M-07	Basal	Bisque	0.80352	48	69	71.35	90	65.81
TCGA-E9-A2JT-01A-22R-A18M-07	Normal	Bisque	0	24	39.47	26.73	60	32.75
TCGA-OL-A5RU-01A-11R-A28M-07	LumA	Bisque	13.2771	43	70.2	62.42	65	60.58
TCGA-BH-A0RX-01A-21R-A084-07	Basal	Bisque	9.45042		52.73	42.87	70	36.6
TCGA-EW-A6SD-01A-12R-A33J-07	Her2	Bisque	33.042	54	73.52	75.83	85	65.73
TCGA-AR-A24U-01A-11R-A169-07	Her2	Bisque	18.5475	31	56.08	45.88	85	40.64
TCGA-D8-A140-01A-11R-A115-07	LumA	Bisque	12.2954	70	78.68		82.5	75.61
TCGA-B6-A0RT-01A-21R-A084-07	Basal	Bisque	0	24	41.89	31.12	72.5	30.32
TCGA-WT-AB41-01A-11R-A41B-07	LumA	Bisque	7.81273	51	63.02		75	60.51
TCGA-AO-A12D-01A-11R-A115-07	Her2	Bisque	16.8737	30	59.81		87.5	46.47
TCGA-A8-A06R-01A-11R-A00Z-07	LumB	Bisque	19.4206	57	68.92		80	61.26
TCGA-BH-A1F0-01A-11R-A137-07	Basal	Bisque	3.16939	19	46.49	45.29	85	35.8
TCGA-EW-A1P7-01A-21R-A144-07	Normal	Bisque	0.145865	27	46.9	27.54	70	36.84
TCGA-AN-A0XS-01A-22R-A109-07	LumA	Bisque	11.941	45	66.5	81.91	77.5	72.01
TCGA-E9-A3X8-01A-31R-A22U-07	LumA	Bisque	6.1076	23	63.56	75.12	80	61.26
TCGA-E2-A573-01A-11R-A29R-07	Basal	Bisque	15.4427	36	72.31	55.52	70	63.44
TCGA-BH-A1F6-01A-11R-A13Q-07	Basal	Bisque	24.6473	44	72.99	64.65	80	63.16
TCGA-WT-AB44-01A-11R-A41B-07	LumA	Bisque	39.6691	61	77.67		65	74.93
TCGA-E2-A159-01A-11R-A115-07	Basal	Bisque	15.4767	50	66.62		80	62.75
TCGA-AR-A0U0-01A-11R-A109-07	Basal	Bisque	0	40	71.05	60.92	77.5	59.65
TCGA-A8-A06U-01A-11R-A00Z-07	LumB	Bisque	31.303	67	83.45		77.5	79.82
TCGA-AO-A0JC-01A-11R-A056-07	LumA	Bisque	0		35.48	23.16	90	13.44
TCGA-D8-A142-01A-11R-A115-07	Basal	Bisque	10.8726		71.78		65	62.73
TCGA-A8-A075-01A-11R-A084-07	LumB	Bisque	16.9232	52	73.62	70.25	85	67.06
TCGA-A2-A04P-01A-31R-A034-07	Basal	Bisque	41.0411	60	74.8		80	70.01
TCGA-D8-A145-01A-11R-A115-07	LumA	Bisque	13.2708	38	75.67		75	68.02
TCGA-A8-A07B-01A-11R-A00Z-07	Her2	Bisque	31.141	74	81.46		82.5	75.87
TCGA-AQ-A7U7-01A-22R-A352-07	LumA	Bisque	0	26	40.54	56.35	60	52.18
TCGA-GM-A2DA-01A-11R-A18M-07	LumA	Bisque	36.6921	52	63.05	66.07	85	64.6
TCGA-AO-A03N-01B-11R-A10J-07	LumB	Bisque	51.9135	63	84.07	93.01	70	79.42
TCGA-E2-A1B5-01A-21R-A12P-07	LumA	Bisque	7.71873	17	50.38	44.64	80	36.04
TCGA-C8-A12W-01A-11R-A115-07	Her2	Bisque	11.6964	44	71.63		80	62.52
TCGA-AN-A0AR-01A-11R-A00Z-07	Basal	Bisque	26.6324	91	94.78		90	93.97
TCGA-A7-A56D-01A-11R-A27Q-07	LumB	Bisque	16.8554	64	70.21		65	58.7
TCGA-A8-A08R-01A-11R-A034-07	Basal	Bisque	14.1501	48	69.88		70	60.15
TCGA-A7-A4SA-01A-11R-A266-07	LumA	Bisque	24.7994	43	65.06	72.07	75	70.65
TCGA-GM-A3XL-01A-11R-A22U-07	Basal	Bisque	12.0566	67	82.13	74.16	90	73.11
TCGA-A2-A04X-01A-21R-A034-07	Her2	Bisque	7.15859	59	70.44		82.5	72.23
TCGA-E2-A1B6-01A-31R-A12P-07	Basal	Bisque	4.37627		57.96	28.68	60	43.96
TCGA-E9-A5FK-01A-11R-A27Q-07	LumA	Bisque	3.93879		53.94		70	23.08
TCGA-GM-A2DB-01A-31R-A18M-07	Her2	Bisque	35.6727	31	84.71	58.05	75	67.23
TCGA-HN-A2NL-01A-11R-A18M-07	Basal	Bisque	11.4869	88	89.76	90.24	80	89.57
TCGA-AO-A03R-01A-21R-A034-07	Basal	Bisque	38.403	62	78.1		80	72.43
TCGA-A2-A0CL-01A-11R-A115-07	Her2	Bisque	0	14	41.82		45	37.16
TCGA-AN-A0FL-01A-11R-A034-07	Basal	Bisque	35.2325	94	92.71		82.5	91.15
TCGA-AR-A24Q-01A-12R-A169-07	Basal	Bisque	21.8578	54	72.72	75.09	75	65.75
TCGA-C8-A138-01A-11R-A115-07	Her2	Bisque	22.5146	43	61.11		72.5	57.07
TCGA-D8-A143-01A-11R-A115-07	Basal	Bisque	18.992	72	86.79		80	83.11
TCGA-B6-A0IN-01A-11R-A034-07	LumB	Bisque	57.1766	59	64.21		90	72.23
TCGA-AQ-A54N-01A-11R-A266-07	Basal	Bisque	17.5489	91	95.45	89.17	95	90.75
TCGA-LD-A7W5-01A-22R-A352-07	LumA	Bisque	13.4175	26	62.97	63.08	60	60.09
TCGA-A8-A09X-01A-11R-A00Z-07	Her2	Bisque	16.4639	30	60.49		85	47.4
TCGA-BH-A0W5-01A-11R-A109-07	LumA	Bisque	9.63936	33	56.54	58.94	75	51.4
TCGA-LD-A9QF-01A-32R-A41B-07	Her2	Bisque	2.49702		42		70	14.97
TCGA-B6-A0IQ-01A-11R-A034-07	Basal	Bisque	21.7448	54	89.77		82.5	70.19
TCGA-C8-A275-01A-21R-A16F-07	Her2	Bisque	7.64536	55	68	66.17	75	66.08
TCGA-AO-A1KR-01A-12R-A144-07	Basal	Bisque	30.2863	41	91.07	67.15	90	74.23
TCGA-A2-A25D-01A-12R-A16F-07	LumB	Bisque	24.2003	57	64.7	67.07	80	67.56
TCGA-E9-A3QA-01A-61R-A22K-07	Basal	Bisque	14.4047	30	63.29	44.86	90	47.5
TCGA-BH-A0DK-01A-21R-A056-07	LumA	Bisque	19.5419	52	53.84	73.16	70	68.37
TCGA-AO-A129-01A-21R-A10J-07	Basal	Bisque	22.2987	53	72.57	64.55	72.5	62.81
TCGA-E2-A1LS-01A-12R-A157-07	Basal	Bisque	56.7264		91.25	91.16	80	89.17
TCGA-E2-A3DX-01A-21R-A213-07	LumA	Bisque	8.62882	29	50.8	60.21	60	56.72
TCGA-B6-A0IH-01A-11R-A115-07	LumA	Bisque	13.3587	26	70.26		50	60.66
TCGA-AQ-A54O-01A-11R-A266-07	LumB	Bisque	31.9652	74	84.38	89.37	80	79.84
TCGA-A2-A3XX-01A-21R-A239-07	Basal	Bisque	24.3174	55	81.38	78.89	88	78.68
TCGA-GM-A3NY-01A-11R-A21T-07	LumA	Bisque	26.5134	75	84.39	92.02	85	83.63
TCGA-E2-A1L8-01A-11R-A13Q-07	LumA	Bisque	22.2796	57	77.51	78.72	85	74.49
TCGA-AO-A0JJ-01A-11R-A056-07	LumA	Bisque	5.45294	51	57.35	80.83	70	68.54
TCGA-PE-A5DE-01A-11R-A27Q-07	LumA	Bisque	0	36	54.75		90	50.43
TCGA-AC-A3QP-01A-11R-A22U-07	LumA	Bisque	10.6627	43	65.4	80.36	60	80.4
TCGA-C8-A3M7-01A-12R-A21T-07	Normal	Bisque	20.2374	42	76.43	72.1	80	69.62
TCGA-D8-A1JF-01A-11R-A13Q-07	Her2	Bisque	7.92338	49	76.25	75.33	95	71.64
TCGA-AC-A5XS-01A-11R-A29R-07	LumB	Bisque	6.87013	48	65.91	67.77	80	65.6
TCGA-A8-A0A6-01A-12R-A056-07	LumA	Bisque	0	31	64.81	80.49	75	66.91
TCGA-AR-A0TW-01A-11R-A084-07	LumB	Bisque	45.7227	48	76.26	72.27	90	79.47
TCGA-E2-A1II-01A-11R-A144-07	Basal	Bisque	3.67852	47	63.01	45.14	95	55.84
TCGA-A8-A094-01A-11R-A00Z-07	Her2	Bisque	20.1489	58	67.7		80	57.18
TCGA-C8-A1HF-01A-11R-A137-07	Her2	Bisque	9.23035	55	66.04	80.48	95	61.22
TCGA-AC-A5XU-01A-11R-A28M-07	LumA	Bisque	10.9871	78	83.01	87.12	65	77.98
TCGA-B6-A0I5-01A-11R-A034-07	LumA	Bisque	29.7128	64	80.07		82.5	74.66
TCGA-BH-A0BM-01A-11R-A056-07	LumA	Bisque	26.0055	60	79.6	91.89	84	78.86
TCGA-A8-A09Q-01A-11R-A00Z-07	LumB	Bisque	17.3378	49	65.77		75	54.57
TCGA-AC-A2FF-01A-11R-A17B-07	Normal	Bisque	7.30431	100	57.05	68.68	80	66.67
TCGA-AO-A0J9-01A-11R-A034-07	LumA	Bisque	29.087	38	55.4		85	52.33
TCGA-BH-A0C0-01A-21R-A056-07	LumB	Bisque	12.1929	27	62.23	55.86	85	50.68
TCGA-LL-A73Z-01A-11R-A32P-07	Normal	Bisque	24.1767	23	68.08	78.5	70	57.7
TCGA-EW-A1PA-01A-11R-A144-07	LumA	Bisque	34.9911	64	82.88	74.87	70	77.39
TCGA-AO-A125-01A-11R-A10J-07	LumB	Bisque	31.1746	96	96.87	100	96	98.4
TCGA-OL-A66N-01A-12R-A31O-07	LumA	Bisque	11.8595	38	72.93	82.38	70	65.73
TCGA-A8-A06O-01A-11R-A00Z-07	LumB	Bisque	30.4221	64	79.92		77.5	73.79
TCGA-AO-A0JE-01A-11R-A056-07	Her2	Bisque	11.3471	48	55.02	71.89	85	66.12
TCGA-AN-A0AL-01A-11R-A00Z-07	Basal	Bisque	12.8441	78	69.57		80	61.26
TCGA-D8-A27W-01A-11R-A16F-07	LumB	Bisque	13.7088	44	79.27	76.66	70	71.55
TCGA-AO-A03P-01A-11R-A00Z-07	LumB	Bisque	30.2289	78	86.82		87.5	83.16
TCGA-D8-A3Z5-01A-41R-A24H-07	LumA	Bisque	14.7723	44	87.96	90.29	75	84.7
TCGA-A2-A0T2-01A-11R-A084-07	Basal	Bisque	39.1515	70	82.86	85.8	82.5	86.31
TCGA-BH-A0EB-01A-11R-A034-07	LumA	Bisque	8.7527	41	60.17		85	55.17
TCGA-E2-A10C-01A-21R-A10J-07	LumB	Bisque	26.6566	50	76.08	76.59	80	69.38
TCGA-BH-A0HK-01A-11R-A056-07	LumA	Bisque	29.6511	78	76.49	91.63	92.5	83.57
TCGA-A7-A26G-01A-21R-A169-07	Basal	Bisque	15.1393	38	58.02	54.81	60	51.82
TCGA-D8-A27M-01A-11R-A16F-07	Basal	Bisque	0	45	56.52	54.46	70	54.46
TCGA-AO-A1KP-01A-11R-A13Q-07	LumB	Bisque	32.8525	90	93.5	100	80	96.11
TCGA-A2-A3XZ-01A-42R-A239-07	Her2	Bisque	15.4923	27	70.79	49.7	85	61.38
TCGA-BH-A18G-01A-11R-A12D-07	Basal	Bisque	28.2421	77	82.79		90	91.2
TCGA-GM-A4E0-01A-12R-A266-07	LumA	Bisque	23.3312	26	48.85	62.31	80	59.18
TCGA-D8-A1JK-01A-11R-A13Q-07	Her2	Bisque	12.5961	41	63.72	64.01	85	58.18
TCGA-A8-A09M-01A-11R-A00Z-07	LumB	Bisque	28.1553	78	75.7		72.5	83.6
TCGA-A2-A25F-01A-11R-A169-07	Basal	Bisque	0		23.31	26.72	75	24.89
TCGA-LL-A441-01A-11R-A24H-07	Basal	Bisque	15.2903	22	61.89	50.19	75	49.3
TCGA-A8-A08I-01A-11R-A00Z-07	LumB	Bisque	0	65	66.07		82.5	70.19
TCGA-A2-A0CQ-01A-21R-A034-07	LumA	Bisque	23.0201	80	82.3		72.5	77.01
TCGA-D8-A1JB-01A-11R-A13Q-07	LumA	Bisque	7.21114	28	63.19	65.31	60	46.48
TCGA-AO-A0JL-01A-11R-A056-07	Basal	Bisque	47.2023		87.51	95.29	82.5	80.53
TCGA-LL-A5YN-01A-11R-A28M-07	LumA	Bisque	9.28291	34	61.56	52.63	70	48.85
TCGA-D8-A1XZ-01A-11R-A14M-07	LumB	Bisque	12.1468	66	76.15	75.14	85	77.04
TCGA-E2-A158-01A-11R-A12D-07	Basal	Bisque	21.7731	100	95.34		80	77.99
TCGA-BH-A0AW-01A-11R-A056-07	Her2	Bisque	19.6797	45	53.73	74.64	77.5	66.17
TCGA-LL-A7T0-01A-31R-A352-07	LumB	Bisque	23.3698	60	82.71	85.45	60	83.6
TCGA-EW-A3E8-01B-11R-A24H-07	LumA	Bisque	9.8628	31	63.05	68.87	80	66.89
TCGA-AN-A0FT-01A-11R-A034-07	LumB	Bisque	41.5957	62	76.3		90	72.43
TCGA-OL-A5D7-01A-11R-A27Q-07	Basal	Bisque	19.6835	62	76.71		85	72.04
TCGA-A2-A04Y-01A-21R-A034-07	LumB	Bisque	41.4211	60	73.01		80	73.18
TCGA-BH-A0DH-01A-11R-A084-07	LumA	Bisque	22.7681	76	83.17	89.55	85	85.97
TCGA-E9-A5FL-01A-11R-A27Q-07	Basal	Bisque	27.6871	35	79.87		70	78.66
TCGA-C8-A12K-01A-21R-A115-07	Basal	Bisque	1.91108	53	58.74		77.5	55.78
TCGA-E9-A22D-01A-11R-A157-07	LumB	Bisque	0	38	55.92	72.85	85	57.21
TCGA-BH-A42U-01A-12R-A24H-07	Normal	Bisque	7.23515		69.33	71.28	70	69.73
TCGA-AR-A5QQ-01A-11R-A28M-07	Basal	Bisque	2.644	29	61.73	43.6	90	49.09
TCGA-AR-A2LJ-01A-12R-A19W-07	LumA	Bisque	0	40	57.97	76.78	70	65.2
TCGA-A2-A0CZ-01A-11R-A034-07	LumA	Bisque	21.2474		62.43		87.5	74.13
TCGA-B6-A0WT-01A-11R-A109-07	LumA	Bisque	18.7541	66	82.15	87.59	70	77.88
TCGA-A8-A0A2-01A-11R-A034-07	LumA	Bisque	30.0074	65	75.21		75	76.9
TCGA-E2-A1LI-01A-12R-A157-07	Basal	Bisque	33.9391	30	83.56	54.81	85	65.05
TCGA-A2-A0CP-01A-11R-A034-07	LumA	Bisque	19.4768	47	75.16		70	64.09
TCGA-V7-A7HQ-01A-11R-A33J-07	LumA	Bisque	16.9374	75	82.83	90.88	70	77.74
TCGA-A1-A0SP-01A-11R-A084-07	Basal	Bisque	19.0541	63	80.6	66.03	72.5	69.13
TCGA-BH-A0W7-01A-11R-A115-07	LumB	Bisque	4.12719	56	59.85		60	70.34
TCGA-AQ-A04J-01A-02R-A034-07	Basal	Bisque	33.3465	45	60.55		72.5	59.91
TCGA-PL-A8LY-01A-11R-A41B-07	Normal	Bisque	11.9768	65	91.01		80	79.52
TCGA-AC-A3TM-01A-11R-A22K-07	LumA	Bisque	11.5992	44	79.8	84.05	85	83.22
TCGA-LL-A5YM-01A-11R-A28M-07	LumB	Bisque	20.9918	79	82.99	88.12	90	88.06
TCGA-BH-A0DL-01A-11R-A115-07	Basal	Bisque	15.4417	50	69.44		65	66.55
TCGA-LD-A66U-01A-11R-A31O-07	LumA	Bisque	7.14393	48	69.5	78.28	80	61.26
TCGA-A2-A3XV-01A-21R-A239-07	Her2	Bisque	21.7999	66	82.62	86.41	85	83.6
TCGA-E2-A1IH-01A-11R-A13Q-07	LumA	Bisque	11.2203	44	50.01	74.04	75	45.12
TCGA-AQ-A04L-01B-21R-A10J-07	Her2	Bisque	27.0747		81.86	97.32	85	82.62
TCGA-AR-A2LE-01A-11R-A180-07	LumA	Bisque	20.5557	74	84.26	86.5	92	83.06
TCGA-B6-A0WX-01A-11R-A109-07	Basal	Bisque	17.7756	34	70.83	75.96	75	54.99
TCGA-A2-A0CY-01A-12R-A034-07	LumB	Bisque	26.083		95.72		82.5	51.45
TCGA-D8-A1Y2-01A-11R-A157-07	LumB	Bisque	7.13793	43	45.04	60.69	70	41.27
TCGA-BH-A0B6-01A-11R-A19W-07	LumA	Bisque	0		48.49	57.73	57.5	49.75
TCGA-BH-A28O-01A-11R-A22K-07	Normal	Bisque	11.1509	22	72.57	85.05	70	85.91
TCGA-GM-A2DD-01A-11R-A180-07	Her2	Bisque	26.1679	32	51.05	67.21	75	54.37
TCGA-A2-A04T-01A-21R-A034-07	Basal	Bisque	25.5067	61	81.14		82.5	74.66
TCGA-EW-A2FV-01A-11R-A17B-07	LumB	Bisque	18.0906	40	73.44	76.41	60	70.37
TCGA-E2-A108-01A-13R-A10J-07	Normal	Bisque	0	20	34.44	57.81	80	44.58
TCGA-3C-AALI-01A-11R-A41B-07	Her2	Bisque	21.1449	64	76.61		60	69.74
TCGA-A2-A0YH-01A-11R-A109-07	LumB	Bisque	15.8843	43	60.01	65.85	75	60.68
TCGA-UU-A93S-01A-21R-A41B-07	Her2	Bisque	36.444	61	90.14		80	83.39
TCGA-BH-A0GZ-01A-11R-A056-07	LumA	Bisque	40.378	70	81.6	93.83	82.5	79.78
TCGA-B6-A409-01A-11R-A24H-07	Basal	Bisque	30.492	25	85.72	77.48	75	77.01
TCGA-A2-A1G6-01A-11R-A13Q-07	Normal	Bisque	8.87982		78.49	87.25	75	79.13
TCGA-BH-A0DS-01A-11R-A056-07	LumA	Bisque	25.3635	63	71.61	90.49	77.5	74.23
TCGA-A2-A0YI-01A-31R-A10J-07	LumA	Bisque	13.2364	44	59.31	76.29	77.5	66.82
TCGA-JL-A3YW-01A-12R-A239-07	Her2	Bisque	4.31327	34	54.18	74.49	80	61.26
TCGA-LD-A7W6-01A-81R-A352-07	LumA	Bisque	12.3101	59	82.29	92.06	80	88.06
TCGA-B6-A0IB-01A-11R-A034-07	LumB	Bisque	35.9801	74	95.09		85	86.46
TCGA-A8-A079-01A-21R-A00Z-07	LumB	Bisque	30.3976	73	87.46		72.5	84.02
TCGA-AC-A2FO-01A-11R-A180-07	LumA	Bisque	13.0216	38	61.32	68.79	60	59.56
TCGA-A8-A09K-01A-11R-A00Z-07	LumB	Bisque	36.7519		86.93		72.5	88.36
TCGA-3C-AALJ-01A-31R-A41B-07	LumB	Bisque	23.5936	53	73.64		65	76.66
TCGA-A2-A1G4-01A-11R-A13Q-07	LumB	Bisque	24.5773	78	88.68	88.12	90	88.79
TCGA-AR-A24N-01A-11R-A169-07	LumB	Bisque	9.31172	77	81.16	91.5	85	85.11
TCGA-AO-A12G-01A-11R-A10J-07	LumA	Bisque	67.6052	68	78.32	90.98	80	81.06
TCGA-AR-A24K-01A-11R-A169-07	LumB	Bisque	14.8357	78	91.3	98.64	75	89.74
TCGA-A2-A0YK-01A-22R-A109-07	Normal	Bisque	12.524	40	53.13	62.91	72.5	55.16
TCGA-BH-A0B4-01A-11R-A00Z-07	LumB	Bisque	35.7208	55	70.82		87.5	67.49
TCGA-BH-A42V-01A-11R-A24H-07	LumA	Bisque	6.73895	37	73.43	79.57	85	64.97
TCGA-A2-A04V-01A-21R-A034-07	LumB	Bisque	31.4747	84	77.08		77.5	83.41
TCGA-AO-A03T-01A-21R-A034-07	LumA	Bisque	59.1494	53	85.46		77.5	81.3
TCGA-A1-A0SF-01A-11R-A144-07	LumA	Bisque	18.0663	44	75.93	76.94	70	72.37
TCGA-BH-A1F5-01A-12R-A13Q-07	LumA	Bisque	36.718		87.73	93.17	85	89.69
TCGA-AO-A1KQ-01A-11R-A13Q-07	LumB	Bisque	21.352		76.72	73.33	90	73.14
TCGA-GM-A3XN-01A-12R-A22U-07	LumA	Bisque	12.7743	38	66.25	74.17	82	73.12
TCGA-AC-A23C-01A-12R-A169-07	LumA	Bisque	24.3811	48	73.55	68.05	85	63.47
TCGA-AR-A2LH-01A-31R-A18M-07	Normal	Bisque	6.15741	23	60.17	50.28	80	46.97
TCGA-BH-A0AY-01A-21R-A00Z-07	LumB	Bisque	33.468	42	63.76		70	56.12
TCGA-E2-A15C-01A-31R-A12D-07	LumA	Bisque	21.0373	75	80.31		80	74.31
TCGA-Z7-A8R5-01A-42R-A41B-07	LumA	Bisque	7.86686	18	69.23		70	69.19
TCGA-C8-A1HJ-01A-11R-A13Q-07	Basal	Bisque	43.0672	76	89.65	80.9	95	86.99
TCGA-BH-A0B9-01A-11R-A056-07	Basal	Bisque	1.51534	62	80.57	58.92	85	72.43
TCGA-B6-A402-01A-11R-A239-07	Basal	Bisque	29.8973	72	91.84	89.39	90	89.97
TCGA-B6-A1KC-01B-11R-A157-07	LumB	Bisque	51.1993	82	90.35	100	95	90.52
TCGA-A2-A0CM-01A-31R-A034-07	Basal	Bisque	18.3277	38	66.07		77.5	54.97
TCGA-E2-A152-01A-11R-A12D-07	Her2	Bisque	19.0809	58	74.41		90	66.3
TCGA-AR-A5QM-01A-11R-A27Q-07	LumA	Bisque	11.4507	38	69.52		70	61.58
TCGA-A2-A3XU-01A-12R-A22U-07	Basal	Bisque	12.4653	90	96.95	80.62	90	80.7
TCGA-A2-A0CT-01A-31R-A056-07	LumB	Bisque	32.789	80	89.59	100	79	100
TCGA-GM-A2DI-01A-31R-A18M-07	LumA	Bisque	0	22	44.23	46.23	80	38.72
TCGA-E9-A1R0-01A-22R-A16F-07	LumA	Bisque	13.9951	52	76.83	72.7	65	70.49
TCGA-AC-A6NO-01A-12R-A33J-07	LumA	Bisque	22.6664	77	89.1	87.82	70	86.25
TCGA-C8-A132-01A-31R-A115-07	LumA	Bisque	13.6818	28	64.08			52.28
TCGA-B6-A0RS-01A-11R-A084-07	Her2	Bisque	22.1121	51	76.37	75.75	88.5	71.97
TCGA-LL-A50Y-01A-11R-A266-07	LumA	Bisque	15.9157	78	80.42	87.2	80	74.47
TCGA-E2-A1LK-01A-21R-A14D-07	Basal	Bisque	28.5928	67	92.68	92.68	90	85.94
TCGA-E9-A1RI-01A-11R-A169-07	LumA	Bisque	16.282	59	72.01	85.68	90	67.64
TCGA-C8-A135-01A-11R-A115-07	Her2	Bisque	29.1434	25	75.58		75	67.89
TCGA-E9-A1RA-01A-11R-A14D-07	LumA	Bisque	19.0378	38	81.24	63.87	75	68.29
TCGA-A8-A09G-01A-21R-A00Z-07	Her2	Bisque	29.4954	61	77.44		77.5	70.41
TCGA-OL-A66O-01A-11R-A31O-07	LumB	Bisque	10.9829	74	90.71	98.22	80	88.43
TCGA-A2-A25E-01A-11R-A169-07	LumB	Bisque	27.8965	66	86.46	83.58	85	80.77
TCGA-S3-A6ZG-01A-22R-A32P-07	LumB	Bisque	14.8569	67	82.59	89.93	60	77.41
TCGA-AN-A04C-01A-21R-A034-07	Her2	Bisque	39.3312	64	87.26		82.5	83.75
TCGA-D8-A1XL-01A-11R-A14M-07	LumB	Bisque	8.15249	56	72.67	75.17	75	71.84
TCGA-D8-A1Y3-01A-11R-A157-07	LumB	Bisque	19.8463	71	76.92	93.04	90	81.37
TCGA-A2-A0EO-01A-11R-A034-07	LumA	Bisque	19.7358	47	67.93		72.5	60.86
TCGA-AC-A8OS-01A-12R-A41B-07	LumA	Bisque	30.3108	46	66.67		85	65.23
TCGA-E2-A15O-01A-11R-A115-07	LumB	Bisque	31.2344	79	90.88		95	88.66
TCGA-A7-A426-01A-22R-A24H-07	LumA	Bisque	13.9693	44	77.41	85.65	80	70.37
TCGA-LL-A6FQ-01A-11R-A31O-07	LumA	Bisque	17.5167	79	83.21	95.08	75	78.26
TCGA-GM-A2D9-01A-11R-A18M-07	LumA	Bisque	22.771	73	78.18	88.09	85	86.79
TCGA-C8-A26W-01A-11R-A16F-07	LumB	Bisque	15.1057	64	73.04	77.23	80	70.58
TCGA-AO-A0J4-01A-11R-A034-07	Basal	Bisque	17.0668	45	74.26		70	66.1
TCGA-EW-A424-01A-11R-A24H-07	LumA	Bisque	19.3609		85.93	94.72	70	88.06
TCGA-EW-A1P3-01A-11R-A144-07	LumB	Bisque	32.3765	68	81.58	81.66	80	78.4
TCGA-A7-A4SF-01A-11R-A266-07	Her2	Bisque	42.1528	77	86.19	75.75	68	74.98
TCGA-C8-A1HM-01A-12R-A137-07	LumB	Bisque	5.26579	42	68.26	73.37	85	57.04
TCGA-AN-A0XU-01A-11R-A109-07	Basal	Bisque	17.0714	61	87.16	80.53	80	78.75
TCGA-AR-A5QP-01A-11R-A28M-07	LumA	Bisque	9.74077	37	80.74	86.5	80	74.89
TCGA-AC-A3BB-01A-21R-A19W-07	LumA	Bisque	4.94779	27	57.19	65.62	85	52.99
TCGA-A2-A0D1-01A-11R-A034-07	Her2	Bisque	36.2749	76	91.72		82.5	89.8
TCGA-BH-A0E0-01A-11R-A056-07	Basal	Bisque	36.6982	57	90.13	73.91	87.5	74.86
TCGA-A7-A13H-01A-11R-A22K-07	LumA	Bisque	10.4607	44	65.96	76.78	62.5	67.1
TCGA-E9-A244-01A-11R-A169-07	Basal	Bisque	25.3791	46	87.87	70.71	60	64.48
TCGA-B6-A0WZ-01A-11R-A109-07	LumB	Bisque	30.3813	63	88.82	90.57	77.5	85.86
TCGA-D8-A1XW-01A-11R-A14M-07	Basal	Bisque	9.28263	64	61.26	59.63	90	66.98
TCGA-E9-A249-01A-11R-A169-07	LumB	Bisque	17.8372	69	87.65	88.33	90	86.17
TCGA-EW-A1P6-01A-11R-A144-07	LumA	Bisque	27.6999	75	82.98	85.07	85	82.53
TCGA-E2-A14Z-01A-11R-A115-07	LumA	Bisque	25.3039	41	64.26		70	55.17
TCGA-AO-A03M-01B-11R-A10J-07	Her2	Bisque	13.7227	31	71.94	69.25	80	65.14
TCGA-D8-A1JP-01A-11R-A13Q-07	LumB	Bisque	25.1223	68	68.78	82.74	75	81.98
TCGA-D8-A1XF-01A-11R-A14D-07	LumB	Bisque	27.5686	78	94.02	97.64	85	91.59
TCGA-OL-A5RX-01A-11R-A28M-07	LumA	Bisque	12.3273	43	81.48	80.18	65	80.19
TCGA-A2-A0CK-01A-11R-A22K-07	LumA	Bisque	16.7307	69	77.83	87.39	75	70.57
TCGA-B6-A0I1-01A-11R-A21T-07	Basal	Bisque	26.533	78	96.14	73.17	65	81.98
TCGA-A8-A06Q-01A-11R-A034-07	LumB	Bisque	39.3712	78	95.41		85	91.2
TCGA-AR-A0TS-01A-11R-A115-07	Basal	Bisque	16.9913		59.86		60	46.54
TCGA-D8-A27K-01A-11R-A16F-07	LumA	Bisque	17.0363	54	74.94	74.98	85	72.68
TCGA-AR-A1AX-01A-11R-A12P-07	LumA	Bisque	5.28463	19	56.28	53.48	70	37.05
TCGA-OL-A5RW-01A-11R-A28M-07	Basal	Bisque	18.7785	79	85.39	85.16	80	81.21
TCGA-D8-A27I-01A-11R-A16F-07	LumA	Bisque	18.8471	27	63.21	69.58	85	59.41
TCGA-AR-A1AJ-01A-21R-A12P-07	Basal	Bisque	5.87065	19	45.76	42.04	65	41
TCGA-EW-A1OZ-01A-11R-A144-07	Her2	Bisque	24.2631	63	76.32	89.08	75	82.05
TCGA-A2-A0EN-01A-13R-A084-07	LumA	Bisque	15.4168	42	48.79	65.13	85	58.83
TCGA-C8-A131-01A-11R-A115-07	Basal	Bisque	32.4774	27	77.31		60	70.24
TCGA-A2-A4RY-01A-31R-A266-07	Normal	Bisque	12.149	24	73.43	81.46	85	79.13
TCGA-EW-A1OY-01A-11R-A144-07	LumB	Bisque	20.6581	81	87.12	89.72	80	89.73
TCGA-AR-A2LN-01A-21R-A18M-07	LumA	Bisque	5.63587	42	65.76	78.25	75	67.02
TCGA-C8-A1HK-01A-21R-A13Q-07	Her2	Bisque	29.2382	76	88.86	85.71	75	87.52
TCGA-C8-A27A-01A-11R-A169-07	LumB	Bisque	16.0564	76	92.34	89.06	70	89.49
TCGA-AC-A6IW-01A-12R-A33J-07	Basal	Bisque	7.42976	54	65.52	53.45	60	54.23
TCGA-5L-AAT0-01A-12R-A41B-07	LumA	Bisque	13.6832	53	66.35		70	65.01
TCGA-BH-A0BA-01A-11R-A056-07	LumA	Bisque	22.1348	48	79.44	89.45	87	72.78
TCGA-A2-A04W-01A-31R-A115-07	Her2	Bisque	48.7046	30	79.41		60	73.09
TCGA-AC-A2FG-01A-11R-A17B-07	LumA	Bisque	19.4194	57	83.6	85.14	60	78.95
TCGA-AN-A0XV-01A-11R-A109-07	LumA	Bisque	22.5755	52	75.79	86.2	75	71.21
TCGA-E2-A1IK-01A-11R-A144-07	LumA	Bisque	7.59736	45	81.15	66.71	80	75.46
TCGA-A8-A09C-01A-11R-A00Z-07	LumB	Bisque	32.8064	84	88.29		93	85.15
TCGA-BH-A1FG-01A-11R-A13Q-07	LumA	Bisque	34.8851	85	87.41	94.53	60	90.42
TCGA-W8-A86G-01A-21R-A36F-07	LumA	Bisque	19.2208	33	88.4	92.21	80	88.06
TCGA-BH-A0HN-01A-11R-A10U-07	LumA	Bisque	32.8072		92.08	98.41	95	90.3
TCGA-A2-A3Y0-01A-11R-A239-07	Basal	Bisque	12.0358	63	79.54	59.75	95	73.26
TCGA-A7-A0CG-01A-12R-A056-07	LumA	Bisque	14.8197	39	62.6		77.5	53.27
TCGA-BH-A8FZ-01A-11R-A352-07	Normal	Bisque	8.29591	35	60.57	73.21	70	65.73
TCGA-E2-A14O-01A-31R-A115-07	LumB	Bisque	26.6056	70	87.94		80	81.71
TCGA-B6-A0X7-01A-11R-A10J-07	LumA	Bisque	22.5832	59	82.1	94.24	75	74.58
TCGA-AN-A0XT-01A-11R-A109-07	LumA	Bisque	22.0889	81	87.03	85.26	80	81.63
TCGA-OL-A66I-01A-21R-A29R-07	Basal	Bisque	0	28	48.29	54.49	75	49.99
TCGA-B6-A401-01A-11R-A239-07	LumA	Bisque	24.1191	30	75.25	67.97	85	67.44
TCGA-A8-A07C-01A-11R-A034-07	Basal	Bisque	16.4715		80.05		82.5	73.96
TCGA-BH-A203-01A-12R-A169-07	Her2	Bisque	26.9853	37	76.37	68.72	75	59.05
TCGA-BH-A0B8-01A-21R-A056-07	LumA	Bisque	27.953		85.71	98.27	85	93.42
TCGA-A8-A08T-01A-21R-A00Z-07	LumA	Bisque	21.5923	78	83.35		70	79.13
TCGA-E2-A1LG-01A-21R-A14M-07	Basal	Bisque	18.2429	78	92.39	62.8	95	84.21
TCGA-PE-A5DD-01A-12R-A27Q-07	LumB	Bisque	27.6672	74	74.28		80	68.16
TCGA-AO-A12F-01A-11R-A115-07	Basal	Bisque	24.8461	77	84.33		82.5	79.78
TCGA-EW-A6S9-01A-22R-A33J-07	Her2	Bisque	40.8058	75	81.34	88.52	80	75.71
TCGA-AR-A2LO-01A-31R-A18M-07	LumA	Bisque	12.7934	33	67.56	72.17	85	63.88
TCGA-E9-A1RF-01A-11R-A157-07	LumB	Bisque	28.4359	49	67.43	86.5	75	64.24
TCGA-E9-A1N3-01A-12R-A157-07	LumA	Bisque	32.0167	78	93.74	97.35	90	90.93
TCGA-AN-A0AT-01A-11R-A034-07	Basal	Bisque	21.5356	64	88.75		72.5	79.13
TCGA-3C-AALK-01A-11R-A41B-07	LumA	Bisque	23.3267	61	75.06		60	68.69
TCGA-E2-A14P-01A-31R-A12D-07	Her2	Bisque	37.4238	48	86.33		80	70.19
TCGA-C8-A12M-01A-11R-A115-07	LumB	Bisque	23.4008	69	89.58		93.5	86.9
TCGA-A2-A1FV-01A-11R-A13Q-07	LumA	Bisque	40.706	90	89.57	95.43	90	93.09
TCGA-AR-A254-01A-21R-A169-07	Her2	Bisque	13.2844	45	60.29	73.5	70	64.58
TCGA-PE-A5DC-01A-12R-A27Q-07	LumB	Bisque	27.0822		87.43		85	77.09
TCGA-5L-AAT1-01A-12R-A41B-07	LumA	Bisque	0.754011		58.97		60	55.53
TCGA-EW-A1J3-01A-11R-A13Q-07	LumB	Bisque	33.6248	79	84.55	87.72	90	84.55
TCGA-BH-A0DZ-01A-11R-A00Z-07	Her2	Bisque	19.2844	65	65.72		88.5	77.92
TCGA-E2-A2P6-01A-11R-A19W-07	LumB	Bisque	33.8249	86	83.44	95.69	88	88.2
TCGA-A2-A1G0-01A-11R-A13Q-07	LumA	Bisque	17.4897	51	71.03	78.37	95	70.88
TCGA-A7-A4SB-01A-21R-A266-07	LumA	Bisque	39.1317	67	87.89	93.7	80	84.6
TCGA-AR-A1AM-01A-41R-A22K-07	LumA	Bisque	14.083	45	76.38	76	70	71.82
TCGA-BH-A18U-01A-21R-A12D-07	LumB	Bisque	24.1597	68	79.49		75	80.77
TCGA-E2-A15J-01A-11R-A12P-07	LumB	Bisque	19.436	89	89.95	100	80	93.56
TCGA-AR-A0TX-01A-11R-A084-07	Her2	Bisque	14.8963	41	62.48	64.02	72.5	58.18
TCGA-A2-A0EX-01A-21R-A034-07	LumA	Bisque	10.5917	61	75.21		72.5	67.38
TCGA-A7-A0CJ-01A-21R-A00Z-07	LumB	Bisque	30.8043	81	90.28		77.5	87.85
TCGA-B6-A40C-01A-11R-A239-07	LumB	Bisque	30.2008	72	74.94	86.45	80	79.13
TCGA-XX-A89A-01A-11R-A36F-07	LumA	Bisque	11.986	34	51.18	63.57	65	60.67
TCGA-A2-A04U-01A-11R-A115-07	Basal	Bisque	17.4821	82	90.71		65	86.02
TCGA-EW-A1PH-01A-11R-A14M-07	Basal	Bisque	21.1087	75	88.52	74.18	85	82.29
TCGA-A8-A08B-01A-11R-A00Z-07	Her2	Bisque	17.915	66	87.2		75	79.13
TCGA-E2-A14N-01A-31R-A137-07	Basal	Bisque	33.9732	22	86.71	62.3	90	47.69
TCGA-A8-A08P-01A-11R-A00Z-07	LumB	Bisque	28.5723		60.4		82.5	61.26
TCGA-AR-A0TV-01A-21R-A084-07	LumB	Bisque	23.1244	61	79.56	84.71	87.5	77.75
TCGA-E2-A15M-01A-11R-A12D-07	LumB	Bisque	3.84071	28	49.11		80	42.85
TCGA-A7-A0CH-01A-21R-A00Z-07	LumA	Bisque	23.5538	78	84.33		75	79.78
TCGA-BH-A0HU-01A-11R-A034-07	LumB	Bisque	27.9152	83	89.93		80	85.83
TCGA-A2-A0CO-01A-13R-A22K-07	LumA	Bisque	13.5569	63	57.26	75.23	55	72.28
TCGA-MS-A51U-01A-31R-A266-07	LumA	Bisque	14.1829	22	74.57	78.5	65	74.66
TCGA-GM-A5PV-01A-11R-A28M-07	LumA	Bisque	15.53	62	88.75	83.02	65	83.52
TCGA-AC-A3YI-01A-21R-A239-07	Normal	Bisque	21.948	100	70.28	71.62	80	60.7
TCGA-AR-A24W-01A-11R-A169-07	LumA	Bisque	18.6532	18	82.35	89.78	60	61.38
TCGA-OL-A66L-01A-12R-A31O-07	LumA	Bisque	7.77503	58	66.96	82.58	75	61.26
TCGA-E2-A1B4-01A-11R-A12P-07	LumA	Bisque	22.5882	80	88.83	95.03	65	88.54
TCGA-E9-A295-01A-11R-A16F-07	LumA	Bisque	30.9499	47	81.75	88.83	60	75.47
TCGA-AC-A8OP-01A-11R-A36F-07	LumA	Bisque	29.6369	42	80.83	76.79	70	76.2
TCGA-E2-A1AZ-01A-11R-A12P-07	Basal	Bisque	12.7175	48	64.69	68.83	80	64.33
TCGA-BH-A8FY-01A-11R-A36F-07	LumA	Bisque	25.3985	87	90.68	89.77	90	88.39
TCGA-E2-A9RU-01A-11R-A41B-07	LumB	Bisque	49.2273	54	82.37		65	73.65
TCGA-AR-A251-01A-12R-A169-07	Basal	Bisque	34.7676	68	84.5	83.28	85	80.39
TCGA-D8-A27L-01A-11R-A16F-07	LumA	Bisque	11.8015	45	68.25	72.73	60	78.47
TCGA-E2-A572-01A-13R-A31O-07	LumA	Bisque	13.3898		91.19	92.86	80	89.09
TCGA-E2-A1BD-01A-11R-A12P-07	LumA	Bisque	21.9962	68	84.09	98	90	79.29
TCGA-A2-A1FW-01A-11R-A13Q-07	LumB	Bisque	30.0608	85	85.66	98.31	75	89.23
TCGA-AC-A2FB-01A-11R-A17B-07	LumA	Bisque	13.5987	23	53.72	54.93	70	44.36
TCGA-AO-A1KO-01A-31R-A13Q-07	Normal	Bisque	16.65		84.18	83.53	70	79.57
TCGA-A2-A259-01A-11R-A16F-07	LumA	Bisque	16.3721	44	73.57	77.69	85	61.59
TCGA-A2-A0EP-01A-52R-A22U-07	LumA	Bisque	0.375968		29.1	41.83	75	35.12
TCGA-A2-A1G1-01A-21R-A13Q-07	Basal	Bisque	9.48729	42	66.22	60.95	70	56.85
TCGA-E2-A14W-01A-11R-A12D-07	LumB	Bisque	37.348	71	93.86		80	68.44
TCGA-AC-A3HN-01A-11R-A213-07	LumA	Bisque	9.73868	48	61.37	75.86	80	67.51
TCGA-B6-A0RL-01A-11R-A084-07	LumB	Bisque	29.8093	91	99.36	99.4	77.5	97.97
TCGA-AR-A2LQ-01A-22R-A18M-07	Normal	Bisque	15.5036	19	62.81	74.88	60	50.55
TCGA-AO-A126-01A-11R-A10J-07	LumB	Bisque	17.8331	74	72.2	99.65	85	86.14
TCGA-BH-A1FB-01A-11R-A13Q-07	LumA	Bisque	4.18805		57.66	63.07	70	60.07
TCGA-AC-A6IX-01A-12R-A32P-07	LumA	Bisque	17.5093	50	68.9	79.53	75
TCGA-GM-A2DK-01A-21R-A180-07	LumA	Bisque	34.4825	49	72.14	74.74	70	68.51
TCGA-BH-A2L8-01A-11R-A18M-07	LumA	Bisque	0	34	58.23	59.42	75	55.79
TCGA-BH-A8G0-01A-11R-A352-07	LumA	Bisque	5.79125	29	56.13	68.22	60	61.26
TCGA-A2-A0CV-01A-31R-A115-07	LumA	Bisque	10.7385	46	71.61		65	62.5
TCGA-LL-A5YP-01A-21R-A28M-07	Basal	Bisque	10.8247	43	68.49	69.35	75	67.46
TCGA-LL-A73Y-01A-11R-A33J-07	Basal	Bisque	14.5714	50	71.91	63.23	80	62.9
TCGA-BH-A1FM-01A-11R-A13Q-07	LumB	Bisque	37.4623	70	80.68	89.95	90	78.74
TCGA-A2-A04N-01A-11R-A115-07	LumA	Bisque	24.8406	72	78.39		67.5	71.7
TCGA-E2-A15K-01A-11R-A12P-07	LumB	Bisque	14.5569	70	74.25	72.4	90
TCGA-AR-A2LL-01A-11R-A180-07	LumB	Bisque	23.883		79.18	82.68	75	83.37
TCGA-BH-A0HP-01A-12R-A084-07	LumA	Bisque	17.6152	50	75.01	89.52	77.5	68.66
TCGA-A8-A06P-01A-11R-A00Z-07	LumA	Bisque	20.4471	65	70.77		87.5	61.35
TCGA-E9-A247-01A-11R-A169-07	LumB	Bisque	34.5205	72	91.77	98.32	90	87.21
TCGA-E2-A1LB-01A-11R-A144-07	Her2	Bisque	25.2505	67	84.15	81.92	90	81.5
TCGA-AN-A046-01A-21R-A034-07	LumA	Bisque	32.3264	39	65.79		86	70.34
TCGA-A8-A081-01A-11R-A00Z-07	LumB	Bisque	15.11	69	80.9		77.5	75.11
TCGA-GM-A5PX-01A-12R-A28M-07	LumA	Bisque	12.4694	52	74.92	83.22	70	79.13
TCGA-E9-A1QZ-01A-21R-A169-07	LumA	Bisque	12.2567	30	63.51	59.85	80	53.9
TCGA-AN-A03Y-01A-21R-A00Z-07	LumB	Bisque	32.4795	67	83.7		90	78.92
TCGA-A2-A25B-01A-11R-A169-07	LumB	Bisque	22.6647		76.39	85.62	80	86.57
TCGA-AC-A3W5-01A-11R-A22K-07	Her2	Bisque	18.4568	48	54.8	78.7	75	68.23
TCGA-B6-A0WS-01A-11R-A115-07	LumA	Bisque	10.5565	53	66.2		55	65.6
TCGA-E2-A56Z-01A-12R-A29R-07	LumB	Bisque	28.0093	78	90.12	93.17	90	87.63
TCGA-A2-A25A-01A-12R-A16F-07	Normal	Bisque	9.33321	38	64.12	82.2	80	59.5
TCGA-AN-A0AJ-01A-11R-A00Z-07	LumB	Bisque	44.0637	64	73.65		85	76.97
TCGA-BH-A0DG-01A-21R-A12P-07	LumA	Bisque	18.192	42	63.58	78.04	77.5	53.86
TCGA-AN-A0FN-01A-11R-A034-07	LumA	Bisque	0	18	41.66		77.5	40
TCGA-E9-A1RB-01A-11R-A157-07	LumB	Bisque	24.5575	57	86.64	82.81	90	83.09
TCGA-B6-A0I9-01A-11R-A034-07	Her2	Bisque	33.7707	61	87.57		85	75.08
TCGA-AO-A12C-01A-11R-A10J-07	LumA	Bisque	20.5483		77.99	100	80	85.83
TCGA-EW-A1J1-01A-11R-A13Q-07	LumA	Bisque	13.8939	74	78.73	79.51	80	83.4
TCGA-C8-A27B-01A-11R-A169-07	Basal	Bisque	21.6165	61	75.11	66.56	90	70.69
TCGA-UL-AAZ6-01A-11R-A41B-07	Her2	Bisque	23.2514	91	92.18		70	80.31
TCGA-AN-A0FD-01A-11R-A034-07	LumA	Bisque	15.9074	76	74.06		85	81.36
TCGA-B6-A0RE-01A-11R-A056-07	Basal	Bisque	21.4149	64	88.21	77.9	80	79.43
TCGA-A1-A0SB-01A-11R-A144-07	Normal	Bisque	6.86766	77	94.4	91.32	82.5	93.28
TCGA-D8-A1JN-01A-11R-A13Q-07	LumA	Bisque	22.4133	94	92.15	95.83	80	94.49
TCGA-C8-A12P-01A-11R-A115-07	Her2	Bisque	26.2232	44	75.34		77.5	67.57
TCGA-AC-A2FK-01A-12R-A180-07	Normal	Bisque	14.6777	100	79.09	81.91	70	82.22
TCGA-D8-A1X5-01A-11R-A14D-07	LumB	Bisque	26.3214	57	73.46	83.89	93	70.27
TCGA-B6-A1KF-01A-11R-A13Q-07	Basal	Bisque	39.3451	81	92.98	93.45	90	93.09
TCGA-S3-AA12-01A-11R-A41B-07	LumB	Bisque	28.0846	94	91.6		80	79.92
TCGA-B6-A0X0-01A-21R-A115-07	LumA	Bisque	14.5452	67	93.6		60	80.77
TCGA-JL-A3YX-01A-11R-A22U-07	LumB	Bisque	25.3358	58	89.61	89.59	80	86.94
TCGA-GM-A3XG-01A-31R-A24H-07	Normal	Bisque	14.0071		90.33	88.12	60	87.92
TCGA-BH-A0DE-01A-11R-A115-07	LumA	Bisque	27.2117	55	68.31		60	68.44
TCGA-D8-A27N-01A-11R-A16F-07	Her2	Bisque	15.4839	58	65.89	81.4	85	75.21
TCGA-E2-A1IU-01A-11R-A14D-07	LumA	Bisque	16.4341	66	86.65	82.15	60	81.16
TCGA-A8-A07I-01A-11R-A00Z-07	Her2	Bisque	8.71506	71	70.45		75	83.6
TCGA-AN-A0FZ-01A-11R-A034-07	LumB	Bisque	22.6384	83	87.46		87.5	74.66
TCGA-S3-AA11-01A-31R-A41B-07	LumA	Bisque	29.9799	60	92.96		60	76.38
TCGA-AC-A3TN-01A-11R-A22K-07	LumA	Bisque	24.0447	77	85.57	94.11	70	86.32
TCGA-E2-A15A-01A-11R-A12D-07	LumB	Bisque	20.0372	58	74.89		90
TCGA-BH-A1FU-01A-11R-A14D-07	Her2	Bisque	21.7546	22	68.35	66.7	60	61.21
TCGA-E9-A6HE-01A-11R-A31O-07	LumB	Bisque	12.1974	62	74.13	86.93	80	70.19
TCGA-BH-A0E9-01B-11R-A115-07	LumA	Bisque	20.7424	24	81.04		40	75.31
TCGA-D8-A4Z1-01A-21R-A266-07	LumA	Bisque	12.9471	16	77.35	82.83	70	74.66
TCGA-C8-A26Y-01A-11R-A16F-07	Her2	Bisque	26.9506	48	88.6	69.38	80	75.54
TCGA-B6-A0RM-01A-11R-A084-07	LumB	Bisque	25.1057	83	92.05	98.48	85	93.1
TCGA-OL-A66H-01A-11R-A29R-07	LumA	Bisque	7.35153	67	69.53	77.98	70	74.66
TCGA-OL-A5RV-01A-12R-A28M-07	LumA	Bisque	16.9692	46	87.5	80.68	70	84.08
TCGA-E2-A14S-01A-11R-A12D-07	LumB	Bisque	27.1133	79	79.75		90	76.9
TCGA-AC-A2BM-01A-11R-A21T-07	LumB	Bisque	15.1446	58	80.85	77.82	90	72.7
TCGA-A8-A06T-01A-11R-A00Z-07	LumB	Bisque	20.7982	68	81.27		85	75.62
TCGA-EW-A1PE-01A-11R-A144-07	LumA	Bisque	4.69174	69	64.52	74.23	75	59.71
TCGA-AC-A7VB-01A-11R-A352-07	LumB	Bisque	28.504	88	96.64	94.77	90	96.49
TCGA-BH-A0EE-01A-11R-A034-07	Her2	Bisque	16.8769	49	90.57		70	81.36
TCGA-C8-A1HL-01A-11R-A137-07	LumB	Bisque	27.7053	69	78.32	89.64	95	80.42
TCGA-AR-A0TY-01A-12R-A115-07	LumB	Bisque	27.4413	76	91.25		37.5	88.35
TCGA-A2-A3XS-01A-11R-A22U-07	Basal	Bisque	28.2286	43	80.91	78.79	68	78.55
TCGA-B6-A0I8-01A-11R-A034-07	LumA	Bisque	43.453		88.38		90	85.28
TCGA-AO-A1KT-01A-11R-A13Q-07	LumB	Bisque	25.6819	74	77.33	81.46	85	76.96
TCGA-AO-A12H-01A-11R-A115-07	LumB	Bisque	28.4373	74	86.94		94	77.87
TCGA-E9-A1R4-01A-21R-A14D-07	LumB	Bisque	14.8604	39	66.23	58.96	90	55.22
TCGA-A2-A0YE-01A-11R-A109-07	Basal	Bisque	29.6352	66	88.64	76.86	80	82.24
TCGA-A7-A0DA-01A-31R-A115-07	Basal	Bisque	24.9096	55	83.88		75	74.66
TCGA-BH-A18K-01A-11R-A12D-07	LumB	Bisque	25.166	58	80.58		80	74.68
TCGA-E9-A1ND-01A-11R-A144-07	Basal	Bisque	12.1242	37	59.28	54.02	90	50.41
TCGA-C8-A274-01A-11R-A16F-07	LumB	Bisque	34.0165	79	89.69	96.11	85	89.12
TCGA-A2-A3XT-01A-11R-A22U-07	Basal	Bisque	24.6439	40	69.8	68.38	85	66.32
TCGA-AC-A62V-01A-11R-A31O-07	LumB	Bisque	21.1961	66	83.93	91.93	70	79.23
TCGA-BH-A18I-01A-11R-A12D-07	LumA	Bisque	6.18448	72	62.22		80	70.34
TCGA-A7-A5ZX-01A-12R-A29R-07	LumA	Bisque	13.7952	39	80.9	96.29	70	83.6
TCGA-BH-A18R-01A-11R-A12D-07	Her2	Bisque	38.8623	52	86.85		85	74.66
TCGA-E2-A2P5-01A-11R-A19W-07	LumB	Bisque	30.4741	60	82.91	82.43	85	80.34
TCGA-C8-A12U-01A-11R-A115-07	LumB	Bisque	25.5757	62	87.81		77.5	79.13
TCGA-AO-A1KS-01A-11R-A13Q-07	LumB	Bisque	29.7238	64	83.35	91.09	90	77.71
TCGA-B6-A0RQ-01A-11R-A115-07	Normal	Bisque	16.0007		90.39		50	79.1
TCGA-E9-A1RE-01A-11R-A157-07	LumB	Bisque	33.277	77	90.38	91.27	90	89.59
TCGA-A2-A0SY-01A-31R-A084-07	LumA	Bisque	10.974	65	65.04	85.69	75	81.88
TCGA-AC-A3YJ-01A-11R-A22U-07	LumA	Bisque	13.5899	97	83.9	86.1	80	79.18
TCGA-E9-A1NE-01A-21R-A14M-07	LumA	Bisque	6.47812	24	52	53.69	85	42.46
TCGA-E9-A3Q9-01A-11R-A21T-07	LumA	Bisque	18.2964	69	75.18	75	75	70.72
TCGA-GM-A2DC-01A-11R-A18M-07	LumA	Bisque	38.2659	70	89.51	90.64	95	86.54
TCGA-OL-A6VR-01A-32R-A33J-07	LumA	Bisque	13.4375	78	94.84	96.41	75	94.04
TCGA-B6-A0RV-01A-11R-A084-07	LumA	Bisque	11.5663	46	80.63	81.9	72.5	76.94
TCGA-B6-A0IG-01A-11R-A034-07	Her2	Bisque	28.8238	72	88.37		75	85.26
TCGA-E2-A15P-01A-11R-A115-07	LumA	Bisque	28.647	61	84.89		70	80.53
TCGA-E2-A105-01A-11R-A10J-07	LumB	Bisque	29.6928	10	92.64	100	88	93.02
TCGA-AC-A6IV-01A-12R-A33J-07	LumA	Bisque	13.5106	30	49.91	64.69	60	61.98
TCGA-BH-AB28-01A-31R-A41B-07	LumA	Bisque	17.0432	60	75.17		75	64.3
TCGA-OL-A5S0-01A-11R-A28M-07	Basal	Bisque	11.4484	46	70.36	67.85	60	65.7
TCGA-C8-A12N-01A-11R-A115-07	LumA	Bisque	11.6845	76	71.02		80	76.9
TCGA-LL-A6FP-01A-11R-A31O-07	LumA	Bisque	23.1121	91	96.17	93.75	80	95.84
TCGA-BH-A0HB-01A-11R-A056-07	LumB	Bisque	28.83	65	73.87	81.7	70	79.64
TCGA-C8-A1HI-01A-11R-A137-07	LumA	Bisque	23.3828	39	85.77	94.39	80	67.5
TCGA-A8-A09D-01A-11R-A00Z-07	LumB	Bisque	24.3856	57	63.37		70	70.34
TCGA-BH-A0BG-01A-11R-A115-07	Basal	Bisque	8.15736	54	73.7		57.5	67.49
TCGA-BH-A0BJ-01A-11R-A056-07	LumA	Bisque	17.288	38	73.86	84.53	70	74.58
TCGA-A7-A3J1-01A-11R-A213-07	LumA	Bisque	9.95284	55	62.12	72.71	90	64.85
TCGA-GI-A2C8-01A-11R-A16F-07	LumA	Bisque	27.9225	48	60.1	78.46	85	69.98
TCGA-BH-A208-01A-11R-A157-07	Normal	Bisque	15.7129	31	59.51	68.77	60	56.42
TCGA-LL-A5YL-01A-12R-A29R-07	Her2	Bisque	15.1265	56	75.09	80.26	60	74.66
TCGA-C8-A8HQ-01A-11R-A36F-07	LumB	Bisque	15.4701	61	68.75	74.46	60	65.73
TCGA-B6-A0RN-01A-12R-A084-07	LumA	Bisque	15.6548	79	82.98	96.81	85	85.04
TCGA-OL-A66K-01A-11R-A29R-07	LumA	Bisque	18.2104	57	81.8	92.01	70	83.6
TCGA-A7-A26H-01A-11R-A169-07	LumA	Bisque	21.7542	63	71.12	81	80	78.11
TCGA-PL-A8LZ-01A-31R-A36F-07	Basal	Bisque	0	25	56.02	52.61	80	47.79
TCGA-A8-A08J-01A-11R-A00Z-07	Her2	Bisque	18.7576	63	78.11		90	75.08
TCGA-AN-A0XW-01A-11R-A109-07	LumB	Bisque	21.6811	51	53.52	75.88	82.5	69.89
TCGA-BH-A0DI-01A-21R-A12P-07	LumA	Bisque	14.3681	34	62.1	74.18	57.5	55.42
TCGA-AO-A0J7-01A-11R-A034-07	LumB	Bisque	18.6896	87	92.57		77.5	89.3
TCGA-AN-A0FY-01A-11R-A034-07	LumB	Bisque	27.3584	74	83.91		80	79.21
TCGA-E2-A570-01A-11R-A29R-07	LumA	Bisque	24.6821	61	79.85	88.67	70	79.13
TCGA-E9-A22G-01A-11R-A157-07	Basal	Bisque	16.8622	90	93.14	94.13	85	94.16
TCGA-LD-A74U-01A-13R-A33J-07	LumA	Bisque	11.8808	39	67	76	60	56.23
TCGA-BH-A0BT-01A-11R-A12P-07	LumA	Bisque	21.8569	66	80.96	90.54	75	77.51
TCGA-D8-A73W-01A-22R-A352-07	LumB	Bisque	16.0415	70	68.48	79.06	80	78.87
TCGA-A2-A0YL-01A-21R-A109-07	Normal	Bisque	8.58358	33	74.17	85.62	77.5	70.32
TCGA-D8-A141-01A-11R-A115-07	LumA	Bisque	4.10335	28	47.58		60	41.9
TCGA-E2-A109-01A-11R-A10J-07	LumB	Bisque	17.6587	68	84.1	92.37	90	85.53
TCGA-E2-A1B0-01A-11R-A12P-07	Her2	Bisque	25.3688	45	75.59	69.45	65	67.74
TCGA-B6-A2IU-01A-32R-A18M-07	LumA	Bisque	29.0202	69	91.08	87.4	70	85.2
TCGA-BH-A0DO-01B-11R-A12D-07	LumA	Bisque	23.5727	41	87		57.5	70.19
TCGA-A2-A0T5-01A-21R-A084-07	LumA	Bisque	16.8972	60	83.78	88.1	72.5	76.58
TCGA-D8-A3Z6-01A-11R-A239-07	LumA	Bisque	30.9304	60	82.58	90.96	75	77.39
TCGA-B6-A0IK-01A-12R-A056-07	Her2	Bisque	22.1165	52	85.31	79.5	70	80.24
TCGA-C8-A8HR-01A-11R-A36F-07	Basal	Bisque	17.3743	26	58.08	67.96	80	65.73
TCGA-E2-A14Q-01A-11R-A12D-07	LumA	Bisque	24.2732	60	84.94		85	79.13
TCGA-E2-A14Y-01A-21R-A12D-07	Basal	Bisque	25.213	78	91.01		80	88.84
TCGA-A7-A0DB-01A-11R-A00Z-07	LumA	Bisque	26.6863	61	73.41		85	64.94
TCGA-B6-A0IP-01A-11R-A034-07	LumA	Bisque	21.0689	75	84.87		80	80.5
TCGA-S3-AA0Z-01A-11R-A41B-07	Basal	Bisque	4.70243	77	79.75		90	71.87
TCGA-BH-A0BC-01A-22R-A084-07	LumA	Bisque	10.2252	59	62.21	82.21	80	77.27
TCGA-A8-A06X-01A-21R-A00Z-07	LumB	Bisque	31.0147	58	81.08		76.5	75.35
TCGA-E2-A1IF-01A-11R-A144-07	LumA	Bisque	20.0738	35	76.39	77.99	80	73.3
TCGA-A7-A6VW-01A-21R-A33J-07	Basal	Bisque	19.5728	76	82	81.54	85	81.78
TCGA-AN-A0AS-01A-11R-A00Z-07	LumB	Bisque	11.2637	56	72.44		80.5	69.39
TCGA-BH-A1FE-01A-11R-A13Q-07	LumA	Bisque	37.6503	25	62.34	62.22	70
TCGA-D8-A73X-01A-11R-A32P-07	LumA	Bisque	14.6583	78	79.93	94.51	75	74.66
TCGA-E9-A227-01A-11R-A157-07	LumA	Bisque	20.3201	56	69.17	64.61	80	61.58
TCGA-A1-A0SK-01A-12R-A084-07	Basal	Bisque	16.8524	95	99.02	85.16	85	92.88
TCGA-AO-A0J3-01A-11R-A034-07	LumB	Bisque	42.2744	89	95.18		77.5	94.5
TCGA-A2-A0EV-01A-11R-A034-07	LumA	Bisque	14.9663	45	69.37		70	59.45
TCGA-E2-A14U-01A-11R-A22K-07	LumA	Bisque	15.4178	24	92.11	84.4	60	85.15
TCGA-E9-A1N8-01A-11R-A144-07	Basal	Bisque	11.3733	95	94.22	90.48	80	92.75
TCGA-AC-A4ZE-01A-11R-A41B-07	LumA	Bisque	25.2774	75	87.63		90	81.69
TCGA-HN-A2OB-01A-21R-A27Q-07	LumA	Bisque	19.2154	42	73.02		65	42.74
TCGA-BH-A0BQ-01A-21R-A115-07	LumA	Bisque	11.3551	40	68.14		50	57.79
TCGA-A7-A425-01A-11R-A24H-07	LumA	Bisque	18.1572	48	71.81	81.15	85	81.33
TCGA-E2-A15H-01A-11R-A12D-07	LumA	Bisque	24.1681	54	87.27		75	67.49
TCGA-BH-A0DT-01A-21R-A12D-07	LumA	Bisque	16.6644	41	74.62		55	66.59
TCGA-EW-A1IY-01A-11R-A13Q-07	LumB	Bisque	0	55	61.24	65.1	70	62.46
TCGA-E2-A15I-01A-21R-A137-07	LumA	Bisque	17.4046	63	76.89	76.8	80	75.65
TCGA-BH-A0B0-01A-21R-A115-07	LumA	Bisque	0	55	64.15		72.5	67.49
TCGA-E9-A1RG-01A-11R-A14D-07	LumB	Bisque	23.1005	70	80.38	79.13	85	79.04
TCGA-A8-A09T-01A-11R-A00Z-07	LumA	Bisque	18.3554	63	80.37		87.5	74.4
TCGA-E2-A1IJ-01A-11R-A144-07	LumA	Bisque	12.6387	39	58.05	66.35	65	69.03
TCGA-A2-A3KC-01A-11R-A213-07	LumA	Bisque	12.198	49	70.79	83.78	75	73.65
TCGA-EW-A1P0-01A-11R-A144-07	LumB	Bisque	17.42	83	83.55	85.74	75	84.04
TCGA-BH-A18Q-01A-12R-A12D-07	Basal	Bisque	19.4525	72	81.17		90	83.6
TCGA-E2-A1L7-01A-11R-A144-07	LumB	Bisque	14.7392	78	73.14	82.6	60	85.55
TCGA-OL-A5D8-01A-11R-A27Q-07	LumA	Bisque	24.0323	79	83.53		90	78.91
TCGA-S3-AA14-01A-11R-A41B-07	LumA	Bisque	27.7398	66	80.95		80	74.92
TCGA-EW-A6SC-01A-12R-A32P-07	LumA	Bisque	21.4125	63	71.87	84.58	90	62.85
TCGA-E2-A15D-01A-11R-A115-07	LumA	Bisque	20.323	57	80.37		70	76.76
TCGA-E9-A1N9-01A-11R-A14D-07	Basal	Bisque	27.792	48	83.33	84.43	80	81.01
TCGA-D8-A27R-01A-11R-A16F-07	LumB	Bisque	18.3858	40	75.3	70.43	80	64.39
TCGA-AO-A03V-01A-11R-A115-07	LumA	Bisque	23.6198	73	87.14		67.5	74.66
TCGA-AR-A0TP-01A-11R-A084-07	Basal	Bisque	30.1938	93	94.53	100	80	96.81
TCGA-B6-A0RH-01A-21R-A115-07	Her2	Bisque	17.0392	66	80.18		50	77.92
TCGA-BH-A0HA-01A-11R-A12P-07	LumA	Bisque	11.8258	74	64.18	92.58	72.5	73.86
TCGA-AR-A1AT-01A-11R-A12P-07	Her2	Bisque	5.78406		67.26	66.92	70	56.59
TCGA-A7-A4SC-01A-12R-A266-07	LumA	Bisque	24.8313		75.25	79.81	60	79.75
TCGA-E9-A22B-01A-11R-A157-07	LumB	Bisque	31.8174	50	75.45	90.64	75	77.89
TCGA-AR-A1AO-01A-11R-A12P-07	Basal	Bisque	0	66	39	52.5	80	47.66
TCGA-BH-A0EA-01A-11R-A115-07	LumA	Bisque	15.8772	54	75.96		46.5	68.4
TCGA-D8-A1XK-01A-21R-A14M-07	Basal	Bisque	9.66096	46	83.87	53.93	90	65.05
TCGA-BH-A5J0-01A-11R-A27Q-07	LumA	Bisque	8.80373	51	58.07		75	63.86
TCGA-B6-A0X4-01A-11R-A109-07	LumA	Bisque	20.0222		98.04	97.49	85	91.89
TCGA-OL-A5RZ-01A-11R-A28M-07	Her2	Bisque	22.894	88	92.56	92.19	75	90.95
TCGA-AO-A03O-01A-11R-A00Z-07	LumB	Bisque	20.4721	65	82.2		82.5	76.88
TCGA-D8-A27T-01A-11R-A16F-07	LumB	Bisque	8.51161	51	64.35	79.7	60	71.42
TCGA-E2-A15E-01A-11R-A12D-07	LumA	Bisque	25.6786	33	88.21		60
TCGA-A2-A0YT-01A-11R-A109-07	LumB	Bisque	30.0549	59	87.53	85.85	85	78.17
TCGA-AN-A0FK-01A-11R-A034-07	LumB	Bisque	16.9986	70	86.97		87.5	82.66
TCGA-E9-A1R5-01A-11R-A14M-07	LumB	Bisque	32.2015	70	83.03	91.6	80	85.36
TCGA-LL-A9Q3-01A-11R-A41B-07	LumA	Bisque	21.8962	53	78.23		80	75.31
TCGA-AC-A7VC-01A-11R-A352-07	Basal	Bisque	12.3485	84	72.78	56.9	60	64.09
TCGA-E2-A15S-01A-11R-A115-07	LumB	Bisque	33.1254	73	96.13		90	85.23
TCGA-AN-A0AM-01A-11R-A034-07	LumB	Bisque	21.9054	34	77.5		82.5	70.49
TCGA-A7-A13E-01A-11R-A12P-07	Basal	Bisque	29.0959	83	90.9	97.72	85	91.84
TCGA-E2-A154-01A-11R-A115-07	LumA	Bisque	22.1524	62	86.71		85	79.82
TCGA-AN-A04A-01A-21R-A034-07	LumA	Bisque	22.353	56	78.05		77.5	71.25
TCGA-A8-A09A-01A-11R-A00Z-07	LumA	Bisque	33.8929	36	75.4		82.5	67.64
TCGA-C8-A1HO-01A-11R-A13Q-07	LumB	Bisque	19.0632	81	89.67	94.2	70	91.01
TCGA-A8-A09V-01A-11R-A034-07	LumA	Bisque	20.2553	83	83.54		72.5	78.7
TCGA-BH-A0BW-01A-11R-A115-07	Basal	Bisque	0	54	67.84		60	67.49
TCGA-A8-A07P-01A-11R-A00Z-07	LumA	Bisque	20.8157	77	79.56		75	73.3
TCGA-C8-A12Y-01A-11R-A12D-07	LumB	Bisque	18.5922	76	82.52		75	79.13
TCGA-C8-A130-01A-31R-A115-07	LumB	Bisque	62.0996	56	82.13			72.43
TCGA-B6-A40B-01A-11R-A239-07	LumA	Bisque	18.8848	63	81.49	85.06	75	75.92
TCGA-A2-A0T4-01A-31R-A084-07	LumB	Bisque	10.8248	49	65.65	77.2	80	69.72
TCGA-EW-A423-01A-11R-A24H-07	LumA	Bisque	29.3065	69	81.29	91.79	95	75.64
TCGA-A1-A0SJ-01A-11R-A084-07	LumA	Bisque	25.8782	61	81.62	89.3	60	79.84
TCGA-AC-A2BK-01A-11R-A21T-07	Basal	Bisque	14.5417	86	97.39	97.85	95	97.67
TCGA-BH-A0DP-01A-21R-A056-07	LumA	Bisque	7.29735	42	70.37	85.65	70	65.5
TCGA-B6-A0IO-01A-11R-A034-07	LumA	Bisque	31.213	67	89.55		82.5	85.83
TCGA-C8-A133-01A-32R-A12D-07	LumA	Bisque	11.5073	93	95.28			88.06
TCGA-BH-A0B7-01A-12R-A115-07	Her2	Bisque	16.7805	25	62.07		57.5	49.54
TCGA-GM-A2DL-01A-11R-A18M-07	Her2	Bisque	23.9133	54	69.25	73.81	80	70.1
TCGA-AR-A24O-01A-11R-A169-07	LumA	Bisque	12.5286	42	60.59	71.11	80	61.88
TCGA-A8-A0A4-01A-11R-A00Z-07	Normal	Bisque	16.1595	63	83.54		82.5	78.7
TCGA-B6-A0WY-01A-11R-A109-07	LumA	Bisque	12.3116	25	78.23	85.28	70	77.54
TCGA-OK-A5Q2-01A-11R-A27Q-07	Normal	Bisque	14.8622	34	69.08		60	71.33
TCGA-AR-A24S-01A-11R-A169-07	LumB	Bisque	16.971	46	55.84	62.85	85	59.87
TCGA-E9-A1RH-01A-21R-A169-07	Her2	Bisque	21.7869	43	83.84	82.75	85	81.16
TCGA-BH-A0GY-01A-11R-A056-07	LumA	Bisque	27.0897	48	78.35	81.67	70	75.39
TCGA-BH-A28Q-01A-11R-A16F-07	LumA	Bisque	17.6059	66	81.92	91.37	80	85.03
TCGA-D8-A1X6-01A-11R-A14M-07	LumB	Bisque	16.9093	66	77.48	77.9	95	73.99
TCGA-A2-A0D2-01A-21R-A034-07	Basal	Bisque	17.0076	53	78.01		82.5	71.2
TCGA-AO-A12E-01A-11R-A10J-07	LumA	Bisque	32.0495	56	76.56	91.21	75	69.79
TCGA-E2-A1IO-01A-11R-A144-07	LumA	Bisque	17.758	55	66.53	76.21	70	71.5
TCGA-XX-A899-01A-11R-A36F-07	LumA	Bisque	15.3083	38	56.18	63.59	65	60.69
TCGA-BH-A1EU-01A-11R-A137-07	LumA	Bisque	6.89145	32	53.87	68.69	65	42.99
TCGA-OL-A5DA-01A-11R-A27Q-07	LumA	Bisque	37.3445	68	84.57		85	81.84
TCGA-BH-A1FL-01A-11R-A13Q-07	LumA	Bisque	19.6717	82	86.89	93.71	90	89.12
TCGA-BH-A42T-01A-11R-A24H-07	LumB	Bisque	19.346	76	77.92	86.15	90	71.07
TCGA-A2-A3XW-01A-11R-A239-07	Normal	Bisque	8.87089		70.24	84.64	75	60.63
TCGA-AN-A0FV-01A-11R-A00Z-07	Her2	Bisque	23.2067	55	84.63		70	70.19
TCGA-BH-A0HW-01A-11R-A034-07	LumB	Bisque	24.7227	89	97.51		90	97.67
TCGA-A2-A4RX-01A-11R-A266-07	Basal	Bisque	13.2351	37	71.14	69.66	65	67.82
TCGA-A2-A0D0-01A-11R-A00Z-07	Basal	Bisque	14.4569	69	88.12		87.5	81.71
TCGA-C8-A12T-01A-11R-A115-07	Her2	Bisque	12.8752	70	76.46		87.5	82.66
TCGA-B6-A0IC-01A-11R-A034-07	LumB	Bisque	31.1489	94	97.28		90	97.36
TCGA-LQ-A4E4-01A-11R-A266-07	LumB	Bisque	38.1451	84	90.74	96.77	85	88.47
TCGA-BH-A18F-01A-11R-A12D-07	LumB	Bisque	14.9868	32	72.05		70	63.09
TCGA-D8-A27E-01A-11R-A16F-07	LumA	Bisque	25.1202	47	85.54	79.52	85	80.92
TCGA-BH-A1FD-01A-11R-A13Q-07	LumB	Bisque	24.3652	78	79.75	88.77	85	86.92
TCGA-C8-A12L-01A-11R-A115-07	Her2	Bisque	30.8763	54	87.17		82.5	79.13
TCGA-GM-A3NW-01A-21R-A22K-07	LumA	Bisque	31.4151	53	85.64	85.96	75	75.87
TCGA-BH-A1EY-01A-11R-A13Q-07	LumA	Bisque	14.9628	51	60	64.29	90	63.08
TCGA-AR-A0TU-01A-31R-A109-07	Basal	Bisque	8.40399		84.63	71.77	93	81.89
TCGA-A2-A0ET-01A-31R-A034-07	LumB	Bisque	14.5752	81	88.99		90	86.1
TCGA-BH-A1FN-01A-11R-A13Q-07	LumB	Bisque	29.8761	70	83.67	85.09	75	83.13
TCGA-A2-A4RW-01A-21R-A266-07	LumA	Bisque	27.7498	49	77.67	76.63	60	70.72
TCGA-GI-A2C9-01A-11R-A21T-07	Basal	Bisque	19.2126	81	80.62	83.86	80	69.69
TCGA-BH-A0HF-01A-11R-A056-07	LumA	Bisque	11.431		67.8	83.28	70	74.24
TCGA-A1-A0SO-01A-22R-A084-07	Basal	Bisque	34.6154		96.47	97.76	90	93.25
TCGA-A7-A0D9-01A-31R-A056-07	LumA	Bisque	31.8882	80	89.11	100	77.5	89.21
TCGA-A2-A0EY-01A-11R-A034-07	Her2	Bisque	30.1679	51	77.81		85	70.92
TCGA-B6-A0IA-01A-11R-A034-07	LumB	Bisque	24.2057	91	94		85	92.9
TCGA-A7-A2KD-01A-31R-A21T-07	LumB	Bisque	16.8575	55	69.65	79.53	80	69.32
TCGA-A2-A3XY-01A-11R-A239-07	Basal	Bisque	10.35	39	62.94	59.56	70	55.95
TCGA-AR-A2LR-01A-12R-A18M-07	Basal	Bisque	14.472		81.08	85.07	60	87
TCGA-BH-A1ES-01A-11R-A137-07	LumB	Bisque	17.9083	83	87.95	99.17	65
TCGA-AR-A24T-01A-11R-A169-07	LumA	Bisque	12.7725		66.42	85.77	80	74.6
TCGA-A7-A5ZW-01A-12R-A29R-07	LumA	Bisque	7.4864	57	69.52	83.01	70	74.66
TCGA-C8-A273-01A-11R-A16F-07	LumB	Bisque	23.0402	75	81.66	91.04	90	85.03
TCGA-E2-A1L9-01A-11R-A13Q-07	LumA	Bisque	10.4724	59	65.85	83.76	80	78.31
TCGA-EW-A1OW-01A-21R-A144-07	Basal	Bisque	16.3586		79.43	75.15	85	76.57
TCGA-AN-A03X-01A-21R-A00Z-07	LumA	Bisque	31.2298	56	67.94		82.5	68.44
TCGA-AN-A0AK-01A-21R-A00Z-07	LumB	Bisque	19.398	69	88.94		70	80.77
TCGA-E9-A2JS-01A-11R-A180-07	LumB	Bisque	36.7591	64	85.79	89.33	80	82.67
TCGA-A1-A0SE-01A-11R-A084-07	LumA	Bisque	17.5959	47	83.18	91.58	75	79.79
TCGA-D8-A1Y0-01A-11R-A14M-07	LumB	Bisque	12.4529	56	65.93	75.4	85	71.98
TCGA-E2-A1LE-01A-12R-A19W-07	Her2	Bisque	23.8683	52	61.59	73.25	80	68.82
TCGA-EW-A1J5-01A-11R-A13Q-07	LumA	Bisque	12.5737	61	68.12	76.69	90	75.38
TCGA-AO-A12A-01A-21R-A115-07	LumA	Bisque	10.7761	41	75.89		60	68.31
TCGA-AR-A24R-01A-11R-A169-07	LumB	Bisque	21.522	57	79.7	82.96	90	78.47
TCGA-B6-A0X5-01A-21R-A109-07	LumB	Bisque	21.3676	89	91.69	72.67	85	89.77
TCGA-A2-A0YC-01A-11R-A109-07	LumB	Bisque	26.7265	66	76.67	85.63	72.5	81.88
TCGA-A8-A091-01A-11R-A00Z-07	LumA	Bisque	27.0505	76	84.38		82.5	79.84
TCGA-AR-A24X-01A-11R-A169-07	LumA	Bisque	17.2047	72	81.68	83.02	85	79.85
TCGA-D8-A1JI-01A-11R-A13Q-07	LumB	Bisque	21.2747	89	89.44	91.78	95	89.9
TCGA-AN-A0FW-01A-11R-A034-07	LumB	Bisque	20.8574	65	83.06		87.5	78.05
TCGA-Z7-A8R6-01A-11R-A41B-07	LumB	Bisque	26.1473	80	87.25		70	81.43
TCGA-AR-A24P-01A-11R-A169-07	LumA	Bisque	15.9266	64	76.53	85.3	80	78.05
TCGA-A8-A086-01A-11R-A00Z-07	LumA	Bisque	18.5921	72	78.9		72.5	72.4
TCGA-E9-A54X-01A-11R-A266-07	LumB	Bisque	22.8492	77	99.43	88.24	90	89.66
TCGA-D8-A1JD-01A-11R-A13Q-07	LumB	Bisque	14.762	50	69.81	81.48	70	61.88
TCGA-E9-A24A-01A-11R-A169-07	LumA	Bisque	10.5761	62	65.18	72.47	88	72.63
TCGA-S3-A6ZF-01A-32R-A32P-07	LumB	Bisque	19.3038	58	79.24	75.01	60	72.86
TCGA-D8-A27V-01A-12R-A17B-07	LumA	Bisque	17.9638	64	80.41	82.44	70	75.82
TCGA-E2-A14V-01A-11R-A12D-07	Her2	Bisque	48.607	50	90.44		60	70.19
TCGA-E9-A22E-01A-11R-A157-07	LumB	Bisque	10.2841	41	57.08	89.4	75	65.39
TCGA-BH-A1EX-01A-11R-A13Q-07	LumA	Bisque	15.5858	64	69.48	76.1	60	76.18
TCGA-AR-A1AU-01A-11R-A12P-07	LumA	Bisque	30.208	51	81.89	91.82	80	76.46
TCGA-A8-A09W-01A-11R-A00Z-07	LumB	Bisque	22.8949	73	76.72		72.5	70.19
TCGA-A8-A0A9-01A-11R-A00Z-07	LumB	Bisque	21.4749	75	79.45		85	79.13
TCGA-D8-A27P-01A-11R-A16F-07	LumA	Bisque	19.2289	65	87.14	86.51	60	81.36
TCGA-D8-A1XU-01A-11R-A14M-07	LumA	Bisque	21.1943	67	74.62	81.03	80	80.5
TCGA-A8-A095-01A-11R-A00Z-07	LumB	Bisque	16.8061	65	83.74		72.5	70.11
TCGA-BH-A204-01A-11R-A157-07	LumB	Bisque	31.9017	89	87.63	93.64	85	96.01
TCGA-A2-A0YF-01A-21R-A109-07	LumA	Bisque	24.0549	81	80.24	93.64	83.5	85.19
TCGA-A2-A0T3-01A-21R-A115-07	LumB	Bisque	24.6628	51	91.66		50	74.66
TCGA-PL-A8LX-01A-11R-A41B-07	LumA	Bisque	25.0402	57	87.29		80	85.93
TCGA-A2-A4S2-01A-12R-A266-07	LumA	Bisque	11.1022	56	69.79	74.92	60	74.01
TCGA-A7-A26E-01A-11R-A169-07	LumA	Bisque	21.036	72	77.52		70	79.13
TCGA-BH-A1F8-01A-11R-A13Q-07	LumB	Bisque	19.6483	78	84.14	86.36	95	88.85
TCGA-AC-A8OR-01A-21R-A41B-07	LumA	Bisque	14.0999	84	91.81		96	80.06
TCGA-E2-A15L-01A-11R-A12D-07	LumB	Bisque	15.6376	85	83.28		80	85.83
TCGA-A8-A0AD-01A-11R-A056-07	LumA	Bisque	20.563	76	70.26	79.46	83.5	74.13
TCGA-EW-A1PG-01A-11R-A144-07	Normal	Bisque	21.6273	36	79.05	70.25	70	68.51
TCGA-E2-A1IN-01A-11R-A13Q-07	LumA	Bisque	22.3736	60	77.19	90.09	85	78.39
TCGA-D8-A1Y1-01A-21R-A14M-07	LumB	Bisque	14.0016	60	71.45	80.77	90	68.98
TCGA-AC-A3W6-01A-12R-A22K-07	LumB	Bisque	11.4234	36	56.09	65.97	80	56.96
TCGA-LL-A6FR-01A-12R-A31O-07	Basal	Bisque	21.281	53	82.01	83.68	75	84.3
TCGA-A8-A083-01A-21R-A00Z-07	LumA	Bisque	16.2127		93		77.5	89.3
TCGA-OL-A5D6-01A-21R-A27Q-07	Normal	Bisque	37.8955	50	73.29		80	67.49
TCGA-AR-A0TR-01A-11R-A084-07	LumA	Bisque	15.1195	75	94.79	92.24	75	90.22
TCGA-AO-A0JA-01A-11R-A056-07	LumB	Bisque	21.0971	66	68.44	86.76	80	79
TCGA-AR-A1AL-01A-21R-A12P-07	LumA	Bisque	13.7396	42	73.76	84.81	80	63.34
TCGA-A8-A07O-01A-11R-A00Z-07	Basal	Bisque	29.7965	55	83.87		90	79.15
TCGA-A7-A0CE-01A-11R-A00Z-07	Basal	Bisque	27.799	73	90.35		83.5	85.51
TCGA-C8-A12O-01A-11R-A115-07	Her2	Bisque	14.3108	37	68.97		80	64.55
TCGA-BH-A18M-01A-11R-A12D-07	LumA	Bisque	11.8646	41	73.63		85	65.25
TCGA-E9-A228-01A-31R-A157-07	LumB	Bisque	20.71	74	85.89	91.51	85	89.49
TCGA-BH-A1FR-01A-11R-A13Q-07	LumA	Bisque	30.398		82.43	80.4	85	78.81
TCGA-AC-A3W7-01A-11R-A22K-07	LumA	Bisque	16.2132	58	81.11	91.22	85	77.26
TCGA-E9-A5UP-01A-11R-A28M-07	LumA	Bisque	29.1723	79	93.06	90.88	90	91.62
TCGA-A8-A096-01A-11R-A00Z-07	LumB	Bisque	0	63	54.97		82.5	65.73
TCGA-AR-A0TQ-01A-11R-A084-07	Her2	Bisque	19.6375	33	75.73	74.31	70	70.26
TCGA-OL-A66J-01A-11R-A29R-07	LumA	Bisque	23.834	61	76.69	79.59	80	70.19
TCGA-E9-A22A-01A-11R-A157-07	LumB	Bisque	8.94825	40	55.27	77.96	60	58.94
TCGA-B6-A0RU-01A-11R-A084-07	Basal	Bisque	18.3871	51	87.51	87.01	72.5	82.73
TCGA-A2-A0ES-01A-11R-A115-07	Normal	Bisque	14.9021	88	72.12		37.5	76.74
TCGA-BH-A0AZ-01A-21R-A12P-07	LumA	Bisque	14.7823	51	65.05	86.96	70	66.55
TCGA-BH-A0H0-01A-11R-A056-07	LumB	Bisque	28.3069	87	91.31	97.93	90	94.49
TCGA-AO-A128-01A-11R-A10J-07	Basal	Bisque	0	27	47.31	46.19	91.5	40.24
TCGA-A7-A6VV-01A-22R-A33J-07	Basal	Bisque	10.3718	53	70.01	72.95	85	68.41
TCGA-E2-A15G-01A-11R-A12D-07	LumA	Bisque	19.4591	46	88.43		80	67.96
TCGA-BH-A1F2-01A-31R-A13Q-07	LumB	Bisque	26.3534	52	75.07	86.61	60	75.4
TCGA-BH-A0BO-01A-23R-A12D-07	LumA	Bisque	14.1451	29	63.83		32.5	51.93
TCGA-B6-A0I6-01A-11R-A034-07	Basal	Bisque	22.53		85.51		82.5	81.37
TCGA-E9-A22H-01A-11R-A157-07	LumB	Bisque	18.3985	69	84.31	79.62	70	79.64
TCGA-BH-A0AU-01A-11R-A12P-07	LumB	Bisque	23.104	46	76.5	85.25	77.5	65.2
TCGA-A2-A0EW-01A-21R-A115-07	LumA	Bisque	11.6251	46	65.81		45	59.91
TCGA-BH-A0E2-01A-11R-A056-07	LumA	Bisque	12.2744	71	79.79	92.02	87.5	82.87
TCGA-AO-A0JD-01A-11R-A056-07	LumB	Bisque	28.5219	62	89.38	70.55	80	75.12
TCGA-AN-A0XO-01A-11R-A109-07	LumA	Bisque	23.1614	67	89.38	95.2	82.5	83.23
TCGA-A2-A0CX-01A-21R-A00Z-07	Her2	Bisque	27.1775	45	69.2		70	59.22
TCGA-BH-A6R9-01A-21R-A32P-07	Basal	Bisque	0	100	44.65	67.34	80	65.09
TCGA-GM-A2DH-01A-11R-A180-07	Her2	Bisque	20.993	38	75.15	67.2	80	66.12
TCGA-A2-A4S3-01A-21R-A266-07	LumB	Bisque	20.0475	58	80.42	70.96	70	69.35
TCGA-E2-A1L6-01A-11R-A13Q-07	LumA	Bisque	14.3617	48	80.84	79.04	65	68.9
TCGA-A1-A0SD-01A-11R-A115-07	LumA	Bisque	23.2177	51	76.44		42.5	69.06
TCGA-BH-A0BP-01A-11R-A115-07	LumA	Bisque	29.5925	49	74.17		60	65.97
TCGA-B6-A0RG-01A-11R-A056-07	LumA	Bisque	29.324	90	88.97	92.09	85	89.58
TCGA-AR-A1AH-01A-11R-A12D-07	Basal	Bisque	26.5637	85	92.63		95	91.04
TCGA-EW-A1J2-01A-21R-A13Q-07	LumA	Bisque	11.0763	52	66.77	77.4	80	71.26
TCGA-3C-AAAU-01A-11R-A41B-07	LumB	Bisque	30.8085	81	93.33		70	78.86
TCGA-AN-A0XR-01A-11R-A109-07	LumB	Bisque	17.0066	85	89.87	100	82.5	92.56
TCGA-A8-A08C-01A-11R-A00Z-07	LumA	Bisque	12.4582	90	87.61		89	84.23
TCGA-BH-A18N-01A-11R-A12D-07	LumA	Bisque	19.5872	76	86.85		90	83.2
TCGA-AC-A2FE-01A-11R-A19W-07	LumA	Bisque	9.01274	37	55.56	59.77	75	53.79
TCGA-C8-A1HN-01A-11R-A137-07	LumB	Bisque	29.1663	72	85.65	86.47	90	84.08
TCGA-E9-A1RD-01A-11R-A157-07	LumA	Bisque	21.0418		81.55	94.93	80	76.96
TCGA-AN-A04D-01A-21R-A034-07	Basal	Bisque	43.863	91	97.01		92.5	96.99
TCGA-AN-A0XL-01A-11R-A10J-07	LumA	Bisque	24.8488	52	76.31	79.35	79	68.88
TCGA-E2-A14T-01A-11R-A115-07	LumA	Bisque	34.4405	55	85.54		80	79.15
TCGA-E2-A1BC-01A-11R-A12P-07	LumA	Bisque	23.1604	56	80.83	86.76	85	77.07
TCGA-OL-A6VO-01A-12R-A33J-07	Basal	Bisque	23.2205	71	88.39	76.9	90	76.33
TCGA-AC-A2QJ-01A-12R-A19W-07	Basal	Bisque	0	53	52.63	45.7	90	48.84
TCGA-D8-A27F-01A-11R-A16F-07	Basal	Bisque	23.3142	77	82.05	76.86	70	80.14
TCGA-D8-A146-01A-31R-A115-07	LumA	Bisque	20.632		72.01		80	63.05
TCGA-AR-A1AP-01A-11R-A12P-07	LumA	Bisque	10.1789	70	74.75	88.11	90	74.71
TCGA-BH-A0AV-01A-31R-A115-07	Basal	Bisque	16.7453	56	71.37		65	68.44
TCGA-C8-A134-01A-11R-A115-07	Basal	Bisque	14.5651	65	79.05		47.5	77.92
TCGA-A8-A08A-01A-11R-A32Y-07	LumA	Bisque	16.3741	70	75.26		85	67.46
TCGA-A8-A07G-01A-11R-A034-07	LumA	Bisque	20.7743	48	71.89		70	62.88
TCGA-A8-A09I-01A-22R-A034-07	LumB	Bisque	13.4809	59	73.89		82.5	73.18
TCGA-AR-A0U2-01A-11R-A109-07	LumB	Bisque	21.9665	67	86.06	79.45	87.5	79.58
TCGA-AN-A0G0-01A-11R-A034-07	Basal	Bisque	24.2911		87.07		87.5	81.31
TCGA-A7-A3RF-01A-11R-A22K-07	LumB	Bisque	25.2963	74	91.55	85.53	75	88.02
TCGA-E2-A1IE-01A-11R-A13Q-07	LumB	Bisque	46.2897	71	93.88	91.71	90	88.17
TCGA-A2-A0D3-01A-11R-A115-07	LumA	Bisque	16.6029	70	85.59		55	82.66
TCGA-B6-A1KN-01A-11R-A13Q-07	LumB	Bisque	19.0214	56	83.27	83.32	65	74.27
TCGA-A2-A0SU-01A-11R-A084-07	LumA	Bisque	16.3627	56	80.48	79.77	89	77.12
TCGA-AR-A2LK-01A-11R-A180-07	LumB	Bisque	15.6508	76	79.47	92.17	75	86.92
TCGA-E2-A107-01A-11R-A10J-07	LumB	Bisque	30.4822	45	91.34	87.66	85	79.59
TCGA-E9-A229-01A-31R-A157-07	LumA	Bisque	2.8245	59	64.42	81.37	85	68.98
TCGA-A1-A0SI-01A-11R-A144-07	Her2	Bisque	10.5329	54	64.59	75.57	75	64.38
TCGA-5T-A9QA-01A-11R-A41B-07	LumB	Bisque	20.8208	83	97.13		75	83.68
TCGA-AC-A2B8-01A-11R-A17B-07	LumA	Bisque	13.3415	53	64.25	72.62	75	68.92
TCGA-B6-A1KI-01A-11R-A14M-07	LumA	Bisque	29.3081	31	84.13	78.86	80	78.88
TCGA-BH-A1ET-01A-11R-A137-07	LumA	Bisque	19.5706	66	78.49	87.6	85	84.42
TCGA-BH-A1FH-01A-12R-A13Q-07	LumA	Bisque	15.4621		68	80.05	60	68.81
TCGA-AO-A03L-01A-41R-A056-07	Her2	Bisque	14.0642	51	75.55	84.08	70	73.49
TCGA-EW-A2FW-01A-11R-A17B-07	LumB	Bisque	20.9459	87	87.84	95.36	95	91.28
TCGA-A7-A26J-01A-11R-A169-07	LumA	Bisque	21.1358	71	77.2		80	70.09
TCGA-AQ-A1H3-01A-31R-A13Q-07	LumA	Bisque	15.5266	59	74.64	75.36	80	72.33
TCGA-EW-A1IW-01A-11R-A13Q-07	LumA	Bisque	21.2181	57	78.31	78.47	70	73.13
TCGA-C8-A137-01A-11R-A115-07	Her2	Bisque	51.4852	75	90.48		77.5	87.4
TCGA-AR-A0U4-01A-11R-A109-07	Basal	Bisque	12.9995	42	59.23	50.37	77.5	45.42
TCGA-E2-A1B1-01A-21R-A12P-07	LumA	Bisque	1.2848	23	56.75	72.46	70	71.12
TCGA-A8-A08L-01A-11R-A00Z-07	Her2	Bisque	37.5056	75	78.11		75	71.32
TCGA-A8-A09Z-01A-11R-A00Z-07	LumB	Bisque	0	85	78.05		82.5	79.13
TCGA-BH-A0BL-01A-11R-A115-07	Basal	Bisque	6.51143	91	55.46		52.5	58.73
TCGA-D8-A1XR-01A-11R-A14M-07	LumB	Bisque	25.709	87	86.41	81.97	70	82.45
TCGA-B6-A0WW-01A-11R-A109-07	LumB	Bisque	27.1424	73	85.09	91.26	77.5	83.15
TCGA-4H-AAAK-01A-12R-A41B-07	LumA	Bisque	16.3176	47	72.76		70	64.9
TCGA-A2-A0EM-01A-11R-A034-07	LumA	Bisque	19.7439	72	80.32		80	79.13
TCGA-BH-A0DQ-01A-11R-A084-07	LumA	Bisque	21.0267	63	70.26	89.03	75	78.69
TCGA-LL-A440-01A-11R-A24H-07	Normal	Bisque	7.3011	90	52.85	68.97	65	67.02
TCGA-EW-A1PB-01A-11R-A144-07	Basal	Bisque	0.659078	52	61.85	48.51	90	46.11
TCGA-C8-A26V-01A-11R-A16F-07	LumB	Bisque	9.9993	77	83.62	86.46	95	85.58
TCGA-AO-A124-01A-11R-A10J-07	Basal	Bisque	44.4468	80	90.82	66.98	72.5	88.59
TCGA-BH-A0H3-01A-11R-A12P-07	LumA	Bisque	16.5476	53	70.93	85.38	60	65.6
TCGA-A2-A1FX-01A-11R-A13Q-07	LumB	Bisque	11.8785	72	76.09	82.33	90	83.64
TCGA-EW-A6SA-01A-21R-A32P-07	LumB	Bisque	30.5418	88	96.68	97.85	80	96.54
TCGA-BH-A18T-01A-11R-A12D-07	Basal	Bisque	21.7865	70	87.91		95	82.66
TCGA-AO-A12B-01A-11R-A10J-07	LumB	Bisque	9.71735		90.7	98.93	95	90.25
TCGA-AR-A1AS-01A-11R-A12P-07	LumB	Bisque	16.1979	77	85.84	95.27	90	85.09
TCGA-AR-A1AK-01A-21R-A12P-07	LumA	Bisque	10.2013	47	61.67	82.3	80	58.35
TCGA-D8-A1JU-01A-11R-A13Q-07	LumA	Bisque	5.41224	40	58.99	78.51	80	51.22
TCGA-BH-A0H6-01A-21R-A056-07	LumA	Bisque	28.712	71	82.94	96.72	77.5	83.11
TCGA-A8-A093-01A-11R-A00Z-07	LumA	Bisque	18.6388	78	84.15		75	79.53
TCGA-OL-A97C-01A-32R-A41B-07	Normal	Bisque	10.4051	67	76.8		65	74.34
TCGA-AC-A62Y-01A-11R-A29R-07	LumB	Bisque	17.4092	55	70.9	79.81	70	79.13
TCGA-A2-A0CU-01A-12R-A034-07	LumB	Bisque	33.0315	57	86.48		77.5	70.34
TCGA-AO-A0JI-01A-21R-A056-07	LumA	Bisque	27.5874	80	91.52	97.44	77.5	90.84
TCGA-AO-A0JF-01A-11R-A056-07	LumA	Bisque	11.038	42	60.07	74.34	80	75.11
TCGA-AQ-A04H-01B-11R-A10J-07	LumB	Bisque	35.4741	72	89.15	94.64	85	87.19
TCGA-AN-A0FS-01A-11R-A034-07	LumA	Bisque	14.7076	64	79.76		72.5	73.57
TCGA-AN-A0FX-01A-11R-A034-07	Basal	Bisque	20.3671	50	86.62		75	81.36
TCGA-D8-A1JT-01A-31R-A13Q-07	LumB	Bisque	5.50648	88	88.22	90.58	80	90.24
TCGA-BH-A1EW-01A-11R-A137-07	LumB	Bisque	16.5156	38	75.71	75.37	80	59.72
TCGA-E2-A155-01A-11R-A12D-07	LumB	Bisque	91.9131	82	93.43		95	92.13
TCGA-BH-A0B5-01A-11R-A12P-07	LumB	Bisque	14.0802	48	75.39	89.44	57.5	65.66
TCGA-A8-A092-01A-11R-A00Z-07	LumB	Bisque	20.9554	71	84.28		77.5	79.71
TCGA-A2-A25C-01A-11R-A169-07	LumB	Bisque	12.9384	66	77.99	81.1	82	74.54
TCGA-D8-A1XD-01A-11R-A14D-07	LumA	Bisque	34.8918		87.92	97.54	75	89.16
TCGA-AR-A1AR-01A-31R-A137-07	Basal	Bisque	11.9468	54	59.12	59.52	90	61.22
TCGA-AR-A256-01A-11R-A169-07	Basal	Bisque	27.2716	73	84.85	68.57	95	82.04
TCGA-A8-A0AB-01A-11R-A034-07	LumB	Bisque	34.0576	83	92.44		70	90.78
TCGA-A1-A0SG-01A-11R-A144-07	LumA	Bisque	30.3666	64	77.19	74.46	82.5	75.69
TCGA-A7-A0CD-01A-11R-A00Z-07	LumA	Bisque	15.0567	86	88.36		82.5	85.25
TCGA-A8-A06N-01A-11R-A00Z-07	LumB	Bisque	25.4357	83	97.55		87.5	94.99
TCGA-D8-A1XS-01A-11R-A14M-07	LumB	Bisque	24.1486	76	77.09	82.47	70	76.4
TCGA-D8-A1XO-01A-11R-A14M-07	LumA	Bisque	9.03226	65	70.34	77.91	80	73.86
TCGA-E9-A1NH-01A-11R-A14D-07	LumA	Bisque	13.0357	57	70.2	86.62	90	79.05
TCGA-A8-A076-01A-21R-A00Z-07	Her2	Bisque	21.4312	58	75.06		87.5	71.29
TCGA-D8-A1JH-01A-11R-A13Q-07	LumA	Bisque	15.03	53	67.06	76.99	60	61.26
TCGA-BH-A18J-01A-11R-A12D-07	LumB	Bisque	21.864	51	80.66		70	72.43
TCGA-A2-A0T0-01A-22R-A084-07	Basal	Bisque	31.2894	56	80.7	70	75	72.59
TCGA-AC-A3EH-01A-22R-A22K-07	LumA	Bisque	36.0657	70	83.03	90.38	85	80.33
TCGA-E9-A1N4-01A-11R-A14M-07	LumA	Bisque	10.6348	64	64.02	70.16	80	64.83
TCGA-AR-A24V-01A-21R-A169-07	LumA	Bisque	13.2522	52	63.72	85.1	85	74.6
TCGA-BH-A0C3-01A-21R-A12P-07	LumB	Bisque	19.0078	39	62.89	78.47	45	52.8
TCGA-E9-A1NI-01A-11R-A14D-07	LumB	Bisque	26.4626	66	80.02	92.06	80	76.39
TCGA-A8-A082-01A-11R-A00Z-07	LumB	Bisque	20.9759	78	81.46		90	75.87
TCGA-AQ-A0Y5-01A-11R-A14M-07	LumA	Bisque	27.0076	50	73.99	88.7	42.5	70.19
TCGA-B6-A0RP-01A-21R-A084-07	LumA	Bisque	15.795	55	72.79	85.31	82.5	77.33
TCGA-EW-A1P8-01A-11R-A144-07	Basal	Bisque	21.6618	69	73.66	59.53	90	73.03
TCGA-A8-A07J-01A-11R-A00Z-07	LumA	Bisque	4.00446	59	53.61		72.5	65.73
TCGA-A2-A0EU-01A-22R-A056-07	LumA	Bisque	23.7535	66	86.09	93.04	75	84
TCGA-AO-A0J8-01A-21R-A034-07	LumA	Bisque	8.44476	74	76.85		80	76.9
TCGA-A8-A07S-01A-11R-A034-07	LumB	Bisque	18.2285		84.02		77.5	88.06
TCGA-BH-A0W4-01A-11R-A109-07	LumA	Bisque	20.8847	55	84.51	92.61	75	80.02
TCGA-BH-A0BZ-01A-31R-A12P-07	LumB	Bisque	8.16041	41	57.88	73.63	60	51.38
TCGA-A8-A06Y-01A-21R-A00Z-07	LumA	Bisque	28.1807		94.57		80	88.64
TCGA-EW-A1OX-01A-11R-A144-07	LumB	Bisque	25.3839	94	98.56	100	85	99.55
TCGA-AQ-A1H2-01A-11R-A13Q-07	LumA	Bisque	17.7025	89	86.58	93.61	60	89.4
TCGA-A2-A0SV-01A-11R-A084-07	LumB	Bisque	13.4089	63	68.99	82.05	92.5	67.29
TCGA-EW-A1P1-01A-31R-A14D-07	Normal	Bisque	11.1759	36	56.31	68.42	65	54.04
TCGA-A8-A07F-01A-11R-A00Z-07	LumA	Bisque	20.5058	68	79.35		85	73.02
TCGA-E9-A1R7-01A-11R-A14M-07	LumB	Bisque	42.1512	65	91.95	84.59	80	82.12
TCGA-D8-A1XV-01A-11R-A14M-07	LumA	Bisque	30.5134	69	93.38	91.35	80	86.89
TCGA-E9-A1R2-01A-11R-A14D-07	LumA	Bisque	20.0233	67	81.44	82.62	80	81.44
TCGA-EW-A1PF-01A-11R-A144-07	LumA	Bisque	26.1868		71.49	68.92	70	64.64
TCGA-E9-A1NF-01A-11R-A14D-07	LumB	Bisque	19.305	47	61.61	83.13	80	54.89
TCGA-AN-A0FF-01A-11R-A034-07	LumB	Bisque	14.5704	74	73.83		87.5	86.46
TCGA-A8-A0A1-01A-11R-A00Z-07	LumA	Bisque	7.55725	62	58.71		72.5	65.73
TCGA-D8-A1JM-01A-11R-A13Q-07	Basal	Bisque	18.3674	85	94.14	87.79	92	91.11
TCGA-AR-A255-01A-11R-A169-07	LumA	Bisque	8.72056	44	68.22	80.54	85	69.31
TCGA-A8-A06Z-01A-11R-A00Z-07	LumB	Bisque	39.0276	83	91.83		87.5	89.96
TCGA-LL-A442-01A-11R-A24H-07	LumB	Bisque	14.9625		84.19	80.25	90	79.59
TCGA-BH-A0W3-01A-11R-A109-07	LumB	Bisque	24.0118	78	89.14	94.36	82.5	88.27
TCGA-D8-A147-01A-11R-A115-07	Basal	Bisque	21.5319	57	81.51		77.5	75.95
TCGA-BH-A0HX-01A-21R-A056-07	LumB	Bisque	17.5345	60	79.94	89.39	70	77.59
TCGA-A8-A085-01A-11R-A00Z-07	LumB	Bisque	33.081	84	88.96		85	86.05
TCGA-BH-A0BD-01A-11R-A034-07	LumB	Bisque	7.61219	68	71.14		85	79.13
TCGA-D8-A1X8-01A-11R-A14M-07	LumA	Bisque	12.8068	59	72.53	80.59	90	71.21
TCGA-LL-A740-01A-21R-A32P-07	Her2	Bisque	23.5172	54	73.04	82.17	60	82.53
TCGA-A8-A08Z-01A-21R-A00Z-07	LumB	Bisque	12.3915	62	60.16		72.5	75.08
TCGA-AR-A1AN-01A-11R-A12P-07	LumA	Bisque	19.4715	55	71.89	84.51	80	67.08
TCGA-E2-A156-01A-11R-A12D-07	LumA	Bisque	26.0401	92	93.49		85	92.21
TCGA-GM-A2DM-01A-11R-A180-07	LumA	Bisque	10.8433	72	84.89	79.02	90	79.68
TCGA-B6-A400-01A-11R-A239-07	Basal	Bisque	13.1609	55	76.38	70.08	75	68.98
TCGA-E9-A1RC-01A-11R-A157-07	LumB	Bisque	20.6614	80	90.37	100	80	90.53
TCGA-E9-A1R3-01A-31R-A14M-07	LumA	Bisque	3.17679	47	70.13	74.51	82	61.15
TCGA-E2-A153-01A-12R-A12D-07	LumA	Bisque	14.7343	34	65.89		60	54.74
TCGA-E2-A15F-01A-11R-A115-07	LumA	Bisque	25.6943	63	86.68		70	83.28
TCGA-A2-A04R-01A-41R-A109-07	LumB	Bisque	27.5832	88	90.39	99.82	92.5	95.01
TCGA-AR-A250-01A-31R-A169-07	Her2	Bisque	18.3836	53	66.16	84.59	85	59.16
TCGA-C8-A1HE-01A-11R-A13Q-07	LumA	Bisque	19.6549	80	84.33	94.05	95	85.48
TCGA-BH-A0DV-01A-21R-A12P-07	LumA	Bisque	11.1846	31	60.21	76.31	70	48.56
TCGA-BH-A0H7-01A-13R-A056-07	LumB	Bisque	20.4493	63	79.39	95.61	72.5	75.34
TCGA-E2-A10E-01A-21R-A10J-07	LumA	Bisque	18.4683		84.44	96.09	77.5	90.71
TCGA-BH-A201-01A-11R-A14M-07	Normal	Bisque	22.7046	56	79.96	86.37	65	76.48
TCGA-A2-A0T6-01A-11R-A084-07	LumA	Bisque	8.32596	55	56.97	77.21	77.5	72.57
TCGA-AN-A049-01A-21R-A00Z-07	LumB	Bisque	24.5244	69	74.39		87.5	66.27
TCGA-AO-A0JG-01A-31R-A084-07	LumA	Bisque	18.4921	54	70.66	79.81	72.5	73.31
TCGA-D8-A27G-01A-11R-A16F-07	LumB	Bisque	18.3488	53	69.28	76.36	85	70.6
TCGA-B6-A0IM-01A-11R-A034-07	LumB	Bisque	24.4565	78	84.33		80	81.36
TCGA-BH-A0C1-01B-11R-A12D-07	LumB	Bisque	14.4585	46	74.05		80	65.81
TCGA-BH-A0HQ-01A-11R-A034-07	LumA	Bisque	24.7138	53	81.38		87.5	75.76
TCGA-D8-A1XB-01A-11R-A14D-07	LumA	Bisque	18.9535	63	79.9	90.28	70	82.48
TCGA-AC-A23G-01A-11R-A213-07	LumA	Bisque	2.56464	22	59.43	75.56	65	58.08
TCGA-BH-A0HI-01A-11R-A084-07	LumA	Bisque	18.4081	71	77.85	89.83	80	85.36
TCGA-A8-A09B-01A-11R-A00Z-07	LumA	Bisque	37.4506	69	82.91		70	77.84
TCGA-A7-A3IZ-01A-11R-A213-07	LumB	Bisque	23.6112	90	90.15	91.52	88	90.59
TCGA-BH-A0E7-01A-11R-A034-07	LumA	Bisque	28.1658	81	89.25		90	86.46
TCGA-C8-A26Z-01A-11R-A16F-07	LumB	Bisque	23.7978	76	88.67	94.6	80	87.01
TCGA-A8-A09N-01A-11R-A00Z-07	LumB	Bisque	21.7177	83	83.07		82.5	78.06
TCGA-A8-A08O-01A-21R-A056-07	LumA	Bisque	21.1826	75	86.35	93.82	80	82.51
TCGA-E2-A15R-01A-11R-A115-07	LumB	Bisque	35.6028	88	94.45		95	93.52
TCGA-A2-A0YG-01A-21R-A109-07	Her2	Bisque	31.0744	60	88.08	90.33	80	79.76
TCGA-A2-A0CS-01A-11R-A115-07	LumA	Bisque	15.5518	54	77.55		55	70.57
TCGA-C8-A12Q-01A-11R-A115-07	Her2	Bisque	26.667	51	74.05		75	65.81
TCGA-BH-A0DD-01A-31R-A12P-07	LumB	Bisque	19.8668	79	86.77	94.59	62.5	87.14
TCGA-D8-A1JS-01A-11R-A13Q-07	LumA	Bisque	18.1209	91	95.01	99.38	85	97.14
TCGA-AC-A2FM-01A-11R-A19W-07	LumA	Bisque	24.0969	89	90.82	98.46	80	89.89
TCGA-E2-A10F-01A-11R-A10J-07	LumA	Bisque	7.40401	52	62.5	83.7	70	70.6
TCGA-E2-A15T-01A-11R-A115-07	LumB	Bisque	27.9936	87	94.09		70	90.54
TCGA-C8-A12Z-01A-11R-A115-07	Her2	Bisque	24.1395	71	89.27		50	86.48
TCGA-BH-A1EV-01A-11R-A137-07	Her2	Bisque	34.7472	60	84.35	95.17	80	81.7
TCGA-D8-A13Y-01A-11R-A115-07	LumB	Bisque	29.2112	92	97.09		87.5	97.1
TCGA-EW-A2FR-01A-11R-A21T-07	Her2	Bisque	9.20208	23	64.69	72.43	75	46.08
TCGA-B6-A0WV-01A-11R-A109-07	LumB	Bisque	25.6725	64	95.87	97.08	77.5	87.28
TCGA-A8-A08S-01A-11R-A034-07	LumB	Bisque	20.8193		85.01		80	86.46
TCGA-E2-A150-01A-11R-A12D-07	Basal	Bisque	21.673	53	74.54		90	66.48
TCGA-AR-A24L-01A-11R-A169-07	LumB	Bisque	22.1685	59	78.17	83.05	80	71.82
TCGA-BH-A0EI-01A-11R-A115-07	LumA	Bisque	14.0074	67	81.07		60	80.77
TCGA-BH-A5IZ-01A-11R-A27Q-07	Basal	Bisque	30.2544	71	88.32		75	79.92
TCGA-A8-A07E-01A-11R-A034-07	LumB	Bisque	18.1413	52	66.9		70	65.6
TCGA-BH-A0BV-01A-11R-A00Z-07	LumA	Bisque	12.8758	54	68.95		72.5	67.49
TCGA-BH-A18V-01A-11R-A12D-07	Basal	Bisque	0	55	69.41		75
TCGA-D8-A1XA-01A-11R-A14D-07	LumA	Bisque	11.0211	84	82.69	91.5	95	85.52
TCGA-A8-A07R-01A-21R-A034-07	Basal	Bisque	29.5234		92.35		72.5	89.3
TCGA-AR-A24M-01A-11R-A169-07	LumA	Bisque	14.808	69	76.78	91.68	75	79.82
TCGA-E9-A1NA-01A-11R-A144-07	LumB	Bisque	5.34117	61	70.71	88.96	85	72.16
TCGA-D8-A1J8-01A-11R-A13Q-07	LumB	Bisque	10.0579	69	67.57	75	90	72.15
TCGA-EW-A1IX-01A-12R-A144-07	LumA	Bisque	11.7556	55	71.94	76.96	85	72.42
TCGA-AR-A24H-01A-11R-A169-07	LumB	Bisque	17.6252	75	83.74	87.58	90	85.5
TCGA-BH-A0DX-01A-11R-A115-07	LumA	Bisque	16.0682	39	62.95		50	53.27
TCGA-BH-A0H9-01A-11R-A056-07	LumB	Bisque	19.2175	34	88.72	79.34	70	74.7
TCGA-AC-A2QI-01A-12R-A19W-07	LumA	Bisque	17.3958	58	69.4	72.09	60	70.98
TCGA-EW-A1PD-01A-11R-A144-07	LumB	Bisque	21.0405	61	79.62	87.12	70	74.02
TCGA-D8-A27H-01A-11R-A16F-07	Basal	Bisque	20.1639	75	79.31	80.21	94	76.59
TCGA-BH-A18S-01A-11R-A12D-07	LumA	Bisque	19.6855	89	89.48		85	86.76
TCGA-D8-A1XM-01A-21R-A14M-07	LumA	Bisque	7.8563	52	64.52	69.57	65	66.65
TCGA-E9-A1N5-01A-11R-A14D-07	LumB	Bisque	18.478	66	66.89	79.22	80	67.48
TCGA-C8-A3M8-01A-11R-A213-07	LumB	Bisque	40.2615	67	87.24	84.01	80	81.77
TCGA-AR-A0TZ-01A-12R-A084-07	LumB	Bisque	23.276	86	86.74	100	70	85.97
TCGA-BH-A0HL-01A-11R-A10U-07	LumB	Bisque	24.4069		97.45		96.5	88.35
TCGA-A8-A08G-01A-11R-A00Z-07	LumB	Bisque	19.3661	69	79.96		80	73.83
TCGA-A2-A3KD-01A-12R-A213-07	LumA	Bisque	21.8239	50	83.46	85.44	90	82.48
TCGA-AR-A0U3-01A-11R-A109-07	LumB	Bisque	23.7689	79	89.54	94.3	77.5	89.02
TCGA-AR-A2LM-01A-11R-A180-07	LumA	Bisque	17.6935	57	71.99	85.97	75	77.44
TCGA-B6-A0RI-01A-11R-A056-07	LumB	Bisque	20.4267	75	77.98	92.81	75	83.74
TCGA-AO-A0J2-01A-11R-A034-07	Her2	Bisque	21.1981	66	81.56		87.5	78.87
TCGA-D8-A1JE-01A-11R-A13Q-07	LumB	Bisque	3.98374	55	65.9	78.18	90	68.37
TCGA-BH-A0HO-01A-11R-A034-07	LumA	Bisque	8.9406	67	75.87		92.5	70.19
TCGA-A8-A097-01A-11R-A034-07	LumB	Bisque	21.6351	53	73.58		77.5	66.55
TCGA-BH-A0C7-01B-11R-A115-07	LumB	Bisque	17.8435	45	82.73		52.5	77.6
TCGA-BH-A0WA-01A-11R-A109-07	Basal	Bisque	18.1976	60	83.95	82.41	90	79.25
TCGA-AR-A1AY-01A-21R-A12P-07	Basal	Bisque	30.541	79	88.09	85.85	80	85.87
TCGA-A8-A08H-01A-21R-A00Z-07	Basal	Bisque	0	78	36.08		80	37.76
TCGA-AO-A0J6-01A-11R-A034-07	Basal	Bisque	15.6018	66	82.87		95	77.79
TCGA-A2-A4S0-01A-21R-A266-07	LumA	Bisque	20.9334	64	91.87	87.09	80	88.3
TCGA-A2-A0ER-01A-21R-A034-07	LumB	Bisque	22.8544	77	87.08		72.5	83.51
TCGA-A8-A08F-01A-11R-A00Z-07	LumB	Bisque	18.3992		65.99		80	74.13
TCGA-BH-A1FJ-01A-11R-A13Q-07	LumB	Bisque	14.732	93	92.57	100	80	95.48
TCGA-A2-A0D4-01A-11R-A00Z-07	LumB	Bisque	34.9742	72	92.82		82.5	84.56
TCGA-A7-A4SE-01A-11R-A266-07	Basal	Bisque	14.3621	49	78.12	79.86	65	79.13
TCGA-EW-A1P4-01A-21R-A144-07	Basal	Bisque	0	42	73.74	49.67	80	60.75
TCGA-E2-A1IG-01A-11R-A144-07	LumA	Bisque	21.8299	76	77.66	87.56	75	83.99
TCGA-EW-A1PC-01B-11R-A21T-07	LumB	Bisque	15.4606	81	91.65	97.22	85	91.4
TCGA-E9-A1R6-01A-11R-A14D-07	LumB	Bisque	25.6927	65	86.57	90.17	85	83.2
TCGA-A8-A084-01A-21R-A00Z-07	LumB	Bisque	30.6345		86.15		77.5	82.24
TCGA-BH-A18L-01A-32R-A12D-07	LumB	Bisque	24.6347	83	92.7		80	91.13
TCGA-E2-A10A-01A-21R-A115-07	LumB	Bisque	10.2112	82	83.27		85	78.34
TCGA-BH-A18P-01A-11R-A12D-07	Her2	Bisque	11.1543	77	81.64		70	83.6
TCGA-A2-A0YM-01A-11R-A109-07	Basal	Bisque	21.5076	58	76.78	74.95	91	72.66
TCGA-AR-A24Z-01A-11R-A169-07	LumB	Bisque	25.9225	81	87.2	93.1	90	88.86
TCGA-E2-A10B-01A-11R-A10J-07	LumA	Bisque	18.5073	41	78.92	88.83	70	86.46
TCGA-EW-A1P5-01A-11R-A144-07	LumA	Bisque	0	65	77.81	85.5	85	76.29
TCGA-E2-A1IL-01A-11R-A14D-07	LumA	Bisque	19.669	77	83.1	94.18	65	83.23
TCGA-D8-A1X9-01A-12R-A157-07	LumB	Bisque	16.6506	75	72.04	85.69	90	87.03
TCGA-AC-A23E-01A-11R-A157-07	LumA	Bisque	10.8861	50	63.98	85.97	70	57.92
TCGA-AC-A62X-01A-11R-A29R-07	Basal	Bisque	25.8875	79	93.85	97.14	80	92.69
TCGA-D8-A1XY-01A-11R-A14M-07	LumA	Bisque	18.771	45	76.04	72.63	60	69.91
TCGA-A8-A09E-01A-11R-A00Z-07	LumB	Bisque	21.5105		89.97		88.5	88.06
TCGA-D8-A1JJ-01A-31R-A14M-07	LumB	Bisque	17.9352	43	75.62	77.88	60	72.72
TCGA-AO-A0J5-01A-11R-A034-07	LumB	Bisque	21.5803	64	72.51		82.5	63.72
TCGA-A7-A3J0-01A-11R-A213-07	LumA	Bisque	17.5201	87	89.24	86.15	92	86.81
TCGA-BH-A0E1-01A-11R-A056-07	LumB	Bisque	14.9028	74	86.76	97.42	82.5	85.24
TCGA-BH-A6R8-01A-21R-A33J-07	LumA	Bisque	8.65201	72	81.01	81	85	79.13
TCGA-AN-A0XP-01A-11R-A109-07	LumA	Bisque	12.9938	58	82.64	89.96	80	82.77
TCGA-AN-A041-01A-11R-A034-07	LumB	Bisque	22.5995	61	77.88		82.5	72.23
TCGA-BH-A0HY-01A-11R-A056-07	Her2	Bisque	29.1528	75	86.65	97.68	85	88.38
TCGA-A7-A13D-01A-13R-A12P-07	Basal	Bisque	20.7273	55	88.87	85.38	60	86.12
TCGA-E2-A106-01A-11R-A10J-07	LumA	Bisque	26.2366		93.66	95.79	75	95.48
TCGA-A2-A0CW-01A-21R-A115-07	LumB	Bisque	22.1184	58	87.07		60	83.49
TCGA-E9-A5UO-01A-11R-A28M-07	LumB	Bisque	17.1315	92	97	96.23	95	96.98
TCGA-A2-A0YD-01A-11R-A109-07	LumA	Bisque	7.21638	50	61.29	83.34	90	71.42
TCGA-AO-A0JM-01A-21R-A056-07	LumB	Bisque	15.1106	55	77.34	88.88	85	75.82
TCGA-A1-A0SQ-01A-21R-A144-07	LumA	Bisque	24.5023	81	86.52	84.06	82.5	84.17
TCGA-B6-A0RO-01A-22R-A084-07	LumA	Bisque	16.1964	52	91.77	90.22	80	82.27
TCGA-BH-A0BS-01A-11R-A12P-07	LumA	Bisque	19.3803	81	90.38	92.32	82.5	87.22
TCGA-A8-A07L-01A-11R-A00Z-07	LumB	Bisque	21.6791	81	87.97		82.5	84.72
TCGA-E2-A1LL-01A-11R-A144-07	Basal	Bisque	14.6259	46	91.62	67.21	75	65.33
TCGA-AC-A5EH-01A-11R-A28M-07	Her2	Bisque	14.9203	42	70.72	76.65	65	76.04
TCGA-A7-A13F-01A-11R-A12P-07	LumB	Bisque	29.4769	65	84.78	92.36	70	79.15
TCGA-D8-A1XC-01A-11R-A14D-07	LumA	Bisque	25.6803	88	94.28	92.93	98	94.23
TCGA-BH-A202-01A-11R-A14M-07	LumB	Bisque	17.3608	46	74.37	70.58	70	67.58
TCGA-A8-A07Z-01A-11R-A00Z-07	LumB	Bisque	10.3538	88	84.91		90	88.06
TCGA-A2-A1FZ-01A-51R-A14D-07	LumA	Bisque	19.3888	48	69.52	76.63	75	70.87
TCGA-D8-A1JC-01A-11R-A13Q-07	LumB	Bisque	20.7615	74	76.18	82.4	75	83.2
TCGA-A7-A6VX-01A-12R-A33J-07	LumB	Bisque	17.8536	80	80.79	95.59	60	79.13
TCGA-S3-A6ZH-01A-22R-A32P-07	LumB	Bisque	23.9176	71	89.64	92.52	85	86.98
TCGA-AC-A23H-01A-11R-A157-07	Her2	Bisque	28.3014	67	86.83	100	85	81.97
TCGA-A8-A099-01A-11R-A00Z-07	LumA	Bisque	23.0488	86	82.42		85	77.18
TCGA-D8-A1XG-01A-11R-A14D-07	LumA	Bisque	17.6364	83	87.63	92.69	85	89.57
TCGA-E9-A226-01A-21R-A157-07	LumB	Bisque	19.128	63	80.65	94.92	65	72.48
TCGA-D8-A13Z-01A-11R-A115-07	Basal	Bisque	10.9319	38	72.34		75	63.49
TCGA-AR-A5QN-01A-12R-A28M-07	LumA	Bisque	13.0508	60	76.05	82.52	60	74.66
TCGA-BH-A1EN-01A-11R-A13Q-07	Her2	Bisque	27.1859	70	85.18	96.12	85	81.79
TCGA-AN-A0XN-01A-21R-A109-07	Her2	Bisque	24.9572	47	56.05	88.3	80	69.99
TCGA-AR-A1AV-01A-21R-A12P-07	LumB	Bisque	19.3586	65	83.91	95.88	60	78.56
TCGA-A8-A090-01A-11R-A00Z-07	LumB	Bisque	12.1339	59	73.95		72.5	72.23
TCGA-B6-A0X1-01A-11R-A109-07	Basal	Bisque	15.2713	74	84	73.58	80	81.46
TCGA-D8-A1JA-01A-11R-A13Q-07	Her2	Bisque	22.9363	77	78.04	87.77	95	88.58
TCGA-BH-A0B1-01A-12R-A056-07	LumA	Bisque	18.4893		81.04		80	75.3
TCGA-BH-A1EO-01A-11R-A137-07	LumA	Bisque	15.056	48	58.49	88.54	90	74.93
TCGA-D8-A1XJ-01A-11R-A14M-07	Her2	Bisque	19.1992	61	84.15	90.27	90	83.8
TCGA-BH-A0BR-01A-21R-A115-07	Her2	Bisque	15.2153	54	64.02		60	52.33
TCGA-AO-A03U-01B-21R-A10J-07	Normal	Bisque	11.4609	29	55.67	67.04	70	67.47
TCGA-A2-A0T7-01A-21R-A084-07	Normal	Bisque	14.8486	49	77.46	86.85	80	79.23
TCGA-D8-A1JL-01A-11R-A13Q-07	Basal	Bisque	1.3339	42	61.8	51.39	85	47.77
TCGA-D8-A1J9-01A-11R-A13Q-07	Her2	Bisque	17.5837	69	75.51	88.43	92	66.7
TCGA-A8-A07W-01A-11R-A00Z-07	LumB	Bisque	19.7561	68	79.15		80	72.74
TCGA-A1-A0SN-01A-11R-A144-07	LumB	Bisque	16.1558	51	69.33	75.42	80	69.15
TCGA-D8-A1XT-01A-11R-A14M-07	Her2	Bisque	0	56	68.56	75.54	95	72.06
TCGA-A8-A09R-01A-11R-A00Z-07	LumB	Bisque	8.9024	52	70.68		72.5	65.6
TCGA-D8-A1X7-01A-11R-A14M-07	LumB	Bisque	13.7489	76	82.54	78.38	65	83.07
TCGA-A1-A0SM-01A-11R-A084-07	Her2	Bisque	16.7247	60	75.38	89.07	85	79.03
TCGA-E9-A1NG-01A-21R-A14M-07	LumA	Bisque	4.31768	34	54.56	66.05	60	56.05
TCGA-A1-A0SH-01A-11R-A084-07	LumA	Bisque	18.6414	44	69.07	85.3	80	65.74
TCGA-E9-A1N6-01A-11R-A144-07	LumB	Bisque	16.1609		75.9	80.29	80	74.31
TCGA-A2-A4S1-01A-21R-A266-07	Basal	Bisque	0	45	50.78	51.28	70	46.22
TCGA-B6-A3ZX-01A-11R-A239-07	Basal	CBX	4.42465	13	59.92	36.08	75	46.62
TCGA-OL-A5RY-01A-21R-A28M-07	Her2	CBX	9.50188	73	48.42	41.74	70	35.01
TCGA-A2-A0CR-01A-11R-A22K-07	LumA	CBX	15.5431	23	44.58	53.55	75	48.89
TCGA-B6-A0IJ-01A-11R-A034-07	Basal	CBX	8.10758	40	72.23		95	63.33
TCGA-BH-A0H5-01A-21R-A115-07	LumA	CBX	11.1762	100	43.99		47.5	16.32
TCGA-B6-A0I2-01A-11R-A034-07	Basal	CBX	9.71972	46	73.61		87.5	65.22
TCGA-A2-A0T1-01A-21R-A084-07	Her2	CBX	20.6899	19	50.64	52.76	80	41.13
TCGA-D8-A1JG-01B-11R-A13Q-07	Her2	CBX	20.5835	43	67.86	62.23	90	57.24
TCGA-C8-A8HP-01A-11R-A36F-07	Her2	CBX	27.2813	28	68.25	45.76	70	57.94
TCGA-A7-A4SD-01A-11R-A266-07	Basal	CBX	13.2887	48	71.24	53.56	95	48.89
TCGA-EW-A1OV-01A-11R-A144-07	Her2	CBX	14.3674	31	49.28	54.01	80	47.56
TCGA-E2-A1LA-01A-11R-A144-07	LumB	CBX	25.074	56	65.82	66.29	90	66.62
TCGA-C8-A12V-01A-11R-A115-07	Basal	CBX	1.423		47.06		80	50.43
TCGA-S3-AA10-01A-21R-A41B-07	Basal	CBX	4.42267	38	63.05		60	60.53
TCGA-BH-A0B3-01A-11R-A056-07	Basal	CBX	12.4678	61	70.84	69.6	70	64.6
TCGA-BH-A0E6-01A-11R-A034-07	Basal	CBX	9.41329	35	81.68		82.5	76.17
TCGA-E9-A1NC-01A-21R-A26B-07	Basal	CBX	8.17904	41	65.07	52.71	70	54.39
TCGA-E9-A3HO-01A-11R-A213-07	LumB	CBX	42.7967	75	82.56	90.09	90	82.39
TCGA-BH-A209-01A-11R-A157-07	LumB	CBX	12.5557	25	59.79	62.43	60	46.45
TCGA-A2-A0SX-01A-12R-A084-07	Basal	CBX	10.8551	57	60.24	64.86	75	66.26
TCGA-AR-A252-01A-11R-A169-07	LumA	CBX	8.44821	9	49.09	49.24	80	43.82
TCGA-GM-A2DO-01A-11R-A18M-07	LumB	CBX	13.932	36	51.88	37.22	90	57.41
TCGA-E9-A243-01A-21R-A169-07	Basal	CBX	6.20606	21	43.36	36.7	80	38.81
TCGA-B6-A0IE-01A-11R-A034-07	LumB	CBX	43.5947	59	87.76		75	81.36
TCGA-BH-A18H-01A-11R-A12D-07	LumA	CBX	23.1622	31	66.44		60	55.48
TCGA-D8-A1XQ-01A-11R-A14M-07	Basal	CBX	12.6296	48	69	71.35	90	65.81
TCGA-E9-A2JT-01A-22R-A18M-07	Normal	CBX	3.72128	24	39.47	26.73	60	32.75
TCGA-OL-A5RU-01A-11R-A28M-07	LumA	CBX	28.4981	43	70.2	62.42	65	60.58
TCGA-BH-A0RX-01A-21R-A084-07	Basal	CBX	4.02672		52.73	42.87	70	36.6
TCGA-EW-A6SD-01A-12R-A33J-07	Her2	CBX	33.1132	54	73.52	75.83	85	65.73
TCGA-AR-A24U-01A-11R-A169-07	Her2	CBX	15.1663	31	56.08	45.88	85	40.64
TCGA-D8-A140-01A-11R-A115-07	LumA	CBX	30.4308	70	78.68		82.5	75.61
TCGA-B6-A0RT-01A-21R-A084-07	Basal	CBX	3.10788	24	41.89	31.12	72.5	30.32
TCGA-WT-AB41-01A-11R-A41B-07	LumA	CBX	27.7236	51	63.02		75	60.51
TCGA-AO-A12D-01A-11R-A115-07	Her2	CBX	20.8744	30	59.81		87.5	46.47
TCGA-A8-A06R-01A-11R-A00Z-07	LumB	CBX	21.6769	57	68.92		80	61.26
TCGA-BH-A1F0-01A-11R-A137-07	Basal	CBX	4.63674	19	46.49	45.29	85	35.8
TCGA-EW-A1P7-01A-21R-A144-07	Normal	CBX	3.10534	27	46.9	27.54	70	36.84
TCGA-AN-A0XS-01A-22R-A109-07	LumA	CBX	20.8569	45	66.5	81.91	77.5	72.01
TCGA-E9-A3X8-01A-31R-A22U-07	LumA	CBX	24.3722	23	63.56	75.12	80	61.26
TCGA-E2-A573-01A-11R-A29R-07	Basal	CBX	18.3253	36	72.31	55.52	70	63.44
TCGA-BH-A1F6-01A-11R-A13Q-07	Basal	CBX	24.8835	44	72.99	64.65	80	63.16
TCGA-WT-AB44-01A-11R-A41B-07	LumA	CBX	40.7102	61	77.67		65	74.93
TCGA-E2-A159-01A-11R-A115-07	Basal	CBX	20.7272	50	66.62		80	62.75
TCGA-AR-A0U0-01A-11R-A109-07	Basal	CBX	12.3141	40	71.05	60.92	77.5	59.65
TCGA-A8-A06U-01A-11R-A00Z-07	LumB	CBX	39.1233	67	83.45		77.5	79.82
TCGA-AO-A0JC-01A-11R-A056-07	LumA	CBX	1.28676		35.48	23.16	90	13.44
TCGA-D8-A142-01A-11R-A115-07	Basal	CBX	18.1386		71.78		65	62.73
TCGA-A8-A075-01A-11R-A084-07	LumB	CBX	29.2108	52	73.62	70.25	85	67.06
TCGA-A2-A04P-01A-31R-A034-07	Basal	CBX	10.8723	60	74.8		80	70.01
TCGA-D8-A145-01A-11R-A115-07	LumA	CBX	21.6198	38	75.67		75	68.02
TCGA-A8-A07B-01A-11R-A00Z-07	Her2	CBX	46.4984	74	81.46		82.5	75.87
TCGA-AQ-A7U7-01A-22R-A352-07	LumA	CBX	15.6658	26	40.54	56.35	60	52.18
TCGA-GM-A2DA-01A-11R-A18M-07	LumA	CBX	20.873	52	63.05	66.07	85	64.6
TCGA-AO-A03N-01B-11R-A10J-07	LumB	CBX	47.1576	63	84.07	93.01	70	79.42
TCGA-E2-A1B5-01A-21R-A12P-07	LumA	CBX	14.3165	17	50.38	44.64	80	36.04
TCGA-C8-A12W-01A-11R-A115-07	Her2	CBX	29.0269	44	71.63		80	62.52
TCGA-AN-A0AR-01A-11R-A00Z-07	Basal	CBX	25.4769	91	94.78		90	93.97
TCGA-A7-A56D-01A-11R-A27Q-07	LumB	CBX	37.8635	64	70.21		65	58.7
TCGA-A8-A08R-01A-11R-A034-07	Basal	CBX	16.6373	48	69.88		70	60.15
TCGA-A7-A4SA-01A-11R-A266-07	LumA	CBX	30.8653	43	65.06	72.07	75	70.65
TCGA-GM-A3XL-01A-11R-A22U-07	Basal	CBX	12.0062	67	82.13	74.16	90	73.11
TCGA-A2-A04X-01A-21R-A034-07	Her2	CBX	30.9287	59	70.44		82.5	72.23
TCGA-E2-A1B6-01A-31R-A12P-07	Basal	CBX	3.172		57.96	28.68	60	43.96
TCGA-E9-A5FK-01A-11R-A27Q-07	LumA	CBX	29.9267		53.94		70	23.08
TCGA-GM-A2DB-01A-31R-A18M-07	Her2	CBX	49.0388	31	84.71	58.05	75	67.23
TCGA-HN-A2NL-01A-11R-A18M-07	Basal	CBX	7.77872	88	89.76	90.24	80	89.57
TCGA-AO-A03R-01A-21R-A034-07	Basal	CBX	36.459	62	78.1		80	72.43
TCGA-A2-A0CL-01A-11R-A115-07	Her2	CBX	4.75009	14	41.82		45	37.16
TCGA-AN-A0FL-01A-11R-A034-07	Basal	CBX	56.9903	94	92.71		82.5	91.15
TCGA-AR-A24Q-01A-12R-A169-07	Basal	CBX	5.66113	54	72.72	75.09	75	65.75
TCGA-C8-A138-01A-11R-A115-07	Her2	CBX	22.0651	43	61.11		72.5	57.07
TCGA-D8-A143-01A-11R-A115-07	Basal	CBX	25.715	72	86.79		80	83.11
TCGA-B6-A0IN-01A-11R-A034-07	LumB	CBX	34.2448	59	64.21		90	72.23
TCGA-AQ-A54N-01A-11R-A266-07	Basal	CBX	17.0439	91	95.45	89.17	95	90.75
TCGA-LD-A7W5-01A-22R-A352-07	LumA	CBX	18.9198	26	62.97	63.08	60	60.09
TCGA-A8-A09X-01A-11R-A00Z-07	Her2	CBX	32.412	30	60.49		85	47.4
TCGA-BH-A0W5-01A-11R-A109-07	LumA	CBX	17.8841	33	56.54	58.94	75	51.4
TCGA-LD-A9QF-01A-32R-A41B-07	Her2	CBX	12.0672		42		70	14.97
TCGA-B6-A0IQ-01A-11R-A034-07	Basal	CBX	16.0391	54	89.77		82.5	70.19
TCGA-C8-A275-01A-21R-A16F-07	Her2	CBX	22.7828	55	68	66.17	75	66.08
TCGA-AO-A1KR-01A-12R-A144-07	Basal	CBX	24.5767	41	91.07	67.15	90	74.23
TCGA-A2-A25D-01A-12R-A16F-07	LumB	CBX	25.7124	57	64.7	67.07	80	67.56
TCGA-E9-A3QA-01A-61R-A22K-07	Basal	CBX	8.63633	30	63.29	44.86	90	47.5
TCGA-BH-A0DK-01A-21R-A056-07	LumA	CBX	21.5605	52	53.84	73.16	70	68.37
TCGA-AO-A129-01A-21R-A10J-07	Basal	CBX	18.312	53	72.57	64.55	72.5	62.81
TCGA-E2-A1LS-01A-12R-A157-07	Basal	CBX	10.1031		91.25	91.16	80	89.17
TCGA-E2-A3DX-01A-21R-A213-07	LumA	CBX	18.8712	29	50.8	60.21	60	56.72
TCGA-B6-A0IH-01A-11R-A115-07	LumA	CBX	15.2335	26	70.26		50	60.66
TCGA-AQ-A54O-01A-11R-A266-07	LumB	CBX	48.7168	74	84.38	89.37	80	79.84
TCGA-A2-A3XX-01A-21R-A239-07	Basal	CBX	33.5256	55	81.38	78.89	88	78.68
TCGA-GM-A3NY-01A-11R-A21T-07	LumA	CBX	40.3853	75	84.39	92.02	85	83.63
TCGA-E2-A1L8-01A-11R-A13Q-07	LumA	CBX	32.1355	57	77.51	78.72	85	74.49
TCGA-AO-A0JJ-01A-11R-A056-07	LumA	CBX	23.995	51	57.35	80.83	70	68.54
TCGA-PE-A5DE-01A-11R-A27Q-07	LumA	CBX	24.5561	36	54.75		90	50.43
TCGA-AC-A3QP-01A-11R-A22U-07	LumA	CBX	33.1913	43	65.4	80.36	60	80.4
TCGA-C8-A3M7-01A-12R-A21T-07	Normal	CBX	28.7591	42	76.43	72.1	80	69.62
TCGA-D8-A1JF-01A-11R-A13Q-07	Her2	CBX	32.0614	49	76.25	75.33	95	71.64
TCGA-AC-A5XS-01A-11R-A29R-07	LumB	CBX	27.9255	48	65.91	67.77	80	65.6
TCGA-A8-A0A6-01A-12R-A056-07	LumA	CBX	26.708	31	64.81	80.49	75	66.91
TCGA-AR-A0TW-01A-11R-A084-07	LumB	CBX	43.1913	48	76.26	72.27	90	79.47
TCGA-E2-A1II-01A-11R-A144-07	Basal	CBX	5.27602	47	63.01	45.14	95	55.84
TCGA-A8-A094-01A-11R-A00Z-07	Her2	CBX	38.9065	58	67.7		80	57.18
TCGA-C8-A1HF-01A-11R-A137-07	Her2	CBX	17.3867	55	66.04	80.48	95	61.22
TCGA-AC-A5XU-01A-11R-A28M-07	LumA	CBX	30.5742	78	83.01	87.12	65	77.98
TCGA-B6-A0I5-01A-11R-A034-07	LumA	CBX	49.9109	64	80.07		82.5	74.66
TCGA-BH-A0BM-01A-11R-A056-07	LumA	CBX	38.2438	60	79.6	91.89	84	78.86
TCGA-A8-A09Q-01A-11R-A00Z-07	LumB	CBX	31.9414	49	65.77		75	54.57
TCGA-AC-A2FF-01A-11R-A17B-07	Normal	CBX	11.2511	100	57.05	68.68	80	66.67
TCGA-AO-A0J9-01A-11R-A034-07	LumA	CBX	17.4956	38	55.4		85	52.33
TCGA-BH-A0C0-01A-21R-A056-07	LumB	CBX	21.2159	27	62.23	55.86	85	50.68
TCGA-LL-A73Z-01A-11R-A32P-07	Normal	CBX	31.0438	23	68.08	78.5	70	57.7
TCGA-EW-A1PA-01A-11R-A144-07	LumA	CBX	37.5217	64	82.88	74.87	70	77.39
TCGA-AO-A125-01A-11R-A10J-07	LumB	CBX	63.9287	96	96.87	100	96	98.4
TCGA-OL-A66N-01A-12R-A31O-07	LumA	CBX	42.0179	38	72.93	82.38	70	65.73
TCGA-A8-A06O-01A-11R-A00Z-07	LumB	CBX	44.0775	64	79.92		77.5	73.79
TCGA-AO-A0JE-01A-11R-A056-07	Her2	CBX	20.7362	48	55.02	71.89	85	66.12
TCGA-AN-A0AL-01A-11R-A00Z-07	Basal	CBX	12.6986	78	69.57		80	61.26
TCGA-D8-A27W-01A-11R-A16F-07	LumB	CBX	37.6306	44	79.27	76.66	70	71.55
TCGA-AO-A03P-01A-11R-A00Z-07	LumB	CBX	47.9231	78	86.82		87.5	83.16
TCGA-D8-A3Z5-01A-41R-A24H-07	LumA	CBX	37.37	44	87.96	90.29	75	84.7
TCGA-A2-A0T2-01A-11R-A084-07	Basal	CBX	32.5127	70	82.86	85.8	82.5	86.31
TCGA-BH-A0EB-01A-11R-A034-07	LumA	CBX	22.2065	41	60.17		85	55.17
TCGA-E2-A10C-01A-21R-A10J-07	LumB	CBX	52.7763	50	76.08	76.59	80	69.38
TCGA-BH-A0HK-01A-11R-A056-07	LumA	CBX	28.6223	78	76.49	91.63	92.5	83.57
TCGA-A7-A26G-01A-21R-A169-07	Basal	CBX	2.81653	38	58.02	54.81	60	51.82
TCGA-D8-A27M-01A-11R-A16F-07	Basal	CBX	5.74428	45	56.52	54.46	70	54.46
TCGA-AO-A1KP-01A-11R-A13Q-07	LumB	CBX	51.1021	90	93.5	100	80	96.11
TCGA-A2-A3XZ-01A-42R-A239-07	Her2	CBX	33.7109	27	70.79	49.7	85	61.38
TCGA-BH-A18G-01A-11R-A12D-07	Basal	CBX	8.71437	77	82.79		90	91.2
TCGA-GM-A4E0-01A-12R-A266-07	LumA	CBX	6.84392	26	48.85	62.31	80	59.18
TCGA-D8-A1JK-01A-11R-A13Q-07	Her2	CBX	29.23	41	63.72	64.01	85	58.18
TCGA-A8-A09M-01A-11R-A00Z-07	LumB	CBX	41.6573	78	75.7		72.5	83.6
TCGA-A2-A25F-01A-11R-A169-07	Basal	CBX	0.337901		23.31	26.72	75	24.89
TCGA-LL-A441-01A-11R-A24H-07	Basal	CBX	5.55539	22	61.89	50.19	75	49.3
TCGA-A8-A08I-01A-11R-A00Z-07	LumB	CBX	18.9971	65	66.07		82.5	70.19
TCGA-A2-A0CQ-01A-21R-A034-07	LumA	CBX	36.6078	80	82.3		72.5	77.01
TCGA-D8-A1JB-01A-11R-A13Q-07	LumA	CBX	21.2437	28	63.19	65.31	60	46.48
TCGA-AO-A0JL-01A-11R-A056-07	Basal	CBX	19.2211		87.51	95.29	82.5	80.53
TCGA-LL-A5YN-01A-11R-A28M-07	LumA	CBX	27.9332	34	61.56	52.63	70	48.85
TCGA-D8-A1XZ-01A-11R-A14M-07	LumB	CBX	35.9954	66	76.15	75.14	85	77.04
TCGA-E2-A158-01A-11R-A12D-07	Basal	CBX	12.2059	100	95.34		80	77.99
TCGA-BH-A0AW-01A-11R-A056-07	Her2	CBX	26.1356	45	53.73	74.64	77.5	66.17
TCGA-LL-A7T0-01A-31R-A352-07	LumB	CBX	46.7206	60	82.71	85.45	60	83.6
TCGA-EW-A3E8-01B-11R-A24H-07	LumA	CBX	29.7015	31	63.05	68.87	80	66.89
TCGA-AN-A0FT-01A-11R-A034-07	LumB	CBX	51.8214	62	76.3		90	72.43
TCGA-OL-A5D7-01A-11R-A27Q-07	Basal	CBX	17.8705	62	76.71		85	72.04
TCGA-A2-A04Y-01A-21R-A034-07	LumB	CBX	40.927	60	73.01		80	73.18
TCGA-BH-A0DH-01A-11R-A084-07	LumA	CBX	52.1126	76	83.17	89.55	85	85.97
TCGA-E9-A5FL-01A-11R-A27Q-07	Basal	CBX	27.5849	35	79.87		70	78.66
TCGA-C8-A12K-01A-21R-A115-07	Basal	CBX	4.63837	53	58.74		77.5	55.78
TCGA-E9-A22D-01A-11R-A157-07	LumB	CBX	24.9381	38	55.92	72.85	85	57.21
TCGA-BH-A42U-01A-12R-A24H-07	Normal	CBX	10.1125		69.33	71.28	70	69.73
TCGA-AR-A5QQ-01A-11R-A28M-07	Basal	CBX	1.6726	29	61.73	43.6	90	49.09
TCGA-AR-A2LJ-01A-12R-A19W-07	LumA	CBX	28.1924	40	57.97	76.78	70	65.2
TCGA-A2-A0CZ-01A-11R-A034-07	LumA	CBX	15.946		62.43		87.5	74.13
TCGA-B6-A0WT-01A-11R-A109-07	LumA	CBX	36.8759	66	82.15	87.59	70	77.88
TCGA-A8-A0A2-01A-11R-A034-07	LumA	CBX	43.157	65	75.21		75	76.9
TCGA-E2-A1LI-01A-12R-A157-07	Basal	CBX	9.86853	30	83.56	54.81	85	65.05
TCGA-A2-A0CP-01A-11R-A034-07	LumA	CBX	26.7065	47	75.16		70	64.09
TCGA-V7-A7HQ-01A-11R-A33J-07	LumA	CBX	45.1569	75	82.83	90.88	70	77.74
TCGA-A1-A0SP-01A-11R-A084-07	Basal	CBX	18.9892	63	80.6	66.03	72.5	69.13
TCGA-BH-A0W7-01A-11R-A115-07	LumB	CBX	31.0906	56	59.85		60	70.34
TCGA-AQ-A04J-01A-02R-A034-07	Basal	CBX	3.42239	45	60.55		72.5	59.91
TCGA-PL-A8LY-01A-11R-A41B-07	Normal	CBX	25.4687	65	91.01		80	79.52
TCGA-AC-A3TM-01A-11R-A22K-07	LumA	CBX	35.8295	44	79.8	84.05	85	83.22
TCGA-LL-A5YM-01A-11R-A28M-07	LumB	CBX	53.0032	79	82.99	88.12	90	88.06
TCGA-BH-A0DL-01A-11R-A115-07	Basal	CBX	13.0501	50	69.44		65	66.55
TCGA-LD-A66U-01A-11R-A31O-07	LumA	CBX	36.0512	48	69.5	78.28	80	61.26
TCGA-A2-A3XV-01A-21R-A239-07	Her2	CBX	65.8969	66	82.62	86.41	85	83.6
TCGA-E2-A1IH-01A-11R-A13Q-07	LumA	CBX	23.732	44	50.01	74.04	75	45.12
TCGA-AQ-A04L-01B-21R-A10J-07	Her2	CBX	42.4621		81.86	97.32	85	82.62
TCGA-AR-A2LE-01A-11R-A180-07	LumA	CBX	48.9222	74	84.26	86.5	92	83.06
TCGA-B6-A0WX-01A-11R-A109-07	Basal	CBX	14.7067	34	70.83	75.96	75	54.99
TCGA-A2-A0CY-01A-12R-A034-07	LumB	CBX	64.579		95.72		82.5	51.45
TCGA-D8-A1Y2-01A-11R-A157-07	LumB	CBX	20.2465	43	45.04	60.69	70	41.27
TCGA-BH-A0B6-01A-11R-A19W-07	LumA	CBX	21.1569		48.49	57.73	57.5	49.75
TCGA-BH-A28O-01A-11R-A22K-07	Normal	CBX	15.2361	22	72.57	85.05	70	85.91
TCGA-GM-A2DD-01A-11R-A180-07	Her2	CBX	24.6907	32	51.05	67.21	75	54.37
TCGA-A2-A04T-01A-21R-A034-07	Basal	CBX	5.91683	61	81.14		82.5	74.66
TCGA-EW-A2FV-01A-11R-A17B-07	LumB	CBX	34.8196	40	73.44	76.41	60	70.37
TCGA-E2-A108-01A-13R-A10J-07	Normal	CBX	6.23516	20	34.44	57.81	80	44.58
TCGA-3C-AALI-01A-11R-A41B-07	Her2	CBX	41.0928	64	76.61		60	69.74
TCGA-A2-A0YH-01A-11R-A109-07	LumB	CBX	29.0876	43	60.01	65.85	75	60.68
TCGA-UU-A93S-01A-21R-A41B-07	Her2	CBX	66.1437	61	90.14		80	83.39
TCGA-BH-A0GZ-01A-11R-A056-07	LumA	CBX	49.5824	70	81.6	93.83	82.5	79.78
TCGA-B6-A409-01A-11R-A24H-07	Basal	CBX	25.3746	25	85.72	77.48	75	77.01
TCGA-A2-A1G6-01A-11R-A13Q-07	Normal	CBX	16.8545		78.49	87.25	75	79.13
TCGA-BH-A0DS-01A-11R-A056-07	LumA	CBX	32.5038	63	71.61	90.49	77.5	74.23
TCGA-A2-A0YI-01A-31R-A10J-07	LumA	CBX	19.754	44	59.31	76.29	77.5	66.82
TCGA-JL-A3YW-01A-12R-A239-07	Her2	CBX	20.4044	34	54.18	74.49	80	61.26
TCGA-LD-A7W6-01A-81R-A352-07	LumA	CBX	44.1928	59	82.29	92.06	80	88.06
TCGA-B6-A0IB-01A-11R-A034-07	LumB	CBX	74.8104	74	95.09		85	86.46
TCGA-A8-A079-01A-21R-A00Z-07	LumB	CBX	54.5359	73	87.46		72.5	84.02
TCGA-AC-A2FO-01A-11R-A180-07	LumA	CBX	28.8852	38	61.32	68.79	60	59.56
TCGA-A8-A09K-01A-11R-A00Z-07	LumB	CBX	51.4473		86.93		72.5	88.36
TCGA-3C-AALJ-01A-31R-A41B-07	LumB	CBX	27.9122	53	73.64		65	76.66
TCGA-A2-A1G4-01A-11R-A13Q-07	LumB	CBX	53.1701	78	88.68	88.12	90	88.79
TCGA-AR-A24N-01A-11R-A169-07	LumB	CBX	35.533	77	81.16	91.5	85	85.11
TCGA-AO-A12G-01A-11R-A10J-07	LumA	CBX	52.183	68	78.32	90.98	80	81.06
TCGA-AR-A24K-01A-11R-A169-07	LumB	CBX	56.3834	78	91.3	98.64	75	89.74
TCGA-A2-A0YK-01A-22R-A109-07	Normal	CBX	11.1877	40	53.13	62.91	72.5	55.16
TCGA-BH-A0B4-01A-11R-A00Z-07	LumB	CBX	32.9291	55	70.82		87.5	67.49
TCGA-BH-A42V-01A-11R-A24H-07	LumA	CBX	33.451	37	73.43	79.57	85	64.97
TCGA-A2-A04V-01A-21R-A034-07	LumB	CBX	36.0896	84	77.08		77.5	83.41
TCGA-AO-A03T-01A-21R-A034-07	LumA	CBX	52.4366	53	85.46		77.5	81.3
TCGA-A1-A0SF-01A-11R-A144-07	LumA	CBX	45.5218	44	75.93	76.94	70	72.37
TCGA-BH-A1F5-01A-12R-A13Q-07	LumA	CBX	51.3523		87.73	93.17	85	89.69
TCGA-AO-A1KQ-01A-11R-A13Q-07	LumB	CBX	42.3123		76.72	73.33	90	73.14
TCGA-GM-A3XN-01A-12R-A22U-07	LumA	CBX	21.0107	38	66.25	74.17	82	73.12
TCGA-AC-A23C-01A-12R-A169-07	LumA	CBX	28.2463	48	73.55	68.05	85	63.47
TCGA-AR-A2LH-01A-31R-A18M-07	Normal	CBX	18.5042	23	60.17	50.28	80	46.97
TCGA-BH-A0AY-01A-21R-A00Z-07	LumB	CBX	33.9955	42	63.76		70	56.12
TCGA-E2-A15C-01A-31R-A12D-07	LumA	CBX	40.8787	75	80.31		80	74.31
TCGA-Z7-A8R5-01A-42R-A41B-07	LumA	CBX	14.1462	18	69.23		70	69.19
TCGA-C8-A1HJ-01A-11R-A13Q-07	Basal	CBX	5.82766	76	89.65	80.9	95	86.99
TCGA-BH-A0B9-01A-11R-A056-07	Basal	CBX	12.0501	62	80.57	58.92	85	72.43
TCGA-B6-A402-01A-11R-A239-07	Basal	CBX	48.5116	72	91.84	89.39	90	89.97
TCGA-B6-A1KC-01B-11R-A157-07	LumB	CBX	51.2141	82	90.35	100	95	90.52
TCGA-A2-A0CM-01A-31R-A034-07	Basal	CBX	18.4553	38	66.07		77.5	54.97
TCGA-E2-A152-01A-11R-A12D-07	Her2	CBX	32.9005	58	74.41		90	66.3
TCGA-AR-A5QM-01A-11R-A27Q-07	LumA	CBX	34.8902	38	69.52		70	61.58
TCGA-A2-A3XU-01A-12R-A22U-07	Basal	CBX	17.7731	90	96.95	80.62	90	80.7
TCGA-A2-A0CT-01A-31R-A056-07	LumB	CBX	65.2354	80	89.59	100	79	100
TCGA-GM-A2DI-01A-31R-A18M-07	LumA	CBX	18.4918	22	44.23	46.23	80	38.72
TCGA-E9-A1R0-01A-22R-A16F-07	LumA	CBX	28.3184	52	76.83	72.7	65	70.49
TCGA-AC-A6NO-01A-12R-A33J-07	LumA	CBX	51.6782	77	89.1	87.82	70	86.25
TCGA-C8-A132-01A-31R-A115-07	LumA	CBX	20.4019	28	64.08			52.28
TCGA-B6-A0RS-01A-11R-A084-07	Her2	CBX	43.2171	51	76.37	75.75	88.5	71.97
TCGA-LL-A50Y-01A-11R-A266-07	LumA	CBX	47.6757	78	80.42	87.2	80	74.47
TCGA-E2-A1LK-01A-21R-A14D-07	Basal	CBX	27.4833	67	92.68	92.68	90	85.94
TCGA-E9-A1RI-01A-11R-A169-07	LumA	CBX	29.3062	59	72.01	85.68	90	67.64
TCGA-C8-A135-01A-11R-A115-07	Her2	CBX	38.1708	25	75.58		75	67.89
TCGA-E9-A1RA-01A-11R-A14D-07	LumA	CBX	41.8445	38	81.24	63.87	75	68.29
TCGA-A8-A09G-01A-21R-A00Z-07	Her2	CBX	43.0892	61	77.44		77.5	70.41
TCGA-OL-A66O-01A-11R-A31O-07	LumB	CBX	61.5662	74	90.71	98.22	80	88.43
TCGA-A2-A25E-01A-11R-A169-07	LumB	CBX	57.2236	66	86.46	83.58	85	80.77
TCGA-S3-A6ZG-01A-22R-A32P-07	LumB	CBX	46.7945	67	82.59	89.93	60	77.41
TCGA-AN-A04C-01A-21R-A034-07	Her2	CBX	69.4661	64	87.26		82.5	83.75
TCGA-D8-A1XL-01A-11R-A14M-07	LumB	CBX	34.6529	56	72.67	75.17	75	71.84
TCGA-D8-A1Y3-01A-11R-A157-07	LumB	CBX	35.7551	71	76.92	93.04	90	81.37
TCGA-A2-A0EO-01A-11R-A034-07	LumA	CBX	34.9202	47	67.93		72.5	60.86
TCGA-AC-A8OS-01A-12R-A41B-07	LumA	CBX	38.8768	46	66.67		85	65.23
TCGA-E2-A15O-01A-11R-A115-07	LumB	CBX	52.9879	79	90.88		95	88.66
TCGA-A7-A426-01A-22R-A24H-07	LumA	CBX	29.04	44	77.41	85.65	80	70.37
TCGA-LL-A6FQ-01A-11R-A31O-07	LumA	CBX	65.2864	79	83.21	95.08	75	78.26
TCGA-GM-A2D9-01A-11R-A18M-07	LumA	CBX	48.7851	73	78.18	88.09	85	86.79
TCGA-C8-A26W-01A-11R-A16F-07	LumB	CBX	33.6698	64	73.04	77.23	80	70.58
TCGA-AO-A0J4-01A-11R-A034-07	Basal	CBX	17.5014	45	74.26		70	66.1
TCGA-EW-A424-01A-11R-A24H-07	LumA	CBX	40.7468		85.93	94.72	70	88.06
TCGA-EW-A1P3-01A-11R-A144-07	LumB	CBX	44.8885	68	81.58	81.66	80	78.4
TCGA-A7-A4SF-01A-11R-A266-07	Her2	CBX	58.5607	77	86.19	75.75	68	74.98
TCGA-C8-A1HM-01A-12R-A137-07	LumB	CBX	26.217	42	68.26	73.37	85	57.04
TCGA-AN-A0XU-01A-11R-A109-07	Basal	CBX	25.1754	61	87.16	80.53	80	78.75
TCGA-AR-A5QP-01A-11R-A28M-07	LumA	CBX	28.5091	37	80.74	86.5	80	74.89
TCGA-AC-A3BB-01A-21R-A19W-07	LumA	CBX	24.2655	27	57.19	65.62	85	52.99
TCGA-A2-A0D1-01A-11R-A034-07	Her2	CBX	57.0973	76	91.72		82.5	89.8
TCGA-BH-A0E0-01A-11R-A056-07	Basal	CBX	51.5695	57	90.13	73.91	87.5	74.86
TCGA-A7-A13H-01A-11R-A22K-07	LumA	CBX	27.7186	44	65.96	76.78	62.5	67.1
TCGA-E9-A244-01A-11R-A169-07	Basal	CBX	11.186	46	87.87	70.71	60	64.48
TCGA-B6-A0WZ-01A-11R-A109-07	LumB	CBX	65.3959	63	88.82	90.57	77.5	85.86
TCGA-D8-A1XW-01A-11R-A14M-07	Basal	CBX	0.498127	64	61.26	59.63	90	66.98
TCGA-E9-A249-01A-11R-A169-07	LumB	CBX	44.4788	69	87.65	88.33	90	86.17
TCGA-EW-A1P6-01A-11R-A144-07	LumA	CBX	46.9927	75	82.98	85.07	85	82.53
TCGA-E2-A14Z-01A-11R-A115-07	LumA	CBX	24.148	41	64.26		70	55.17
TCGA-AO-A03M-01B-11R-A10J-07	Her2	CBX	32.9658	31	71.94	69.25	80	65.14
TCGA-D8-A1JP-01A-11R-A13Q-07	LumB	CBX	26.811	68	68.78	82.74	75	81.98
TCGA-D8-A1XF-01A-11R-A14D-07	LumB	CBX	46.9096	78	94.02	97.64	85	91.59
TCGA-OL-A5RX-01A-11R-A28M-07	LumA	CBX	32.7895	43	81.48	80.18	65	80.19
TCGA-A2-A0CK-01A-11R-A22K-07	LumA	CBX	28.5543	69	77.83	87.39	75	70.57
TCGA-B6-A0I1-01A-11R-A21T-07	Basal	CBX	45.0191	78	96.14	73.17	65	81.98
TCGA-A8-A06Q-01A-11R-A034-07	LumB	CBX	74.6227	78	95.41		85	91.2
TCGA-AR-A0TS-01A-11R-A115-07	Basal	CBX	12.4393		59.86		60	46.54
TCGA-D8-A27K-01A-11R-A16F-07	LumA	CBX	24.4519	54	74.94	74.98	85	72.68
TCGA-AR-A1AX-01A-11R-A12P-07	LumA	CBX	19.6412	19	56.28	53.48	70	37.05
TCGA-OL-A5RW-01A-11R-A28M-07	Basal	CBX	36.109	79	85.39	85.16	80	81.21
TCGA-D8-A27I-01A-11R-A16F-07	LumA	CBX	20.071	27	63.21	69.58	85	59.41
TCGA-AR-A1AJ-01A-21R-A12P-07	Basal	CBX	4.3407	19	45.76	42.04	65	41
TCGA-EW-A1OZ-01A-11R-A144-07	Her2	CBX	48.706	63	76.32	89.08	75	82.05
TCGA-A2-A0EN-01A-13R-A084-07	LumA	CBX	23.0278	42	48.79	65.13	85	58.83
TCGA-C8-A131-01A-11R-A115-07	Basal	CBX	39.7017	27	77.31		60	70.24
TCGA-A2-A4RY-01A-31R-A266-07	Normal	CBX	22.9201	24	73.43	81.46	85	79.13
TCGA-EW-A1OY-01A-11R-A144-07	LumB	CBX	54.7165	81	87.12	89.72	80	89.73
TCGA-AR-A2LN-01A-21R-A18M-07	LumA	CBX	18.4719	42	65.76	78.25	75	67.02
TCGA-C8-A1HK-01A-21R-A13Q-07	Her2	CBX	50.118	76	88.86	85.71	75	87.52
TCGA-C8-A27A-01A-11R-A169-07	LumB	CBX	45.4746	76	92.34	89.06	70	89.49
TCGA-AC-A6IW-01A-12R-A33J-07	Basal	CBX	12.3254	54	65.52	53.45	60	54.23
TCGA-5L-AAT0-01A-12R-A41B-07	LumA	CBX	27.06	53	66.35		70	65.01
TCGA-BH-A0BA-01A-11R-A056-07	LumA	CBX	44.1979	48	79.44	89.45	87	72.78
TCGA-A2-A04W-01A-31R-A115-07	Her2	CBX	50.6184	30	79.41		60	73.09
TCGA-AC-A2FG-01A-11R-A17B-07	LumA	CBX	34.4015	57	83.6	85.14	60	78.95
TCGA-AN-A0XV-01A-11R-A109-07	LumA	CBX	35.2294	52	75.79	86.2	75	71.21
TCGA-E2-A1IK-01A-11R-A144-07	LumA	CBX	44.2701	45	81.15	66.71	80	75.46
TCGA-A8-A09C-01A-11R-A00Z-07	LumB	CBX	55.3197	84	88.29		93	85.15
TCGA-BH-A1FG-01A-11R-A13Q-07	LumA	CBX	57.919	85	87.41	94.53	60	90.42
TCGA-W8-A86G-01A-21R-A36F-07	LumA	CBX	36.1605	33	88.4	92.21	80	88.06
TCGA-BH-A0HN-01A-11R-A10U-07	LumA	CBX	70.0751		92.08	98.41	95	90.3
TCGA-A2-A3Y0-01A-11R-A239-07	Basal	CBX	23.9014	63	79.54	59.75	95	73.26
TCGA-A7-A0CG-01A-12R-A056-07	LumA	CBX	22.9507	39	62.6		77.5	53.27
TCGA-BH-A8FZ-01A-11R-A352-07	Normal	CBX	24.9651	35	60.57	73.21	70	65.73
TCGA-E2-A14O-01A-31R-A115-07	LumB	CBX	58.9165	70	87.94		80	81.71
TCGA-B6-A0X7-01A-11R-A10J-07	LumA	CBX	41.4722	59	82.1	94.24	75	74.58
TCGA-AN-A0XT-01A-11R-A109-07	LumA	CBX	48.0815	81	87.03	85.26	80	81.63
TCGA-OL-A66I-01A-21R-A29R-07	Basal	CBX	5.70924	28	48.29	54.49	75	49.99
TCGA-B6-A401-01A-11R-A239-07	LumA	CBX	44.1764	30	75.25	67.97	85	67.44
TCGA-A8-A07C-01A-11R-A034-07	Basal	CBX	9.70081		80.05		82.5	73.96
TCGA-BH-A203-01A-12R-A169-07	Her2	CBX	36.1375	37	76.37	68.72	75	59.05
TCGA-BH-A0B8-01A-21R-A056-07	LumA	CBX	57.1874		85.71	98.27	85	93.42
TCGA-A8-A08T-01A-21R-A00Z-07	LumA	CBX	43.8263	78	83.35		70	79.13
TCGA-E2-A1LG-01A-21R-A14M-07	Basal	CBX	25.4715	78	92.39	62.8	95	84.21
TCGA-PE-A5DD-01A-12R-A27Q-07	LumB	CBX	40.2766	74	74.28		80	68.16
TCGA-AO-A12F-01A-11R-A115-07	Basal	CBX	5.35041	77	84.33		82.5	79.78
TCGA-EW-A6S9-01A-22R-A33J-07	Her2	CBX	40.8413	75	81.34	88.52	80	75.71
TCGA-AR-A2LO-01A-31R-A18M-07	LumA	CBX	22.1392	33	67.56	72.17	85	63.88
TCGA-E9-A1RF-01A-11R-A157-07	LumB	CBX	35.6457	49	67.43	86.5	75	64.24
TCGA-E9-A1N3-01A-12R-A157-07	LumA	CBX	56.5057	78	93.74	97.35	90	90.93
TCGA-AN-A0AT-01A-11R-A034-07	Basal	CBX	16.355	64	88.75		72.5	79.13
TCGA-3C-AALK-01A-11R-A41B-07	LumA	CBX	39.1351	61	75.06		60	68.69
TCGA-E2-A14P-01A-31R-A12D-07	Her2	CBX	44.7462	48	86.33		80	70.19
TCGA-C8-A12M-01A-11R-A115-07	LumB	CBX	49.0574	69	89.58		93.5	86.9
TCGA-A2-A1FV-01A-11R-A13Q-07	LumA	CBX	38.4682	90	89.57	95.43	90	93.09
TCGA-AR-A254-01A-21R-A169-07	Her2	CBX	28.4239	45	60.29	73.5	70	64.58
TCGA-PE-A5DC-01A-12R-A27Q-07	LumB	CBX	52.3371		87.43		85	77.09
TCGA-5L-AAT1-01A-12R-A41B-07	LumA	CBX	24.0772		58.97		60	55.53
TCGA-EW-A1J3-01A-11R-A13Q-07	LumB	CBX	40.959	79	84.55	87.72	90	84.55
TCGA-BH-A0DZ-01A-11R-A00Z-07	Her2	CBX	35.3198	65	65.72		88.5	77.92
TCGA-E2-A2P6-01A-11R-A19W-07	LumB	CBX	53.7266	86	83.44	95.69	88	88.2
TCGA-A2-A1G0-01A-11R-A13Q-07	LumA	CBX	38.6066	51	71.03	78.37	95	70.88
TCGA-A7-A4SB-01A-21R-A266-07	LumA	CBX	58.7404	67	87.89	93.7	80	84.6
TCGA-AR-A1AM-01A-41R-A22K-07	LumA	CBX	37.3264	45	76.38	76	70	71.82
TCGA-BH-A18U-01A-21R-A12D-07	LumB	CBX	42.8017	68	79.49		75	80.77
TCGA-E2-A15J-01A-11R-A12P-07	LumB	CBX	59.3521	89	89.95	100	80	93.56
TCGA-AR-A0TX-01A-11R-A084-07	Her2	CBX	31.5845	41	62.48	64.02	72.5	58.18
TCGA-A2-A0EX-01A-21R-A034-07	LumA	CBX	38.7497	61	75.21		72.5	67.38
TCGA-A7-A0CJ-01A-21R-A00Z-07	LumB	CBX	63.6553	81	90.28		77.5	87.85
TCGA-B6-A40C-01A-11R-A239-07	LumB	CBX	27.5761	72	74.94	86.45	80	79.13
TCGA-XX-A89A-01A-11R-A36F-07	LumA	CBX	13.6032	34	51.18	63.57	65	60.67
TCGA-A2-A04U-01A-11R-A115-07	Basal	CBX	5.94763	82	90.71		65	86.02
TCGA-EW-A1PH-01A-11R-A14M-07	Basal	CBX	21.8351	75	88.52	74.18	85	82.29
TCGA-A8-A08B-01A-11R-A00Z-07	Her2	CBX	50.1339	66	87.2		75	79.13
TCGA-E2-A14N-01A-31R-A137-07	Basal	CBX	11.3089	22	86.71	62.3	90	47.69
TCGA-A8-A08P-01A-11R-A00Z-07	LumB	CBX	39.1712		60.4		82.5	61.26
TCGA-AR-A0TV-01A-21R-A084-07	LumB	CBX	37.7445	61	79.56	84.71	87.5	77.75
TCGA-E2-A15M-01A-11R-A12D-07	LumB	CBX	22.2546	28	49.11		80	42.85
TCGA-A7-A0CH-01A-21R-A00Z-07	LumA	CBX	45.1599	78	84.33		75	79.78
TCGA-BH-A0HU-01A-11R-A034-07	LumB	CBX	55.2816	83	89.93		80	85.83
TCGA-A2-A0CO-01A-13R-A22K-07	LumA	CBX	20.1007	63	57.26	75.23	55	72.28
TCGA-MS-A51U-01A-31R-A266-07	LumA	CBX	32.7998	22	74.57	78.5	65	74.66
TCGA-GM-A5PV-01A-11R-A28M-07	LumA	CBX	54.413	62	88.75	83.02	65	83.52
TCGA-AC-A3YI-01A-21R-A239-07	Normal	CBX	16.914	100	70.28	71.62	80	60.7
TCGA-AR-A24W-01A-11R-A169-07	LumA	CBX	22.9899	18	82.35	89.78	60	61.38
TCGA-OL-A66L-01A-12R-A31O-07	LumA	CBX	33.765	58	66.96	82.58	75	61.26
TCGA-E2-A1B4-01A-11R-A12P-07	LumA	CBX	58.3409	80	88.83	95.03	65	88.54
TCGA-E9-A295-01A-11R-A16F-07	LumA	CBX	54.9909	47	81.75	88.83	60	75.47
TCGA-AC-A8OP-01A-11R-A36F-07	LumA	CBX	43.7689	42	80.83	76.79	70	76.2
TCGA-E2-A1AZ-01A-11R-A12P-07	Basal	CBX	7.04479	48	64.69	68.83	80	64.33
TCGA-BH-A8FY-01A-11R-A36F-07	LumA	CBX	63.2458	87	90.68	89.77	90	88.39
TCGA-E2-A9RU-01A-11R-A41B-07	LumB	CBX	54.6791	54	82.37		65	73.65
TCGA-AR-A251-01A-12R-A169-07	Basal	CBX	27.6189	68	84.5	83.28	85	80.39
TCGA-D8-A27L-01A-11R-A16F-07	LumA	CBX	27.2062	45	68.25	72.73	60	78.47
TCGA-E2-A572-01A-13R-A31O-07	LumA	CBX	72.4469		91.19	92.86	80	89.09
TCGA-E2-A1BD-01A-11R-A12P-07	LumA	CBX	47.2773	68	84.09	98	90	79.29
TCGA-A2-A1FW-01A-11R-A13Q-07	LumB	CBX	38.5928	85	85.66	98.31	75	89.23
TCGA-AC-A2FB-01A-11R-A17B-07	LumA	CBX	21.3223	23	53.72	54.93	70	44.36
TCGA-AO-A1KO-01A-31R-A13Q-07	Normal	CBX	22.4849		84.18	83.53	70	79.57
TCGA-A2-A259-01A-11R-A16F-07	LumA	CBX	27.3082	44	73.57	77.69	85	61.59
TCGA-A2-A0EP-01A-52R-A22U-07	LumA	CBX	9.22259		29.1	41.83	75	35.12
TCGA-A2-A1G1-01A-21R-A13Q-07	Basal	CBX	9.52635	42	66.22	60.95	70	56.85
TCGA-E2-A14W-01A-11R-A12D-07	LumB	CBX	63.8777	71	93.86		80	68.44
TCGA-AC-A3HN-01A-11R-A213-07	LumA	CBX	16.2092	48	61.37	75.86	80	67.51
TCGA-B6-A0RL-01A-11R-A084-07	LumB	CBX	83.2407	91	99.36	99.4	77.5	97.97
TCGA-AR-A2LQ-01A-22R-A18M-07	Normal	CBX	11.7777	19	62.81	74.88	60	50.55
TCGA-AO-A126-01A-11R-A10J-07	LumB	CBX	28.8047	74	72.2	99.65	85	86.14
TCGA-BH-A1FB-01A-11R-A13Q-07	LumA	CBX	15.6679		57.66	63.07	70	60.07
TCGA-AC-A6IX-01A-12R-A32P-07	LumA	CBX	28.5036	50	68.9	79.53	75
TCGA-GM-A2DK-01A-21R-A180-07	LumA	CBX	40.0604	49	72.14	74.74	70	68.51
TCGA-BH-A2L8-01A-11R-A18M-07	LumA	CBX	17.23	34	58.23	59.42	75	55.79
TCGA-BH-A8G0-01A-11R-A352-07	LumA	CBX	17.9221	29	56.13	68.22	60	61.26
TCGA-A2-A0CV-01A-31R-A115-07	LumA	CBX	26.4526	46	71.61		65	62.5
TCGA-LL-A5YP-01A-21R-A28M-07	Basal	CBX	7.62241	43	68.49	69.35	75	67.46
TCGA-LL-A73Y-01A-11R-A33J-07	Basal	CBX	8.08896	50	71.91	63.23	80	62.9
TCGA-BH-A1FM-01A-11R-A13Q-07	LumB	CBX	43.3566	70	80.68	89.95	90	78.74
TCGA-A2-A04N-01A-11R-A115-07	LumA	CBX	39.9919	72	78.39		67.5	71.7
TCGA-E2-A15K-01A-11R-A12P-07	LumB	CBX	43.9553	70	74.25	72.4	90
TCGA-AR-A2LL-01A-11R-A180-07	LumB	CBX	49.2322		79.18	82.68	75	83.37
TCGA-BH-A0HP-01A-12R-A084-07	LumA	CBX	38.6016	50	75.01	89.52	77.5	68.66
TCGA-A8-A06P-01A-11R-A00Z-07	LumA	CBX	29.3908	65	70.77		87.5	61.35
TCGA-E9-A247-01A-11R-A169-07	LumB	CBX	56.2943	72	91.77	98.32	90	87.21
TCGA-E2-A1LB-01A-11R-A144-07	Her2	CBX	46.8782	67	84.15	81.92	90	81.5
TCGA-AN-A046-01A-21R-A034-07	LumA	CBX	40.3255	39	65.79		86	70.34
TCGA-A8-A081-01A-11R-A00Z-07	LumB	CBX	42.7059	69	80.9		77.5	75.11
TCGA-GM-A5PX-01A-12R-A28M-07	LumA	CBX	30.3329	52	74.92	83.22	70	79.13
TCGA-E9-A1QZ-01A-21R-A169-07	LumA	CBX	25.6726	30	63.51	59.85	80	53.9
TCGA-AN-A03Y-01A-21R-A00Z-07	LumB	CBX	40.9761	67	83.7		90	78.92
TCGA-A2-A25B-01A-11R-A169-07	LumB	CBX	44.4513		76.39	85.62	80	86.57
TCGA-AC-A3W5-01A-11R-A22K-07	Her2	CBX	28.6618	48	54.8	78.7	75	68.23
TCGA-B6-A0WS-01A-11R-A115-07	LumA	CBX	35.8762	53	66.2		55	65.6
TCGA-E2-A56Z-01A-12R-A29R-07	LumB	CBX	66.8263	78	90.12	93.17	90	87.63
TCGA-A2-A25A-01A-12R-A16F-07	Normal	CBX	13.3731	38	64.12	82.2	80	59.5
TCGA-AN-A0AJ-01A-11R-A00Z-07	LumB	CBX	39.4335	64	73.65		85	76.97
TCGA-BH-A0DG-01A-21R-A12P-07	LumA	CBX	30.3423	42	63.58	78.04	77.5	53.86
TCGA-AN-A0FN-01A-11R-A034-07	LumA	CBX	8.98636	18	41.66		77.5	40
TCGA-E9-A1RB-01A-11R-A157-07	LumB	CBX	34.5547	57	86.64	82.81	90	83.09
TCGA-B6-A0I9-01A-11R-A034-07	Her2	CBX	53.1733	61	87.57		85	75.08
TCGA-AO-A12C-01A-11R-A10J-07	LumA	CBX	35.0651		77.99	100	80	85.83
TCGA-EW-A1J1-01A-11R-A13Q-07	LumA	CBX	47.71	74	78.73	79.51	80	83.4
TCGA-C8-A27B-01A-11R-A169-07	Basal	CBX	16.1408	61	75.11	66.56	90	70.69
TCGA-UL-AAZ6-01A-11R-A41B-07	Her2	CBX	56.9121	91	92.18		70	80.31
TCGA-AN-A0FD-01A-11R-A034-07	LumA	CBX	27.405	76	74.06		85	81.36
TCGA-B6-A0RE-01A-11R-A056-07	Basal	CBX	20.2949	64	88.21	77.9	80	79.43
TCGA-A1-A0SB-01A-11R-A144-07	Normal	CBX	8.76638	77	94.4	91.32	82.5	93.28
TCGA-D8-A1JN-01A-11R-A13Q-07	LumA	CBX	63.4034	94	92.15	95.83	80	94.49
TCGA-C8-A12P-01A-11R-A115-07	Her2	CBX	31.0857	44	75.34		77.5	67.57
TCGA-AC-A2FK-01A-12R-A180-07	Normal	CBX	12.1568	100	79.09	81.91	70	82.22
TCGA-D8-A1X5-01A-11R-A14D-07	LumB	CBX	47.1517	57	73.46	83.89	93	70.27
TCGA-B6-A1KF-01A-11R-A13Q-07	Basal	CBX	37.9812	81	92.98	93.45	90	93.09
TCGA-S3-AA12-01A-11R-A41B-07	LumB	CBX	63.2779	94	91.6		80	79.92
TCGA-B6-A0X0-01A-21R-A115-07	LumA	CBX	60.3009	67	93.6		60	80.77
TCGA-JL-A3YX-01A-11R-A22U-07	LumB	CBX	57.3194	58	89.61	89.59	80	86.94
TCGA-GM-A3XG-01A-31R-A24H-07	Normal	CBX	30.0357		90.33	88.12	60	87.92
TCGA-BH-A0DE-01A-11R-A115-07	LumA	CBX	34.7265	55	68.31		60	68.44
TCGA-D8-A27N-01A-11R-A16F-07	Her2	CBX	30.6056	58	65.89	81.4	85	75.21
TCGA-E2-A1IU-01A-11R-A14D-07	LumA	CBX	49.3518	66	86.65	82.15	60	81.16
TCGA-A8-A07I-01A-11R-A00Z-07	Her2	CBX	26.9967	71	70.45		75	83.6
TCGA-AN-A0FZ-01A-11R-A034-07	LumB	CBX	54.1912	83	87.46		87.5	74.66
TCGA-S3-AA11-01A-31R-A41B-07	LumA	CBX	52.7595	60	92.96		60	76.38
TCGA-AC-A3TN-01A-11R-A22K-07	LumA	CBX	63.3904	77	85.57	94.11	70	86.32
TCGA-E2-A15A-01A-11R-A12D-07	LumB	CBX	39.1527	58	74.89		90
TCGA-BH-A1FU-01A-11R-A14D-07	Her2	CBX	26.6626	22	68.35	66.7	60	61.21
TCGA-E9-A6HE-01A-11R-A31O-07	LumB	CBX	28.6013	62	74.13	86.93	80	70.19
TCGA-BH-A0E9-01B-11R-A115-07	LumA	CBX	37.7269	24	81.04		40	75.31
TCGA-D8-A4Z1-01A-21R-A266-07	LumA	CBX	21.0172	16	77.35	82.83	70	74.66
TCGA-C8-A26Y-01A-11R-A16F-07	Her2	CBX	45.5561	48	88.6	69.38	80	75.54
TCGA-B6-A0RM-01A-11R-A084-07	LumB	CBX	68.0645	83	92.05	98.48	85	93.1
TCGA-OL-A66H-01A-11R-A29R-07	LumA	CBX	38.9793	67	69.53	77.98	70	74.66
TCGA-OL-A5RV-01A-12R-A28M-07	LumA	CBX	46.8083	46	87.5	80.68	70	84.08
TCGA-E2-A14S-01A-11R-A12D-07	LumB	CBX	43.3476	79	79.75		90	76.9
TCGA-AC-A2BM-01A-11R-A21T-07	LumB	CBX	38.0199	58	80.85	77.82	90	72.7
TCGA-A8-A06T-01A-11R-A00Z-07	LumB	CBX	47.1789	68	81.27		85	75.62
TCGA-EW-A1PE-01A-11R-A144-07	LumA	CBX	32.591	69	64.52	74.23	75	59.71
TCGA-AC-A7VB-01A-11R-A352-07	LumB	CBX	74.1722	88	96.64	94.77	90	96.49
TCGA-BH-A0EE-01A-11R-A034-07	Her2	CBX	51.6163	49	90.57		70	81.36
TCGA-C8-A1HL-01A-11R-A137-07	LumB	CBX	51.5994	69	78.32	89.64	95	80.42
TCGA-AR-A0TY-01A-12R-A115-07	LumB	CBX	55.7363	76	91.25		37.5	88.35
TCGA-A2-A3XS-01A-11R-A22U-07	Basal	CBX	27.3325	43	80.91	78.79	68	78.55
TCGA-B6-A0I8-01A-11R-A034-07	LumA	CBX	70.8971		88.38		90	85.28
TCGA-AO-A1KT-01A-11R-A13Q-07	LumB	CBX	35.4291	74	77.33	81.46	85	76.96
TCGA-AO-A12H-01A-11R-A115-07	LumB	CBX	54.6718	74	86.94		94	77.87
TCGA-E9-A1R4-01A-21R-A14D-07	LumB	CBX	28.7836	39	66.23	58.96	90	55.22
TCGA-A2-A0YE-01A-11R-A109-07	Basal	CBX	31.0179	66	88.64	76.86	80	82.24
TCGA-A7-A0DA-01A-31R-A115-07	Basal	CBX	24.2304	55	83.88		75	74.66
TCGA-BH-A18K-01A-11R-A12D-07	LumB	CBX	46.522	58	80.58		80	74.68
TCGA-E9-A1ND-01A-11R-A144-07	Basal	CBX	7.07133	37	59.28	54.02	90	50.41
TCGA-C8-A274-01A-11R-A16F-07	LumB	CBX	53.061	79	89.69	96.11	85	89.12
TCGA-A2-A3XT-01A-11R-A22U-07	Basal	CBX	10.3324	40	69.8	68.38	85	66.32
TCGA-AC-A62V-01A-11R-A31O-07	LumB	CBX	50.7411	66	83.93	91.93	70	79.23
TCGA-BH-A18I-01A-11R-A12D-07	LumA	CBX	26.519	72	62.22		80	70.34
TCGA-A7-A5ZX-01A-12R-A29R-07	LumA	CBX	23.9353	39	80.9	96.29	70	83.6
TCGA-BH-A18R-01A-11R-A12D-07	Her2	CBX	42.2526	52	86.85		85	74.66
TCGA-E2-A2P5-01A-11R-A19W-07	LumB	CBX	41.7792	60	82.91	82.43	85	80.34
TCGA-C8-A12U-01A-11R-A115-07	LumB	CBX	44.7214	62	87.81		77.5	79.13
TCGA-AO-A1KS-01A-11R-A13Q-07	LumB	CBX	45.792	64	83.35	91.09	90	77.71
TCGA-B6-A0RQ-01A-11R-A115-07	Normal	CBX	19.9056		90.39		50	79.1
TCGA-E9-A1RE-01A-11R-A157-07	LumB	CBX	64.655	77	90.38	91.27	90	89.59
TCGA-A2-A0SY-01A-31R-A084-07	LumA	CBX	36.2653	65	65.04	85.69	75	81.88
TCGA-AC-A3YJ-01A-11R-A22U-07	LumA	CBX	55.9936	97	83.9	86.1	80	79.18
TCGA-E9-A1NE-01A-21R-A14M-07	LumA	CBX	18.0949	24	52	53.69	85	42.46
TCGA-E9-A3Q9-01A-11R-A21T-07	LumA	CBX	45.3774	69	75.18	75	75	70.72
TCGA-GM-A2DC-01A-11R-A18M-07	LumA	CBX	55.9459	70	89.51	90.64	95	86.54
TCGA-OL-A6VR-01A-32R-A33J-07	LumA	CBX	70.4478	78	94.84	96.41	75	94.04
TCGA-B6-A0RV-01A-11R-A084-07	LumA	CBX	47.5946	46	80.63	81.9	72.5	76.94
TCGA-B6-A0IG-01A-11R-A034-07	Her2	CBX	56.4837	72	88.37		75	85.26
TCGA-E2-A15P-01A-11R-A115-07	LumA	CBX	43.5004	61	84.89		70	80.53
TCGA-E2-A105-01A-11R-A10J-07	LumB	CBX	58.7965	10	92.64	100	88	93.02
TCGA-AC-A6IV-01A-12R-A33J-07	LumA	CBX	16.3912	30	49.91	64.69	60	61.98
TCGA-BH-AB28-01A-31R-A41B-07	LumA	CBX	42.8207	60	75.17		75	64.3
TCGA-OL-A5S0-01A-11R-A28M-07	Basal	CBX	13.1403	46	70.36	67.85	60	65.7
TCGA-C8-A12N-01A-11R-A115-07	LumA	CBX	28.922	76	71.02		80	76.9
TCGA-LL-A6FP-01A-11R-A31O-07	LumA	CBX	85.3631	91	96.17	93.75	80	95.84
TCGA-BH-A0HB-01A-11R-A056-07	LumB	CBX	46.3778	65	73.87	81.7	70	79.64
TCGA-C8-A1HI-01A-11R-A137-07	LumA	CBX	55.512	39	85.77	94.39	80	67.5
TCGA-A8-A09D-01A-11R-A00Z-07	LumB	CBX	23.9736	57	63.37		70	70.34
TCGA-BH-A0BG-01A-11R-A115-07	Basal	CBX	2.26002	54	73.7		57.5	67.49
TCGA-BH-A0BJ-01A-11R-A056-07	LumA	CBX	35.1439	38	73.86	84.53	70	74.58
TCGA-A7-A3J1-01A-11R-A213-07	LumA	CBX	31.0342	55	62.12	72.71	90	64.85
TCGA-GI-A2C8-01A-11R-A16F-07	LumA	CBX	27.1704	48	60.1	78.46	85	69.98
TCGA-BH-A208-01A-11R-A157-07	Normal	CBX	16.5215	31	59.51	68.77	60	56.42
TCGA-LL-A5YL-01A-12R-A29R-07	Her2	CBX	49.9285	56	75.09	80.26	60	74.66
TCGA-C8-A8HQ-01A-11R-A36F-07	LumB	CBX	38.1374	61	68.75	74.46	60	65.73
TCGA-B6-A0RN-01A-12R-A084-07	LumA	CBX	33.2344	79	82.98	96.81	85	85.04
TCGA-OL-A66K-01A-11R-A29R-07	LumA	CBX	40.221	57	81.8	92.01	70	83.6
TCGA-A7-A26H-01A-11R-A169-07	LumA	CBX	43.0852	63	71.12	81	80	78.11
TCGA-PL-A8LZ-01A-31R-A36F-07	Basal	CBX	10.6271	25	56.02	52.61	80	47.79
TCGA-A8-A08J-01A-11R-A00Z-07	Her2	CBX	36.0014	63	78.11		90	75.08
TCGA-AN-A0XW-01A-11R-A109-07	LumB	CBX	25.4068	51	53.52	75.88	82.5	69.89
TCGA-BH-A0DI-01A-21R-A12P-07	LumA	CBX	18.1433	34	62.1	74.18	57.5	55.42
TCGA-AO-A0J7-01A-11R-A034-07	LumB	CBX	57.7979	87	92.57		77.5	89.3
TCGA-AN-A0FY-01A-11R-A034-07	LumB	CBX	36.7857	74	83.91		80	79.21
TCGA-E2-A570-01A-11R-A29R-07	LumA	CBX	41.1645	61	79.85	88.67	70	79.13
TCGA-E9-A22G-01A-11R-A157-07	Basal	CBX	14.647	90	93.14	94.13	85	94.16
TCGA-LD-A74U-01A-13R-A33J-07	LumA	CBX	30.7589	39	67	76	60	56.23
TCGA-BH-A0BT-01A-11R-A12P-07	LumA	CBX	57.5689	66	80.96	90.54	75	77.51
TCGA-D8-A73W-01A-22R-A352-07	LumB	CBX	47.9746	70	68.48	79.06	80	78.87
TCGA-A2-A0YL-01A-21R-A109-07	Normal	CBX	21.176	33	74.17	85.62	77.5	70.32
TCGA-D8-A141-01A-11R-A115-07	LumA	CBX	14.8704	28	47.58		60	41.9
TCGA-E2-A109-01A-11R-A10J-07	LumB	CBX	45.0869	68	84.1	92.37	90	85.53
TCGA-E2-A1B0-01A-11R-A12P-07	Her2	CBX	33.4299	45	75.59	69.45	65	67.74
TCGA-B6-A2IU-01A-32R-A18M-07	LumA	CBX	58.5853	69	91.08	87.4	70	85.2
TCGA-BH-A0DO-01B-11R-A12D-07	LumA	CBX	30.3815	41	87		57.5	70.19
TCGA-A2-A0T5-01A-21R-A084-07	LumA	CBX	37.9845	60	83.78	88.1	72.5	76.58
TCGA-D8-A3Z6-01A-11R-A239-07	LumA	CBX	47.3104	60	82.58	90.96	75	77.39
TCGA-B6-A0IK-01A-12R-A056-07	Her2	CBX	44.3624	52	85.31	79.5	70	80.24
TCGA-C8-A8HR-01A-11R-A36F-07	Basal	CBX	16.0131	26	58.08	67.96	80	65.73
TCGA-E2-A14Q-01A-11R-A12D-07	LumA	CBX	44.3446	60	84.94		85	79.13
TCGA-E2-A14Y-01A-21R-A12D-07	Basal	CBX	43.0737	78	91.01		80	88.84
TCGA-A7-A0DB-01A-11R-A00Z-07	LumA	CBX	40.977	61	73.41		85	64.94
TCGA-B6-A0IP-01A-11R-A034-07	LumA	CBX	40.1322	75	84.87		80	80.5
TCGA-S3-AA0Z-01A-11R-A41B-07	Basal	CBX	16.969	77	79.75		90	71.87
TCGA-BH-A0BC-01A-22R-A084-07	LumA	CBX	27.3916	59	62.21	82.21	80	77.27
TCGA-A8-A06X-01A-21R-A00Z-07	LumB	CBX	54.3214	58	81.08		76.5	75.35
TCGA-E2-A1IF-01A-11R-A144-07	LumA	CBX	34.6516	35	76.39	77.99	80	73.3
TCGA-A7-A6VW-01A-21R-A33J-07	Basal	CBX	26.2464	76	82	81.54	85	81.78
TCGA-AN-A0AS-01A-11R-A00Z-07	LumB	CBX	29.4523	56	72.44		80.5	69.39
TCGA-BH-A1FE-01A-11R-A13Q-07	LumA	CBX	23.3709	25	62.34	62.22	70
TCGA-D8-A73X-01A-11R-A32P-07	LumA	CBX	45.6544	78	79.93	94.51	75	74.66
TCGA-E9-A227-01A-11R-A157-07	LumA	CBX	40.5376	56	69.17	64.61	80	61.58
TCGA-A1-A0SK-01A-12R-A084-07	Basal	CBX	40.6592	95	99.02	85.16	85	92.88
TCGA-AO-A0J3-01A-11R-A034-07	LumB	CBX	66.6815	89	95.18		77.5	94.5
TCGA-A2-A0EV-01A-11R-A034-07	LumA	CBX	37.9714	45	69.37		70	59.45
TCGA-E2-A14U-01A-11R-A22K-07	LumA	CBX	32.1325	24	92.11	84.4	60	85.15
TCGA-E9-A1N8-01A-11R-A144-07	Basal	CBX	26.0108	95	94.22	90.48	80	92.75
TCGA-AC-A4ZE-01A-11R-A41B-07	LumA	CBX	49.9353	75	87.63		90	81.69
TCGA-HN-A2OB-01A-21R-A27Q-07	LumA	CBX	28.7016	42	73.02		65	42.74
TCGA-BH-A0BQ-01A-21R-A115-07	LumA	CBX	26.1068	40	68.14		50	57.79
TCGA-A7-A425-01A-11R-A24H-07	LumA	CBX	37.2029	48	71.81	81.15	85	81.33
TCGA-E2-A15H-01A-11R-A12D-07	LumA	CBX	47.0196	54	87.27		75	67.49
TCGA-BH-A0DT-01A-21R-A12D-07	LumA	CBX	23.9513	41	74.62		55	66.59
TCGA-EW-A1IY-01A-11R-A13Q-07	LumB	CBX	15.5565	55	61.24	65.1	70	62.46
TCGA-E2-A15I-01A-21R-A137-07	LumA	CBX	38.6177	63	76.89	76.8	80	75.65
TCGA-BH-A0B0-01A-21R-A115-07	LumA	CBX	27.1349	55	64.15		72.5	67.49
TCGA-E9-A1RG-01A-11R-A14D-07	LumB	CBX	53.2684	70	80.38	79.13	85	79.04
TCGA-A8-A09T-01A-11R-A00Z-07	LumA	CBX	43.9975	63	80.37		87.5	74.4
TCGA-E2-A1IJ-01A-11R-A144-07	LumA	CBX	25.845	39	58.05	66.35	65	69.03
TCGA-A2-A3KC-01A-11R-A213-07	LumA	CBX	28.6651	49	70.79	83.78	75	73.65
TCGA-EW-A1P0-01A-11R-A144-07	LumB	CBX	44.5338	83	83.55	85.74	75	84.04
TCGA-BH-A18Q-01A-12R-A12D-07	Basal	CBX	21.0962	72	81.17		90	83.6
TCGA-E2-A1L7-01A-11R-A144-07	LumB	CBX	23.095	78	73.14	82.6	60	85.55
TCGA-OL-A5D8-01A-11R-A27Q-07	LumA	CBX	49.4505	79	83.53		90	78.91
TCGA-S3-AA14-01A-11R-A41B-07	LumA	CBX	44.7919	66	80.95		80	74.92
TCGA-EW-A6SC-01A-12R-A32P-07	LumA	CBX	32.7017	63	71.87	84.58	90	62.85
TCGA-E2-A15D-01A-11R-A115-07	LumA	CBX	33.4188	57	80.37		70	76.76
TCGA-E9-A1N9-01A-11R-A14D-07	Basal	CBX	32.7959	48	83.33	84.43	80	81.01
TCGA-D8-A27R-01A-11R-A16F-07	LumB	CBX	41.4482	40	75.3	70.43	80	64.39
TCGA-AO-A03V-01A-11R-A115-07	LumA	CBX	43.3497	73	87.14		67.5	74.66
TCGA-AR-A0TP-01A-11R-A084-07	Basal	CBX	2.46349	93	94.53	100	80	96.81
TCGA-B6-A0RH-01A-21R-A115-07	Her2	CBX	48.9761	66	80.18		50	77.92
TCGA-BH-A0HA-01A-11R-A12P-07	LumA	CBX	27.3597	74	64.18	92.58	72.5	73.86
TCGA-AR-A1AT-01A-11R-A12P-07	Her2	CBX	29.1615		67.26	66.92	70	56.59
TCGA-A7-A4SC-01A-12R-A266-07	LumA	CBX	36.5839		75.25	79.81	60	79.75
TCGA-E9-A22B-01A-11R-A157-07	LumB	CBX	40.5044	50	75.45	90.64	75	77.89
TCGA-AR-A1AO-01A-11R-A12P-07	Basal	CBX	10.2354	66	39	52.5	80	47.66
TCGA-BH-A0EA-01A-11R-A115-07	LumA	CBX	18.6064	54	75.96		46.5	68.4
TCGA-D8-A1XK-01A-21R-A14M-07	Basal	CBX	16.294	46	83.87	53.93	90	65.05
TCGA-BH-A5J0-01A-11R-A27Q-07	LumA	CBX	34.3369	51	58.07		75	63.86
TCGA-B6-A0X4-01A-11R-A109-07	LumA	CBX	75.4286		98.04	97.49	85	91.89
TCGA-OL-A5RZ-01A-11R-A28M-07	Her2	CBX	64.262	88	92.56	92.19	75	90.95
TCGA-AO-A03O-01A-11R-A00Z-07	LumB	CBX	44.0816	65	82.2		82.5	76.88
TCGA-D8-A27T-01A-11R-A16F-07	LumB	CBX	23.975	51	64.35	79.7	60	71.42
TCGA-E2-A15E-01A-11R-A12D-07	LumA	CBX	48.2012	33	88.21		60
TCGA-A2-A0YT-01A-11R-A109-07	LumB	CBX	57.9681	59	87.53	85.85	85	78.17
TCGA-AN-A0FK-01A-11R-A034-07	LumB	CBX	59.5148	70	86.97		87.5	82.66
TCGA-E9-A1R5-01A-11R-A14M-07	LumB	CBX	41.9065	70	83.03	91.6	80	85.36
TCGA-LL-A9Q3-01A-11R-A41B-07	LumA	CBX	50.6158	53	78.23		80	75.31
TCGA-AC-A7VC-01A-11R-A352-07	Basal	CBX	1.72118	84	72.78	56.9	60	64.09
TCGA-E2-A15S-01A-11R-A115-07	LumB	CBX	72.4016	73	96.13		90	85.23
TCGA-AN-A0AM-01A-11R-A034-07	LumB	CBX	31.3811	34	77.5		82.5	70.49
TCGA-A7-A13E-01A-11R-A12P-07	Basal	CBX	44.4722	83	90.9	97.72	85	91.84
TCGA-E2-A154-01A-11R-A115-07	LumA	CBX	51.7547	62	86.71		85	79.82
TCGA-AN-A04A-01A-21R-A034-07	LumA	CBX	32.3125	56	78.05		77.5	71.25
TCGA-A8-A09A-01A-11R-A00Z-07	LumA	CBX	43.2545	36	75.4		82.5	67.64
TCGA-C8-A1HO-01A-11R-A13Q-07	LumB	CBX	39.3082	81	89.67	94.2	70	91.01
TCGA-A8-A09V-01A-11R-A034-07	LumA	CBX	40.1466	83	83.54		72.5	78.7
TCGA-BH-A0BW-01A-11R-A115-07	Basal	CBX	3.20267	54	67.84		60	67.49
TCGA-A8-A07P-01A-11R-A00Z-07	LumA	CBX	57.0043	77	79.56		75	73.3
TCGA-C8-A12Y-01A-11R-A12D-07	LumB	CBX	51.1464	76	82.52		75	79.13
TCGA-C8-A130-01A-31R-A115-07	LumB	CBX	46.5712	56	82.13			72.43
TCGA-B6-A40B-01A-11R-A239-07	LumA	CBX	42.6068	63	81.49	85.06	75	75.92
TCGA-A2-A0T4-01A-31R-A084-07	LumB	CBX	33.8686	49	65.65	77.2	80	69.72
TCGA-EW-A423-01A-11R-A24H-07	LumA	CBX	56.6829	69	81.29	91.79	95	75.64
TCGA-A1-A0SJ-01A-11R-A084-07	LumA	CBX	39.6498	61	81.62	89.3	60	79.84
TCGA-AC-A2BK-01A-11R-A21T-07	Basal	CBX	16.1567	86	97.39	97.85	95	97.67
TCGA-BH-A0DP-01A-21R-A056-07	LumA	CBX	27.237	42	70.37	85.65	70	65.5
TCGA-B6-A0IO-01A-11R-A034-07	LumA	CBX	49.6469	67	89.55		82.5	85.83
TCGA-C8-A133-01A-32R-A12D-07	LumA	CBX	76.5569	93	95.28			88.06
TCGA-BH-A0B7-01A-12R-A115-07	Her2	CBX	25.927	25	62.07		57.5	49.54
TCGA-GM-A2DL-01A-11R-A18M-07	Her2	CBX	28.1789	54	69.25	73.81	80	70.1
TCGA-AR-A24O-01A-11R-A169-07	LumA	CBX	27.5293	42	60.59	71.11	80	61.88
TCGA-A8-A0A4-01A-11R-A00Z-07	Normal	CBX	43.2001	63	83.54		82.5	78.7
TCGA-B6-A0WY-01A-11R-A109-07	LumA	CBX	25.2834	25	78.23	85.28	70	77.54
TCGA-OK-A5Q2-01A-11R-A27Q-07	Normal	CBX	33.1168	34	69.08		60	71.33
TCGA-AR-A24S-01A-11R-A169-07	LumB	CBX	22.9736	46	55.84	62.85	85	59.87
TCGA-E9-A1RH-01A-21R-A169-07	Her2	CBX	35.8142	43	83.84	82.75	85	81.16
TCGA-BH-A0GY-01A-11R-A056-07	LumA	CBX	36.1289	48	78.35	81.67	70	75.39
TCGA-BH-A28Q-01A-11R-A16F-07	LumA	CBX	43.3031	66	81.92	91.37	80	85.03
TCGA-D8-A1X6-01A-11R-A14M-07	LumB	CBX	47.2508	66	77.48	77.9	95	73.99
TCGA-A2-A0D2-01A-21R-A034-07	Basal	CBX	10.2075	53	78.01		82.5	71.2
TCGA-AO-A12E-01A-11R-A10J-07	LumA	CBX	42.9574	56	76.56	91.21	75	69.79
TCGA-E2-A1IO-01A-11R-A144-07	LumA	CBX	20.2181	55	66.53	76.21	70	71.5
TCGA-XX-A899-01A-11R-A36F-07	LumA	CBX	20.3544	38	56.18	63.59	65	60.69
TCGA-BH-A1EU-01A-11R-A137-07	LumA	CBX	12.5641	32	53.87	68.69	65	42.99
TCGA-OL-A5DA-01A-11R-A27Q-07	LumA	CBX	51.1076	68	84.57		85	81.84
TCGA-BH-A1FL-01A-11R-A13Q-07	LumA	CBX	45.9613	82	86.89	93.71	90	89.12
TCGA-BH-A42T-01A-11R-A24H-07	LumB	CBX	31.5645	76	77.92	86.15	90	71.07
TCGA-A2-A3XW-01A-11R-A239-07	Normal	CBX	34.953		70.24	84.64	75	60.63
TCGA-AN-A0FV-01A-11R-A00Z-07	Her2	CBX	35.2812	55	84.63		70	70.19
TCGA-BH-A0HW-01A-11R-A034-07	LumB	CBX	75.8958	89	97.51		90	97.67
TCGA-A2-A4RX-01A-11R-A266-07	Basal	CBX	3.44727	37	71.14	69.66	65	67.82
TCGA-A2-A0D0-01A-11R-A00Z-07	Basal	CBX	1.38184	69	88.12		87.5	81.71
TCGA-C8-A12T-01A-11R-A115-07	Her2	CBX	29.1011	70	76.46		87.5	82.66
TCGA-B6-A0IC-01A-11R-A034-07	LumB	CBX	72.2047	94	97.28		90	97.36
TCGA-LQ-A4E4-01A-11R-A266-07	LumB	CBX	64.9863	84	90.74	96.77	85	88.47
TCGA-BH-A18F-01A-11R-A12D-07	LumB	CBX	30.3681	32	72.05		70	63.09
TCGA-D8-A27E-01A-11R-A16F-07	LumA	CBX	41.6993	47	85.54	79.52	85	80.92
TCGA-BH-A1FD-01A-11R-A13Q-07	LumB	CBX	48.3095	78	79.75	88.77	85	86.92
TCGA-C8-A12L-01A-11R-A115-07	Her2	CBX	39.7017	54	87.17		82.5	79.13
TCGA-GM-A3NW-01A-21R-A22K-07	LumA	CBX	57.9413	53	85.64	85.96	75	75.87
TCGA-BH-A1EY-01A-11R-A13Q-07	LumA	CBX	28.547	51	60	64.29	90	63.08
TCGA-AR-A0TU-01A-31R-A109-07	Basal	CBX	12.136		84.63	71.77	93	81.89
TCGA-A2-A0ET-01A-31R-A034-07	LumB	CBX	58.1805	81	88.99		90	86.1
TCGA-BH-A1FN-01A-11R-A13Q-07	LumB	CBX	35.0723	70	83.67	85.09	75	83.13
TCGA-A2-A4RW-01A-21R-A266-07	LumA	CBX	39.8446	49	77.67	76.63	60	70.72
TCGA-GI-A2C9-01A-11R-A21T-07	Basal	CBX	6.03671	81	80.62	83.86	80	69.69
TCGA-BH-A0HF-01A-11R-A056-07	LumA	CBX	32.0116		67.8	83.28	70	74.24
TCGA-A1-A0SO-01A-22R-A084-07	Basal	CBX	33.6161		96.47	97.76	90	93.25
TCGA-A7-A0D9-01A-31R-A056-07	LumA	CBX	48.7389	80	89.11	100	77.5	89.21
TCGA-A2-A0EY-01A-11R-A034-07	Her2	CBX	51.0357	51	77.81		85	70.92
TCGA-B6-A0IA-01A-11R-A034-07	LumB	CBX	76.4582	91	94		85	92.9
TCGA-A7-A2KD-01A-31R-A21T-07	LumB	CBX	40.7182	55	69.65	79.53	80	69.32
TCGA-A2-A3XY-01A-11R-A239-07	Basal	CBX	8.67164	39	62.94	59.56	70	55.95
TCGA-AR-A2LR-01A-12R-A18M-07	Basal	CBX	6.83081		81.08	85.07	60	87
TCGA-BH-A1ES-01A-11R-A137-07	LumB	CBX	39.4152	83	87.95	99.17	65
TCGA-AR-A24T-01A-11R-A169-07	LumA	CBX	22.1036		66.42	85.77	80	74.6
TCGA-A7-A5ZW-01A-12R-A29R-07	LumA	CBX	24.6438	57	69.52	83.01	70	74.66
TCGA-C8-A273-01A-11R-A16F-07	LumB	CBX	51.4367	75	81.66	91.04	90	85.03
TCGA-E2-A1L9-01A-11R-A13Q-07	LumA	CBX	24.4009	59	65.85	83.76	80	78.31
TCGA-EW-A1OW-01A-21R-A144-07	Basal	CBX	6.62539		79.43	75.15	85	76.57
TCGA-AN-A03X-01A-21R-A00Z-07	LumA	CBX	36.9301	56	67.94		82.5	68.44
TCGA-AN-A0AK-01A-21R-A00Z-07	LumB	CBX	55.2414	69	88.94		70	80.77
TCGA-E9-A2JS-01A-11R-A180-07	LumB	CBX	52.8736	64	85.79	89.33	80	82.67
TCGA-A1-A0SE-01A-11R-A084-07	LumA	CBX	41.441	47	83.18	91.58	75	79.79
TCGA-D8-A1Y0-01A-11R-A14M-07	LumB	CBX	26.4031	56	65.93	75.4	85	71.98
TCGA-E2-A1LE-01A-12R-A19W-07	Her2	CBX	27.4893	52	61.59	73.25	80	68.82
TCGA-EW-A1J5-01A-11R-A13Q-07	LumA	CBX	37.1582	61	68.12	76.69	90	75.38
TCGA-AO-A12A-01A-21R-A115-07	LumA	CBX	27.449	41	75.89		60	68.31
TCGA-AR-A24R-01A-11R-A169-07	LumB	CBX	45.6348	57	79.7	82.96	90	78.47
TCGA-B6-A0X5-01A-21R-A109-07	LumB	CBX	66.6366	89	91.69	72.67	85	89.77
TCGA-A2-A0YC-01A-11R-A109-07	LumB	CBX	39.9349	66	76.67	85.63	72.5	81.88
TCGA-A8-A091-01A-11R-A00Z-07	LumA	CBX	46.8775	76	84.38		82.5	79.84
TCGA-AR-A24X-01A-11R-A169-07	LumA	CBX	35.0558	72	81.68	83.02	85	79.85
TCGA-D8-A1JI-01A-11R-A13Q-07	LumB	CBX	63.644	89	89.44	91.78	95	89.9
TCGA-AN-A0FW-01A-11R-A034-07	LumB	CBX	46.2638	65	83.06		87.5	78.05
TCGA-Z7-A8R6-01A-11R-A41B-07	LumB	CBX	51.9575	80	87.25		70	81.43
TCGA-AR-A24P-01A-11R-A169-07	LumA	CBX	27.2831	64	76.53	85.3	80	78.05
TCGA-A8-A086-01A-11R-A00Z-07	LumA	CBX	36.6069	72	78.9		72.5	72.4
TCGA-E9-A54X-01A-11R-A266-07	LumB	CBX	73.7742	77	99.43	88.24	90	89.66
TCGA-D8-A1JD-01A-11R-A13Q-07	LumB	CBX	33.6655	50	69.81	81.48	70	61.88
TCGA-E9-A24A-01A-11R-A169-07	LumA	CBX	32.7485	62	65.18	72.47	88	72.63
TCGA-S3-A6ZF-01A-32R-A32P-07	LumB	CBX	43.9426	58	79.24	75.01	60	72.86
TCGA-D8-A27V-01A-12R-A17B-07	LumA	CBX	36.3247	64	80.41	82.44	70	75.82
TCGA-E2-A14V-01A-11R-A12D-07	Her2	CBX	59.1988	50	90.44		60	70.19
TCGA-E9-A22E-01A-11R-A157-07	LumB	CBX	16.3339	41	57.08	89.4	75	65.39
TCGA-BH-A1EX-01A-11R-A13Q-07	LumA	CBX	33.3808	64	69.48	76.1	60	76.18
TCGA-AR-A1AU-01A-11R-A12P-07	LumA	CBX	42.7631	51	81.89	91.82	80	76.46
TCGA-A8-A09W-01A-11R-A00Z-07	LumB	CBX	48.8737	73	76.72		72.5	70.19
TCGA-A8-A0A9-01A-11R-A00Z-07	LumB	CBX	44.6726	75	79.45		85	79.13
TCGA-D8-A27P-01A-11R-A16F-07	LumA	CBX	43.5917	65	87.14	86.51	60	81.36
TCGA-D8-A1XU-01A-11R-A14M-07	LumA	CBX	37.8684	67	74.62	81.03	80	80.5
TCGA-A8-A095-01A-11R-A00Z-07	LumB	CBX	43.3279	65	83.74		72.5	70.11
TCGA-BH-A204-01A-11R-A157-07	LumB	CBX	46.354	89	87.63	93.64	85	96.01
TCGA-A2-A0YF-01A-21R-A109-07	LumA	CBX	42.8246	81	80.24	93.64	83.5	85.19
TCGA-A2-A0T3-01A-21R-A115-07	LumB	CBX	51.9357	51	91.66		50	74.66
TCGA-PL-A8LX-01A-11R-A41B-07	LumA	CBX	46.9653	57	87.29		80	85.93
TCGA-A2-A4S2-01A-12R-A266-07	LumA	CBX	41.0262	56	69.79	74.92	60	74.01
TCGA-A7-A26E-01A-11R-A169-07	LumA	CBX	39.6038	72	77.52		70	79.13
TCGA-BH-A1F8-01A-11R-A13Q-07	LumB	CBX	55.4127	78	84.14	86.36	95	88.85
TCGA-AC-A8OR-01A-21R-A41B-07	LumA	CBX	55.7904	84	91.81		96	80.06
TCGA-E2-A15L-01A-11R-A12D-07	LumB	CBX	44.4913	85	83.28		80	85.83
TCGA-A8-A0AD-01A-11R-A056-07	LumA	CBX	35.204	76	70.26	79.46	83.5	74.13
TCGA-EW-A1PG-01A-11R-A144-07	Normal	CBX	21.7033	36	79.05	70.25	70	68.51
TCGA-E2-A1IN-01A-11R-A13Q-07	LumA	CBX	31.2075	60	77.19	90.09	85	78.39
TCGA-D8-A1Y1-01A-21R-A14M-07	LumB	CBX	29.9281	60	71.45	80.77	90	68.98
TCGA-AC-A3W6-01A-12R-A22K-07	LumB	CBX	24.0522	36	56.09	65.97	80	56.96
TCGA-LL-A6FR-01A-12R-A31O-07	Basal	CBX	46.159	53	82.01	83.68	75	84.3
TCGA-A8-A083-01A-21R-A00Z-07	LumA	CBX	66.0577		93		77.5	89.3
TCGA-OL-A5D6-01A-21R-A27Q-07	Normal	CBX	40.5844	50	73.29		80	67.49
TCGA-AR-A0TR-01A-11R-A084-07	LumA	CBX	70.523	75	94.79	92.24	75	90.22
TCGA-AO-A0JA-01A-11R-A056-07	LumB	CBX	37.4381	66	68.44	86.76	80	79
TCGA-AR-A1AL-01A-21R-A12P-07	LumA	CBX	23.7945	42	73.76	84.81	80	63.34
TCGA-A8-A07O-01A-11R-A00Z-07	Basal	CBX	33.6181	55	83.87		90	79.15
TCGA-A7-A0CE-01A-11R-A00Z-07	Basal	CBX	25.3509	73	90.35		83.5	85.51
TCGA-C8-A12O-01A-11R-A115-07	Her2	CBX	37.4026	37	68.97		80	64.55
TCGA-BH-A18M-01A-11R-A12D-07	LumA	CBX	23.2193	41	73.63		85	65.25
TCGA-E9-A228-01A-31R-A157-07	LumB	CBX	54.9478	74	85.89	91.51	85	89.49
TCGA-BH-A1FR-01A-11R-A13Q-07	LumA	CBX	42.8927		82.43	80.4	85	78.81
TCGA-AC-A3W7-01A-11R-A22K-07	LumA	CBX	44.7945	58	81.11	91.22	85	77.26
TCGA-E9-A5UP-01A-11R-A28M-07	LumA	CBX	70.1216	79	93.06	90.88	90	91.62
TCGA-A8-A096-01A-11R-A00Z-07	LumB	CBX	21.3891	63	54.97		82.5	65.73
TCGA-AR-A0TQ-01A-11R-A084-07	Her2	CBX	38.6684	33	75.73	74.31	70	70.26
TCGA-OL-A66J-01A-11R-A29R-07	LumA	CBX	43.7756	61	76.69	79.59	80	70.19
TCGA-E9-A22A-01A-11R-A157-07	LumB	CBX	17.5083	40	55.27	77.96	60	58.94
TCGA-B6-A0RU-01A-11R-A084-07	Basal	CBX	14.4205	51	87.51	87.01	72.5	82.73
TCGA-A2-A0ES-01A-11R-A115-07	Normal	CBX	21.5409	88	72.12		37.5	76.74
TCGA-BH-A0AZ-01A-21R-A12P-07	LumA	CBX	22.5508	51	65.05	86.96	70	66.55
TCGA-BH-A0H0-01A-11R-A056-07	LumB	CBX	72.9229	87	91.31	97.93	90	94.49
TCGA-AO-A128-01A-11R-A10J-07	Basal	CBX	7.41542	27	47.31	46.19	91.5	40.24
TCGA-A7-A6VV-01A-22R-A33J-07	Basal	CBX	7.55285	53	70.01	72.95	85	68.41
TCGA-E2-A15G-01A-11R-A12D-07	LumA	CBX	60.6667	46	88.43		80	67.96
TCGA-BH-A1F2-01A-31R-A13Q-07	LumB	CBX	35.3799	52	75.07	86.61	60	75.4
TCGA-BH-A0BO-01A-23R-A12D-07	LumA	CBX	15.9683	29	63.83		32.5	51.93
TCGA-B6-A0I6-01A-11R-A034-07	Basal	CBX	8.82287		85.51		82.5	81.37
TCGA-E9-A22H-01A-11R-A157-07	LumB	CBX	53.0123	69	84.31	79.62	70	79.64
TCGA-BH-A0AU-01A-11R-A12P-07	LumB	CBX	43.6967	46	76.5	85.25	77.5	65.2
TCGA-A2-A0EW-01A-21R-A115-07	LumA	CBX	19.4007	46	65.81		45	59.91
TCGA-BH-A0E2-01A-11R-A056-07	LumA	CBX	38.5995	71	79.79	92.02	87.5	82.87
TCGA-AO-A0JD-01A-11R-A056-07	LumB	CBX	50.8878	62	89.38	70.55	80	75.12
TCGA-AN-A0XO-01A-11R-A109-07	LumA	CBX	51.8541	67	89.38	95.2	82.5	83.23
TCGA-A2-A0CX-01A-21R-A00Z-07	Her2	CBX	30.5183	45	69.2		70	59.22
TCGA-BH-A6R9-01A-21R-A32P-07	Basal	CBX	0	100	44.65	67.34	80	65.09
TCGA-GM-A2DH-01A-11R-A180-07	Her2	CBX	29.7127	38	75.15	67.2	80	66.12
TCGA-A2-A4S3-01A-21R-A266-07	LumB	CBX	44.1294	58	80.42	70.96	70	69.35
TCGA-E2-A1L6-01A-11R-A13Q-07	LumA	CBX	39.2887	48	80.84	79.04	65	68.9
TCGA-A1-A0SD-01A-11R-A115-07	LumA	CBX	39.7074	51	76.44		42.5	69.06
TCGA-BH-A0BP-01A-11R-A115-07	LumA	CBX	38.3346	49	74.17		60	65.97
TCGA-B6-A0RG-01A-11R-A056-07	LumA	CBX	56.7991	90	88.97	92.09	85	89.58
TCGA-AR-A1AH-01A-11R-A12D-07	Basal	CBX	30.4442	85	92.63		95	91.04
TCGA-EW-A1J2-01A-21R-A13Q-07	LumA	CBX	26.7848	52	66.77	77.4	80	71.26
TCGA-3C-AAAU-01A-11R-A41B-07	LumB	CBX	60.4376	81	93.33		70	78.86
TCGA-AN-A0XR-01A-11R-A109-07	LumB	CBX	60.0461	85	89.87	100	82.5	92.56
TCGA-A8-A08C-01A-11R-A00Z-07	LumA	CBX	44.8648	90	87.61		89	84.23
TCGA-BH-A18N-01A-11R-A12D-07	LumA	CBX	48.5366	76	86.85		90	83.2
TCGA-AC-A2FE-01A-11R-A19W-07	LumA	CBX	31.5353	37	55.56	59.77	75	53.79
TCGA-C8-A1HN-01A-11R-A137-07	LumB	CBX	53.955	72	85.65	86.47	90	84.08
TCGA-E9-A1RD-01A-11R-A157-07	LumA	CBX	44.683		81.55	94.93	80	76.96
TCGA-AN-A04D-01A-21R-A034-07	Basal	CBX	40.123	91	97.01		92.5	96.99
TCGA-AN-A0XL-01A-11R-A10J-07	LumA	CBX	34.0211	52	76.31	79.35	79	68.88
TCGA-E2-A14T-01A-11R-A115-07	LumA	CBX	56.8744	55	85.54		80	79.15
TCGA-E2-A1BC-01A-11R-A12P-07	LumA	CBX	31.1325	56	80.83	86.76	85	77.07
TCGA-OL-A6VO-01A-12R-A33J-07	Basal	CBX	46.8095	71	88.39	76.9	90	76.33
TCGA-AC-A2QJ-01A-12R-A19W-07	Basal	CBX	2.11222	53	52.63	45.7	90	48.84
TCGA-D8-A27F-01A-11R-A16F-07	Basal	CBX	21.8151	77	82.05	76.86	70	80.14
TCGA-D8-A146-01A-31R-A115-07	LumA	CBX	32.8709		72.01		80	63.05
TCGA-AR-A1AP-01A-11R-A12P-07	LumA	CBX	42.0076	70	74.75	88.11	90	74.71
TCGA-BH-A0AV-01A-31R-A115-07	Basal	CBX	9.6457	56	71.37		65	68.44
TCGA-C8-A134-01A-11R-A115-07	Basal	CBX	7.10303	65	79.05		47.5	77.92
TCGA-A8-A08A-01A-11R-A32Y-07	LumA	CBX	46.5535	70	75.26		85	67.46
TCGA-A8-A07G-01A-11R-A034-07	LumA	CBX	23.9779	48	71.89		70	62.88
TCGA-A8-A09I-01A-22R-A034-07	LumB	CBX	43.5267	59	73.89		82.5	73.18
TCGA-AR-A0U2-01A-11R-A109-07	LumB	CBX	42.1134	67	86.06	79.45	87.5	79.58
TCGA-AN-A0G0-01A-11R-A034-07	Basal	CBX	29.0873		87.07		87.5	81.31
TCGA-A7-A3RF-01A-11R-A22K-07	LumB	CBX	65.5612	74	91.55	85.53	75	88.02
TCGA-E2-A1IE-01A-11R-A13Q-07	LumB	CBX	70.9932	71	93.88	91.71	90	88.17
TCGA-A2-A0D3-01A-11R-A115-07	LumA	CBX	45.59	70	85.59		55	82.66
TCGA-B6-A1KN-01A-11R-A13Q-07	LumB	CBX	44.8378	56	83.27	83.32	65	74.27
TCGA-A2-A0SU-01A-11R-A084-07	LumA	CBX	44.7851	56	80.48	79.77	89	77.12
TCGA-AR-A2LK-01A-11R-A180-07	LumB	CBX	42.4116	76	79.47	92.17	75	86.92
TCGA-E2-A107-01A-11R-A10J-07	LumB	CBX	68.9781	45	91.34	87.66	85	79.59
TCGA-E9-A229-01A-31R-A157-07	LumA	CBX	28.0061	59	64.42	81.37	85	68.98
TCGA-A1-A0SI-01A-11R-A144-07	Her2	CBX	26.9284	54	64.59	75.57	75	64.38
TCGA-5T-A9QA-01A-11R-A41B-07	LumB	CBX	80.7025	83	97.13		75	83.68
TCGA-AC-A2B8-01A-11R-A17B-07	LumA	CBX	25.3744	53	64.25	72.62	75	68.92
TCGA-B6-A1KI-01A-11R-A14M-07	LumA	CBX	48.6949	31	84.13	78.86	80	78.88
TCGA-BH-A1ET-01A-11R-A137-07	LumA	CBX	45.3535	66	78.49	87.6	85	84.42
TCGA-BH-A1FH-01A-12R-A13Q-07	LumA	CBX	17.8852		68	80.05	60	68.81
TCGA-AO-A03L-01A-41R-A056-07	Her2	CBX	47.5322	51	75.55	84.08	70	73.49
TCGA-EW-A2FW-01A-11R-A17B-07	LumB	CBX	64.7797	87	87.84	95.36	95	91.28
TCGA-A7-A26J-01A-11R-A169-07	LumA	CBX	42.2981	71	77.2		80	70.09
TCGA-AQ-A1H3-01A-31R-A13Q-07	LumA	CBX	30.3655	59	74.64	75.36	80	72.33
TCGA-EW-A1IW-01A-11R-A13Q-07	LumA	CBX	38.3001	57	78.31	78.47	70	73.13
TCGA-C8-A137-01A-11R-A115-07	Her2	CBX	54.9064	75	90.48		77.5	87.4
TCGA-AR-A0U4-01A-11R-A109-07	Basal	CBX	5.17524	42	59.23	50.37	77.5	45.42
TCGA-E2-A1B1-01A-21R-A12P-07	LumA	CBX	21.1669	23	56.75	72.46	70	71.12
TCGA-A8-A08L-01A-11R-A00Z-07	Her2	CBX	41.9839	75	78.11		75	71.32
TCGA-A8-A09Z-01A-11R-A00Z-07	LumB	CBX	38.4221	85	78.05		82.5	79.13
TCGA-BH-A0BL-01A-11R-A115-07	Basal	CBX	3.26823	91	55.46		52.5	58.73
TCGA-D8-A1XR-01A-11R-A14M-07	LumB	CBX	58.7578	87	86.41	81.97	70	82.45
TCGA-B6-A0WW-01A-11R-A109-07	LumB	CBX	52.2036	73	85.09	91.26	77.5	83.15
TCGA-4H-AAAK-01A-12R-A41B-07	LumA	CBX	31.6452	47	72.76		70	64.9
TCGA-A2-A0EM-01A-11R-A034-07	LumA	CBX	39.2652	72	80.32		80	79.13
TCGA-BH-A0DQ-01A-11R-A084-07	LumA	CBX	28.1578	63	70.26	89.03	75	78.69
TCGA-LL-A440-01A-11R-A24H-07	Normal	CBX	13.3949	90	52.85	68.97	65	67.02
TCGA-EW-A1PB-01A-11R-A144-07	Basal	CBX	5.28841	52	61.85	48.51	90	46.11
TCGA-C8-A26V-01A-11R-A16F-07	LumB	CBX	45.3724	77	83.62	86.46	95	85.58
TCGA-AO-A124-01A-11R-A10J-07	Basal	CBX	38.7746	80	90.82	66.98	72.5	88.59
TCGA-BH-A0H3-01A-11R-A12P-07	LumA	CBX	18.5615	53	70.93	85.38	60	65.6
TCGA-A2-A1FX-01A-11R-A13Q-07	LumB	CBX	37.8243	72	76.09	82.33	90	83.64
TCGA-EW-A6SA-01A-21R-A32P-07	LumB	CBX	75.4349	88	96.68	97.85	80	96.54
TCGA-BH-A18T-01A-11R-A12D-07	Basal	CBX	24.9997	70	87.91		95	82.66
TCGA-AO-A12B-01A-11R-A10J-07	LumB	CBX	60.2675		90.7	98.93	95	90.25
TCGA-AR-A1AS-01A-11R-A12P-07	LumB	CBX	49.0985	77	85.84	95.27	90	85.09
TCGA-AR-A1AK-01A-21R-A12P-07	LumA	CBX	29.9474	47	61.67	82.3	80	58.35
TCGA-D8-A1JU-01A-11R-A13Q-07	LumA	CBX	14.3687	40	58.99	78.51	80	51.22
TCGA-BH-A0H6-01A-21R-A056-07	LumA	CBX	45.8958	71	82.94	96.72	77.5	83.11
TCGA-A8-A093-01A-11R-A00Z-07	LumA	CBX	46.8498	78	84.15		75	79.53
TCGA-OL-A97C-01A-32R-A41B-07	Normal	CBX	23.2001	67	76.8		65	74.34
TCGA-AC-A62Y-01A-11R-A29R-07	LumB	CBX	50.7092	55	70.9	79.81	70	79.13
TCGA-A2-A0CU-01A-12R-A034-07	LumB	CBX	49.9374	57	86.48		77.5	70.34
TCGA-AO-A0JI-01A-21R-A056-07	LumA	CBX	70.5561	80	91.52	97.44	77.5	90.84
TCGA-AO-A0JF-01A-11R-A056-07	LumA	CBX	30.6908	42	60.07	74.34	80	75.11
TCGA-AQ-A04H-01B-11R-A10J-07	LumB	CBX	58.8738	72	89.15	94.64	85	87.19
TCGA-AN-A0FS-01A-11R-A034-07	LumA	CBX	31.356	64	79.76		72.5	73.57
TCGA-AN-A0FX-01A-11R-A034-07	Basal	CBX	2.14662	50	86.62		75	81.36
TCGA-D8-A1JT-01A-31R-A13Q-07	LumB	CBX	62.0411	88	88.22	90.58	80	90.24
TCGA-BH-A1EW-01A-11R-A137-07	LumB	CBX	42.987	38	75.71	75.37	80	59.72
TCGA-E2-A155-01A-11R-A12D-07	LumB	CBX	76.4559	82	93.43		95	92.13
TCGA-BH-A0B5-01A-11R-A12P-07	LumB	CBX	31.9971	48	75.39	89.44	57.5	65.66
TCGA-A8-A092-01A-11R-A00Z-07	LumB	CBX	60.0554	71	84.28		77.5	79.71
TCGA-A2-A25C-01A-11R-A169-07	LumB	CBX	42.3334	66	77.99	81.1	82	74.54
TCGA-D8-A1XD-01A-11R-A14D-07	LumA	CBX	39.6519		87.92	97.54	75	89.16
TCGA-AR-A1AR-01A-31R-A137-07	Basal	CBX	4.60156	54	59.12	59.52	90	61.22
TCGA-AR-A256-01A-11R-A169-07	Basal	CBX	9.13992	73	84.85	68.57	95	82.04
TCGA-A8-A0AB-01A-11R-A034-07	LumB	CBX	59.6246	83	92.44		70	90.78
TCGA-A1-A0SG-01A-11R-A144-07	LumA	CBX	55.1425	64	77.19	74.46	82.5	75.69
TCGA-A7-A0CD-01A-11R-A00Z-07	LumA	CBX	58.9356	86	88.36		82.5	85.25
TCGA-A8-A06N-01A-11R-A00Z-07	LumB	CBX	76.7134	83	97.55		87.5	94.99
TCGA-D8-A1XS-01A-11R-A14M-07	LumB	CBX	40.9565	76	77.09	82.47	70	76.4
TCGA-D8-A1XO-01A-11R-A14M-07	LumA	CBX	31.8369	65	70.34	77.91	80	73.86
TCGA-E9-A1NH-01A-11R-A14D-07	LumA	CBX	27.2917	57	70.2	86.62	90	79.05
TCGA-A8-A076-01A-21R-A00Z-07	Her2	CBX	41.5868	58	75.06		87.5	71.29
TCGA-D8-A1JH-01A-11R-A13Q-07	LumA	CBX	27.6803	53	67.06	76.99	60	61.26
TCGA-BH-A18J-01A-11R-A12D-07	LumB	CBX	42.1696	51	80.66		70	72.43
TCGA-A2-A0T0-01A-22R-A084-07	Basal	CBX	35.7912	56	80.7	70	75	72.59
TCGA-AC-A3EH-01A-22R-A22K-07	LumA	CBX	47.6646	70	83.03	90.38	85	80.33
TCGA-E9-A1N4-01A-11R-A14M-07	LumA	CBX	30.2313	64	64.02	70.16	80	64.83
TCGA-AR-A24V-01A-21R-A169-07	LumA	CBX	24.5032	52	63.72	85.1	85	74.6
TCGA-BH-A0C3-01A-21R-A12P-07	LumB	CBX	25.0832	39	62.89	78.47	45	52.8
TCGA-E9-A1NI-01A-11R-A14D-07	LumB	CBX	52.5424	66	80.02	92.06	80	76.39
TCGA-A8-A082-01A-11R-A00Z-07	LumB	CBX	50.6708	78	81.46		90	75.87
TCGA-AQ-A0Y5-01A-11R-A14M-07	LumA	CBX	43.6324	50	73.99	88.7	42.5	70.19
TCGA-B6-A0RP-01A-21R-A084-07	LumA	CBX	38.9765	55	72.79	85.31	82.5	77.33
TCGA-EW-A1P8-01A-11R-A144-07	Basal	CBX	17.1137	69	73.66	59.53	90	73.03
TCGA-A8-A07J-01A-11R-A00Z-07	LumA	CBX	18.8966	59	53.61		72.5	65.73
TCGA-A2-A0EU-01A-22R-A056-07	LumA	CBX	50.3388	66	86.09	93.04	75	84
TCGA-AO-A0J8-01A-21R-A034-07	LumA	CBX	41.8066	74	76.85		80	76.9
TCGA-A8-A07S-01A-11R-A034-07	LumB	CBX	55.6119		84.02		77.5	88.06
TCGA-BH-A0W4-01A-11R-A109-07	LumA	CBX	31.1084	55	84.51	92.61	75	80.02
TCGA-BH-A0BZ-01A-31R-A12P-07	LumB	CBX	26.0815	41	57.88	73.63	60	51.38
TCGA-A8-A06Y-01A-21R-A00Z-07	LumA	CBX	54.2069		94.57		80	88.64
TCGA-EW-A1OX-01A-11R-A144-07	LumB	CBX	74.0041	94	98.56	100	85	99.55
TCGA-AQ-A1H2-01A-11R-A13Q-07	LumA	CBX	54.9312	89	86.58	93.61	60	89.4
TCGA-A2-A0SV-01A-11R-A084-07	LumB	CBX	29.1201	63	68.99	82.05	92.5	67.29
TCGA-EW-A1P1-01A-31R-A14D-07	Normal	CBX	11.279	36	56.31	68.42	65	54.04
TCGA-A8-A07F-01A-11R-A00Z-07	LumA	CBX	41.8892	68	79.35		85	73.02
TCGA-E9-A1R7-01A-11R-A14M-07	LumB	CBX	57.1764	65	91.95	84.59	80	82.12
TCGA-D8-A1XV-01A-11R-A14M-07	LumA	CBX	67.8145	69	93.38	91.35	80	86.89
TCGA-E9-A1R2-01A-11R-A14D-07	LumA	CBX	43.7076	67	81.44	82.62	80	81.44
TCGA-EW-A1PF-01A-11R-A144-07	LumA	CBX	33.5333		71.49	68.92	70	64.64
TCGA-E9-A1NF-01A-11R-A14D-07	LumB	CBX	20.0755	47	61.61	83.13	80	54.89
TCGA-AN-A0FF-01A-11R-A034-07	LumB	CBX	44.4307	74	73.83		87.5	86.46
TCGA-A8-A0A1-01A-11R-A00Z-07	LumA	CBX	33.4427	62	58.71		72.5	65.73
TCGA-D8-A1JM-01A-11R-A13Q-07	Basal	CBX	40.7524	85	94.14	87.79	92	91.11
TCGA-AR-A255-01A-11R-A169-07	LumA	CBX	32.1077	44	68.22	80.54	85	69.31
TCGA-A8-A06Z-01A-11R-A00Z-07	LumB	CBX	70.1314	83	91.83		87.5	89.96
TCGA-LL-A442-01A-11R-A24H-07	LumB	CBX	58.1947		84.19	80.25	90	79.59
TCGA-BH-A0W3-01A-11R-A109-07	LumB	CBX	61.19	78	89.14	94.36	82.5	88.27
TCGA-D8-A147-01A-11R-A115-07	Basal	CBX	20.73	57	81.51		77.5	75.95
TCGA-BH-A0HX-01A-21R-A056-07	LumB	CBX	44.5322	60	79.94	89.39	70	77.59
TCGA-A8-A085-01A-11R-A00Z-07	LumB	CBX	56.5915	84	88.96		85	86.05
TCGA-BH-A0BD-01A-11R-A034-07	LumB	CBX	31.7211	68	71.14		85	79.13
TCGA-D8-A1X8-01A-11R-A14M-07	LumA	CBX	43.316	59	72.53	80.59	90	71.21
TCGA-LL-A740-01A-21R-A32P-07	Her2	CBX	40.2931	54	73.04	82.17	60	82.53
TCGA-A8-A08Z-01A-21R-A00Z-07	LumB	CBX	23.948	62	60.16		72.5	75.08
TCGA-AR-A1AN-01A-11R-A12P-07	LumA	CBX	36.0202	55	71.89	84.51	80	67.08
TCGA-E2-A156-01A-11R-A12D-07	LumA	CBX	55.4617	92	93.49		85	92.21
TCGA-GM-A2DM-01A-11R-A180-07	LumA	CBX	41.978	72	84.89	79.02	90	79.68
TCGA-B6-A400-01A-11R-A239-07	Basal	CBX	10.298	55	76.38	70.08	75	68.98
TCGA-E9-A1RC-01A-11R-A157-07	LumB	CBX	46.6894	80	90.37	100	80	90.53
TCGA-E9-A1R3-01A-31R-A14M-07	LumA	CBX	30.2214	47	70.13	74.51	82	61.15
TCGA-E2-A153-01A-12R-A12D-07	LumA	CBX	27.2341	34	65.89		60	54.74
TCGA-E2-A15F-01A-11R-A115-07	LumA	CBX	49.9958	63	86.68		70	83.28
TCGA-A2-A04R-01A-41R-A109-07	LumB	CBX	58.4281	88	90.39	99.82	92.5	95.01
TCGA-AR-A250-01A-31R-A169-07	Her2	CBX	27.3047	53	66.16	84.59	85	59.16
TCGA-C8-A1HE-01A-11R-A13Q-07	LumA	CBX	53.197	80	84.33	94.05	95	85.48
TCGA-BH-A0DV-01A-21R-A12P-07	LumA	CBX	19.938	31	60.21	76.31	70	48.56
TCGA-BH-A0H7-01A-13R-A056-07	LumB	CBX	39.3969	63	79.39	95.61	72.5	75.34
TCGA-E2-A10E-01A-21R-A10J-07	LumA	CBX	45.4482		84.44	96.09	77.5	90.71
TCGA-BH-A201-01A-11R-A14M-07	Normal	CBX	30.9624	56	79.96	86.37	65	76.48
TCGA-A2-A0T6-01A-11R-A084-07	LumA	CBX	14.2194	55	56.97	77.21	77.5	72.57
TCGA-AN-A049-01A-21R-A00Z-07	LumB	CBX	37.1315	69	74.39		87.5	66.27
TCGA-AO-A0JG-01A-31R-A084-07	LumA	CBX	30.6943	54	70.66	79.81	72.5	73.31
TCGA-D8-A27G-01A-11R-A16F-07	LumB	CBX	36.4768	53	69.28	76.36	85	70.6
TCGA-B6-A0IM-01A-11R-A034-07	LumB	CBX	49.9	78	84.33		80	81.36
TCGA-BH-A0C1-01B-11R-A12D-07	LumB	CBX	29.9147	46	74.05		80	65.81
TCGA-BH-A0HQ-01A-11R-A034-07	LumA	CBX	54.3319	53	81.38		87.5	75.76
TCGA-D8-A1XB-01A-11R-A14D-07	LumA	CBX	24.7862	63	79.9	90.28	70	82.48
TCGA-AC-A23G-01A-11R-A213-07	LumA	CBX	13.6346	22	59.43	75.56	65	58.08
TCGA-BH-A0HI-01A-11R-A084-07	LumA	CBX	48.1424	71	77.85	89.83	80	85.36
TCGA-A8-A09B-01A-11R-A00Z-07	LumA	CBX	47.1282	69	82.91		70	77.84
TCGA-A7-A3IZ-01A-11R-A213-07	LumB	CBX	57.8882	90	90.15	91.52	88	90.59
TCGA-BH-A0E7-01A-11R-A034-07	LumA	CBX	52.2965	81	89.25		90	86.46
TCGA-C8-A26Z-01A-11R-A16F-07	LumB	CBX	61.247	76	88.67	94.6	80	87.01
TCGA-A8-A09N-01A-11R-A00Z-07	LumB	CBX	51.9076	83	83.07		82.5	78.06
TCGA-A8-A08O-01A-21R-A056-07	LumA	CBX	45.0602	75	86.35	93.82	80	82.51
TCGA-E2-A15R-01A-11R-A115-07	LumB	CBX	67.5886	88	94.45		95	93.52
TCGA-A2-A0YG-01A-21R-A109-07	Her2	CBX	52.5547	60	88.08	90.33	80	79.76
TCGA-A2-A0CS-01A-11R-A115-07	LumA	CBX	41.6524	54	77.55		55	70.57
TCGA-C8-A12Q-01A-11R-A115-07	Her2	CBX	50.1202	51	74.05		75	65.81
TCGA-BH-A0DD-01A-31R-A12P-07	LumB	CBX	49.4145	79	86.77	94.59	62.5	87.14
TCGA-D8-A1JS-01A-11R-A13Q-07	LumA	CBX	78.9945	91	95.01	99.38	85	97.14
TCGA-AC-A2FM-01A-11R-A19W-07	LumA	CBX	62.8817	89	90.82	98.46	80	89.89
TCGA-E2-A10F-01A-11R-A10J-07	LumA	CBX	22.3628	52	62.5	83.7	70	70.6
TCGA-E2-A15T-01A-11R-A115-07	LumB	CBX	60.6589	87	94.09		70	90.54
TCGA-C8-A12Z-01A-11R-A115-07	Her2	CBX	48.8994	71	89.27		50	86.48
TCGA-BH-A1EV-01A-11R-A137-07	Her2	CBX	50.9827	60	84.35	95.17	80	81.7
TCGA-D8-A13Y-01A-11R-A115-07	LumB	CBX	36.5668	92	97.09		87.5	97.1
TCGA-EW-A2FR-01A-11R-A21T-07	Her2	CBX	19.8573	23	64.69	72.43	75	46.08
TCGA-B6-A0WV-01A-11R-A109-07	LumB	CBX	62.882	64	95.87	97.08	77.5	87.28
TCGA-A8-A08S-01A-11R-A034-07	LumB	CBX	45.5838		85.01		80	86.46
TCGA-E2-A150-01A-11R-A12D-07	Basal	CBX	4.5069	53	74.54		90	66.48
TCGA-AR-A24L-01A-11R-A169-07	LumB	CBX	38.4726	59	78.17	83.05	80	71.82
TCGA-BH-A0EI-01A-11R-A115-07	LumA	CBX	32.087	67	81.07		60	80.77
TCGA-BH-A5IZ-01A-11R-A27Q-07	Basal	CBX	42.8954	71	88.32		75	79.92
TCGA-A8-A07E-01A-11R-A034-07	LumB	CBX	28.2962	52	66.9		70	65.6
TCGA-BH-A0BV-01A-11R-A00Z-07	LumA	CBX	39.2088	54	68.95		72.5	67.49
TCGA-BH-A18V-01A-11R-A12D-07	Basal	CBX	3.24827	55	69.41		75
TCGA-D8-A1XA-01A-11R-A14D-07	LumA	CBX	44.7413	84	82.69	91.5	95	85.52
TCGA-A8-A07R-01A-21R-A034-07	Basal	CBX	16.008		92.35		72.5	89.3
TCGA-AR-A24M-01A-11R-A169-07	LumA	CBX	40.958	69	76.78	91.68	75	79.82
TCGA-E9-A1NA-01A-11R-A144-07	LumB	CBX	28.6317	61	70.71	88.96	85	72.16
TCGA-D8-A1J8-01A-11R-A13Q-07	LumB	CBX	42.7003	69	67.57	75	90	72.15
TCGA-EW-A1IX-01A-12R-A144-07	LumA	CBX	31.7197	55	71.94	76.96	85	72.42
TCGA-AR-A24H-01A-11R-A169-07	LumB	CBX	58.6551	75	83.74	87.58	90	85.5
TCGA-BH-A0DX-01A-11R-A115-07	LumA	CBX	30.3728	39	62.95		50	53.27
TCGA-BH-A0H9-01A-11R-A056-07	LumB	CBX	56.3569	34	88.72	79.34	70	74.7
TCGA-AC-A2QI-01A-12R-A19W-07	LumA	CBX	35.4462	58	69.4	72.09	60	70.98
TCGA-EW-A1PD-01A-11R-A144-07	LumB	CBX	38.9339	61	79.62	87.12	70	74.02
TCGA-D8-A27H-01A-11R-A16F-07	Basal	CBX	18.3887	75	79.31	80.21	94	76.59
TCGA-BH-A18S-01A-11R-A12D-07	LumA	CBX	61.1707	89	89.48		85	86.76
TCGA-D8-A1XM-01A-21R-A14M-07	LumA	CBX	28.1922	52	64.52	69.57	65	66.65
TCGA-E9-A1N5-01A-11R-A14D-07	LumB	CBX	28.5542	66	66.89	79.22	80	67.48
TCGA-C8-A3M8-01A-11R-A213-07	LumB	CBX	57.1233	67	87.24	84.01	80	81.77
TCGA-AR-A0TZ-01A-12R-A084-07	LumB	CBX	57.6084	86	86.74	100	70	85.97
TCGA-BH-A0HL-01A-11R-A10U-07	LumB	CBX	71.5281		97.45		96.5	88.35
TCGA-A8-A08G-01A-11R-A00Z-07	LumB	CBX	49.5874	69	79.96		80	73.83
TCGA-A2-A3KD-01A-12R-A213-07	LumA	CBX	62.1193	50	83.46	85.44	90	82.48
TCGA-AR-A0U3-01A-11R-A109-07	LumB	CBX	57.4086	79	89.54	94.3	77.5	89.02
TCGA-AR-A2LM-01A-11R-A180-07	LumA	CBX	23.2652	57	71.99	85.97	75	77.44
TCGA-B6-A0RI-01A-11R-A056-07	LumB	CBX	35.336	75	77.98	92.81	75	83.74
TCGA-AO-A0J2-01A-11R-A034-07	Her2	CBX	48.7117	66	81.56		87.5	78.87
TCGA-D8-A1JE-01A-11R-A13Q-07	LumB	CBX	18.94	55	65.9	78.18	90	68.37
TCGA-BH-A0HO-01A-11R-A034-07	LumA	CBX	47.9135	67	75.87		92.5	70.19
TCGA-A8-A097-01A-11R-A034-07	LumB	CBX	30.7881	53	73.58		77.5	66.55
TCGA-BH-A0C7-01B-11R-A115-07	LumB	CBX	43.4132	45	82.73		52.5	77.6
TCGA-BH-A0WA-01A-11R-A109-07	Basal	CBX	21.3645	60	83.95	82.41	90	79.25
TCGA-AR-A1AY-01A-21R-A12P-07	Basal	CBX	41.7212	79	88.09	85.85	80	85.87
TCGA-A8-A08H-01A-21R-A00Z-07	Basal	CBX	2.7036	78	36.08		80	37.76
TCGA-AO-A0J6-01A-11R-A034-07	Basal	CBX	7.83046	66	82.87		95	77.79
TCGA-A2-A4S0-01A-21R-A266-07	LumA	CBX	59.4159	64	91.87	87.09	80	88.3
TCGA-A2-A0ER-01A-21R-A034-07	LumB	CBX	62.1723	77	87.08		72.5	83.51
TCGA-A8-A08F-01A-11R-A00Z-07	LumB	CBX	35.8999		65.99		80	74.13
[truncated: 7,345 more rows]
