# Supplementary material for: Performance of tumour microenvironment deconvolution methods in breast cancer using single-cell simulated bulk mixtures
Source: Nat Commun. 2023 Sep 16;14:5758. doi: 10.1038/s41467-023-41385-5 (PMC10505141; doi:10.1038/s41467-023-41385-5)
Supplement: Supplementary file 10 — Supplementary Data 7 [file 41467_2023_41385_MOESM10_ESM.xlsx]

## Sheet: Sheet1
Supplementary Data 7. Predicted lymphocyte population of each deconvolution method on bulk TCGA breast cancer mixtures, in comparison with Saltz et al-estimated TILs population
Predicted lymphocyte population is the total proportions of T cells and B cells. TILs: tumour-infiltrating lymphocytes
sampleBarcode	sampleID	method	predicted lymphocyte population	Saltz et al-estimated TIL population
TCGA-A2-A0CR-01A-11R-A22K-07	TCGA-A2-A0CR-01A	Bisque	61.6177	2.86443
TCGA-B6-A0IJ-01A-11R-A034-07	TCGA-B6-A0IJ-01A	Bisque	38.064	0.827559
TCGA-BH-A0H5-01A-21R-A115-07	TCGA-BH-A0H5-01A	Bisque	62.2866	19.0563
TCGA-B6-A0I2-01A-11R-A034-07	TCGA-B6-A0I2-01A	Bisque	47.2528	0.433397
TCGA-A2-A0T1-01A-21R-A084-07	TCGA-A2-A0T1-01A	Bisque	34.7746	14.9813
TCGA-D8-A1JG-01B-11R-A13Q-07	TCGA-D8-A1JG-01B	Bisque	29.2404	14.92
TCGA-C8-A8HP-01A-11R-A36F-07	TCGA-C8-A8HP-01A	Bisque	29.3859	5.3792
TCGA-A7-A4SD-01A-11R-A266-07	TCGA-A7-A4SD-01A	Bisque	32.4023	10.9138
TCGA-EW-A1OV-01A-11R-A144-07	TCGA-EW-A1OV-01A	Bisque	52.2974	13.9651
TCGA-E2-A1LA-01A-11R-A144-07	TCGA-E2-A1LA-01A	Bisque	36.5264	10.2233
TCGA-C8-A12V-01A-11R-A115-07	TCGA-C8-A12V-01A	Bisque	49.0153	25.8659
TCGA-BH-A0B3-01A-11R-A056-07	TCGA-BH-A0B3-01A	Bisque	33.0134	9.30334
TCGA-BH-A0E6-01A-11R-A034-07	TCGA-BH-A0E6-01A	Bisque	41.1499	1.55759
TCGA-E9-A1NC-01A-21R-A26B-07	TCGA-E9-A1NC-01A	Bisque	42.3099	2.36605
TCGA-E9-A3HO-01A-11R-A213-07	TCGA-E9-A3HO-01A	Bisque	38.1199	2.81477
TCGA-A2-A0SX-01A-12R-A084-07	TCGA-A2-A0SX-01A	Bisque	46.723	1.34298
TCGA-AR-A252-01A-11R-A169-07	TCGA-AR-A252-01A	Bisque	49.0262	17.9772
TCGA-GM-A2DO-01A-11R-A18M-07	TCGA-GM-A2DO-01A	Bisque	65.1661	14.204
TCGA-E9-A243-01A-21R-A169-07	TCGA-E9-A243-01A	Bisque	48.287	6.11347
TCGA-B6-A0IE-01A-11R-A034-07	TCGA-B6-A0IE-01A	Bisque	35.5596	1.35727
TCGA-BH-A18H-01A-11R-A12D-07	TCGA-BH-A18H-01A	Bisque	44.6872	1.04485
TCGA-D8-A1XQ-01A-11R-A14M-07	TCGA-D8-A1XQ-01A	Bisque	35.8425	15.3837
TCGA-E9-A2JT-01A-22R-A18M-07	TCGA-E9-A2JT-01A	Bisque	79.9869	8.07713
TCGA-EW-A6SD-01A-12R-A33J-07	TCGA-EW-A6SD-01A	Bisque	34.4713	8.58435
TCGA-AR-A24U-01A-11R-A169-07	TCGA-AR-A24U-01A	Bisque	38.6534	19.6955
TCGA-D8-A140-01A-11R-A115-07	TCGA-D8-A140-01A	Bisque	33.9229	1.83776
TCGA-B6-A0RT-01A-21R-A084-07	TCGA-B6-A0RT-01A	Bisque	66.5782	2.76744
TCGA-WT-AB41-01A-11R-A41B-07	TCGA-WT-AB41-01A	Bisque	55.9331	3.4377
TCGA-AO-A12D-01A-11R-A115-07	TCGA-AO-A12D-01A	Bisque	36.3691	9.26167
TCGA-A8-A06R-01A-11R-A00Z-07	TCGA-A8-A06R-01A	Bisque	35.9138	0.112449
TCGA-BH-A1F0-01A-11R-A137-07	TCGA-BH-A1F0-01A	Bisque	44.6137	6.46636
TCGA-EW-A1P7-01A-21R-A144-07	TCGA-EW-A1P7-01A	Bisque	60.0148	4.26183
TCGA-E9-A3X8-01A-31R-A22U-07	TCGA-E9-A3X8-01A	Bisque	54.7486	1.67979
TCGA-E2-A573-01A-11R-A29R-07	TCGA-E2-A573-01A	Bisque	37.4859	13.0525
TCGA-BH-A1F6-01A-11R-A13Q-07	TCGA-BH-A1F6-01A	Bisque	39.7342	0.0317976
TCGA-E2-A159-01A-11R-A115-07	TCGA-E2-A159-01A	Bisque	36.2943	20.3161
TCGA-AR-A0U0-01A-11R-A109-07	TCGA-AR-A0U0-01A	Bisque	38.3405	7.58206
TCGA-A8-A06U-01A-11R-A00Z-07	TCGA-A8-A06U-01A	Bisque	33.9904	34.9514
TCGA-AO-A0JC-01A-11R-A056-07	TCGA-AO-A0JC-01A	Bisque	90.6744	23.4242
TCGA-D8-A142-01A-11R-A115-07	TCGA-D8-A142-01A	Bisque	32.4463	6.28324
TCGA-A8-A075-01A-11R-A084-07	TCGA-A8-A075-01A	Bisque	34.2037	0.522739
TCGA-A2-A04P-01A-31R-A034-07	TCGA-A2-A04P-01A	Bisque	34.5641	4.7963
TCGA-D8-A145-01A-11R-A115-07	TCGA-D8-A145-01A	Bisque	39.4487	1.83864
TCGA-A8-A07B-01A-11R-A00Z-07	TCGA-A8-A07B-01A	Bisque	40.1565	1.20943
TCGA-AQ-A7U7-01A-22R-A352-07	TCGA-AQ-A7U7-01A	Bisque	50.1237	3.2111
TCGA-GM-A2DA-01A-11R-A18M-07	TCGA-GM-A2DA-01A	Bisque	38.8963	4.87761
TCGA-E2-A1B5-01A-21R-A12P-07	TCGA-E2-A1B5-01A	Bisque	64.6362	2.29738
TCGA-C8-A12W-01A-11R-A115-07	TCGA-C8-A12W-01A	Bisque	29.4298	4.07549
TCGA-AN-A0AR-01A-11R-A00Z-07	TCGA-AN-A0AR-01A	Bisque	51.9653	4.74462
TCGA-A7-A56D-01A-11R-A27Q-07	TCGA-A7-A56D-01A	Bisque	36.0244	0.689015
TCGA-A8-A08R-01A-11R-A034-07	TCGA-A8-A08R-01A	Bisque	32.0138	0.593783
TCGA-A7-A4SA-01A-11R-A266-07	TCGA-A7-A4SA-01A	Bisque	40.3065	6.55223
TCGA-GM-A3XL-01A-11R-A22U-07	TCGA-GM-A3XL-01A	Bisque	44.1551	2.85718
TCGA-A2-A04X-01A-21R-A034-07	TCGA-A2-A04X-01A	Bisque	39.807	4.14185
TCGA-E2-A1B6-01A-31R-A12P-07	TCGA-E2-A1B6-01A	Bisque	66.1255	19.9951
TCGA-E9-A5FK-01A-11R-A27Q-07	TCGA-E9-A5FK-01A	Bisque	57.9074	4.04327
TCGA-GM-A2DB-01A-31R-A18M-07	TCGA-GM-A2DB-01A	Bisque	32.8504	10.4259
TCGA-HN-A2NL-01A-11R-A18M-07	TCGA-HN-A2NL-01A	Bisque	54.2598	5.60438
TCGA-A2-A0CL-01A-11R-A115-07	TCGA-A2-A0CL-01A	Bisque	59.0343	23.4948
TCGA-AN-A0FL-01A-11R-A034-07	TCGA-AN-A0FL-01A	Bisque	28.296	8.88777
TCGA-AR-A24Q-01A-12R-A169-07	TCGA-AR-A24Q-01A	Bisque	38.4495	9.79798
TCGA-C8-A138-01A-11R-A115-07	TCGA-C8-A138-01A	Bisque	33.584	1.41634
TCGA-D8-A143-01A-11R-A115-07	TCGA-D8-A143-01A	Bisque	32.836	8.15754
TCGA-B6-A0IN-01A-11R-A034-07	TCGA-B6-A0IN-01A	Bisque	26.19	1.08234
TCGA-AQ-A54N-01A-11R-A266-07	TCGA-AQ-A54N-01A	Bisque	44.9817	4.08283
TCGA-LD-A7W5-01A-22R-A352-07	TCGA-LD-A7W5-01A	Bisque	50.0167	9.52606
TCGA-A8-A09X-01A-11R-A00Z-07	TCGA-A8-A09X-01A	Bisque	47.1035	0.065299
TCGA-BH-A0W5-01A-11R-A109-07	TCGA-BH-A0W5-01A	Bisque	57.2638	2.2323
TCGA-LD-A9QF-01A-32R-A41B-07	TCGA-LD-A9QF-01A	Bisque	52.9433	2.33611
TCGA-B6-A0IQ-01A-11R-A034-07	TCGA-B6-A0IQ-01A	Bisque	46.8286	9.26678
TCGA-C8-A275-01A-21R-A16F-07	TCGA-C8-A275-01A	Bisque	43.1433	3.71992
TCGA-AO-A1KR-01A-12R-A144-07	TCGA-AO-A1KR-01A	Bisque	46.1251	12.8374
TCGA-A2-A25D-01A-12R-A16F-07	TCGA-A2-A25D-01A	Bisque	52.3949	2.34093
TCGA-E9-A3QA-01A-61R-A22K-07	TCGA-E9-A3QA-01A	Bisque	44.0502	39.0047
TCGA-BH-A0DK-01A-21R-A056-07	TCGA-BH-A0DK-01A	Bisque	42.0401	0.805853
TCGA-E2-A1LS-01A-12R-A157-07	TCGA-E2-A1LS-01A	Bisque	32.3504	0.852394
TCGA-E2-A3DX-01A-21R-A213-07	TCGA-E2-A3DX-01A	Bisque	49.7238	5.5494
TCGA-B6-A0IH-01A-11R-A115-07	TCGA-B6-A0IH-01A	Bisque	42.5594	1.08946
TCGA-AQ-A54O-01A-11R-A266-07	TCGA-AQ-A54O-01A	Bisque	31.8302	5.12847
TCGA-A2-A3XX-01A-21R-A239-07	TCGA-A2-A3XX-01A	Bisque	33.3826	8.03845
TCGA-E2-A1L8-01A-11R-A13Q-07	TCGA-E2-A1L8-01A	Bisque	43.9992	2.99961
TCGA-AO-A0JJ-01A-11R-A056-07	TCGA-AO-A0JJ-01A	Bisque	47.964	0.546226
TCGA-AC-A3QP-01A-11R-A22U-07	TCGA-AC-A3QP-01A	Bisque	50.165	1.03347
TCGA-C8-A3M7-01A-12R-A21T-07	TCGA-C8-A3M7-01A	Bisque	41.9824	0.636576
TCGA-D8-A1JF-01A-11R-A13Q-07	TCGA-D8-A1JF-01A	Bisque	29.7926	2.78417
TCGA-AC-A5XS-01A-11R-A29R-07	TCGA-AC-A5XS-01A	Bisque	41.2316	4.07898
TCGA-AR-A0TW-01A-11R-A084-07	TCGA-AR-A0TW-01A	Bisque	31.3808	14.3393
TCGA-E2-A1II-01A-11R-A144-07	TCGA-E2-A1II-01A	Bisque	58.231	35.2707
TCGA-A8-A094-01A-11R-A00Z-07	TCGA-A8-A094-01A	Bisque	32.1726	0.16696
TCGA-C8-A1HF-01A-11R-A137-07	TCGA-C8-A1HF-01A	Bisque	42.3433	13.4489
TCGA-AC-A5XU-01A-11R-A28M-07	TCGA-AC-A5XU-01A	Bisque	38.9469	1.8838
TCGA-B6-A0I5-01A-11R-A034-07	TCGA-B6-A0I5-01A	Bisque	40.1208	0.565783
TCGA-BH-A0BM-01A-11R-A056-07	TCGA-BH-A0BM-01A	Bisque	41.187	0.694567
TCGA-A8-A09Q-01A-11R-A00Z-07	TCGA-A8-A09Q-01A	Bisque	45.8875	24.5826
TCGA-AC-A2FF-01A-11R-A17B-07	TCGA-AC-A2FF-01A	Bisque	47.903	1.13384
TCGA-AO-A0J9-01A-11R-A034-07	TCGA-AO-A0J9-01A	Bisque	37.7426	0.499029
TCGA-BH-A0C0-01A-21R-A056-07	TCGA-BH-A0C0-01A	Bisque	45.5163	2.2027
TCGA-EW-A1PA-01A-11R-A144-07	TCGA-EW-A1PA-01A	Bisque	32.8618	17.3363
TCGA-A8-A06O-01A-11R-A00Z-07	TCGA-A8-A06O-01A	Bisque	35.2107	3.4376
TCGA-AO-A0JE-01A-11R-A056-07	TCGA-AO-A0JE-01A	Bisque	38.9636	4.14114
TCGA-AN-A0AL-01A-11R-A00Z-07	TCGA-AN-A0AL-01A	Bisque	30.3503	5.0714
TCGA-D8-A27W-01A-11R-A16F-07	TCGA-D8-A27W-01A	Bisque	38.1723	0.998064
TCGA-AO-A03P-01A-11R-A00Z-07	TCGA-AO-A03P-01A	Bisque	45.8857	1.99454
TCGA-D8-A3Z5-01A-41R-A24H-07	TCGA-D8-A3Z5-01A	Bisque	41.6327	0.155479
TCGA-A2-A0T2-01A-11R-A084-07	TCGA-A2-A0T2-01A	Bisque	34.1469	4.96122
TCGA-BH-A0EB-01A-11R-A034-07	TCGA-BH-A0EB-01A	Bisque	40.2805	1.59553
TCGA-E2-A10C-01A-21R-A10J-07	TCGA-E2-A10C-01A	Bisque	33.253	7.986
TCGA-BH-A0HK-01A-11R-A056-07	TCGA-BH-A0HK-01A	Bisque	48.3756	0.956501
TCGA-A7-A26G-01A-21R-A169-07	TCGA-A7-A26G-01A	Bisque	38.2399	14.2185
TCGA-D8-A27M-01A-11R-A16F-07	TCGA-D8-A27M-01A	Bisque	39.8166	9.91947
TCGA-AO-A1KP-01A-11R-A13Q-07	TCGA-AO-A1KP-01A	Bisque	45.3004	0.895526
TCGA-A2-A3XZ-01A-42R-A239-07	TCGA-A2-A3XZ-01A	Bisque	47.877	11.9977
TCGA-BH-A18G-01A-11R-A12D-07	TCGA-BH-A18G-01A	Bisque	41.9189	1.12539
TCGA-D8-A1JK-01A-11R-A13Q-07	TCGA-D8-A1JK-01A	Bisque	31.399	0.887997
TCGA-A8-A09M-01A-11R-A00Z-07	TCGA-A8-A09M-01A	Bisque	35.6537	1.23922
TCGA-A2-A25F-01A-11R-A169-07	TCGA-A2-A25F-01A	Bisque	64.9351	8.19384
TCGA-A8-A08I-01A-11R-A00Z-07	TCGA-A8-A08I-01A	Bisque	43.7659	15.2177
TCGA-A2-A0CQ-01A-21R-A034-07	TCGA-A2-A0CQ-01A	Bisque	37.5248	1.31735
TCGA-D8-A1JB-01A-11R-A13Q-07	TCGA-D8-A1JB-01A	Bisque	51.1227	13.2655
TCGA-AO-A0JL-01A-11R-A056-07	TCGA-AO-A0JL-01A	Bisque	35.7128	1.52073
TCGA-LL-A5YN-01A-11R-A28M-07	TCGA-LL-A5YN-01A	Bisque	60.3799	5.72275
TCGA-D8-A1XZ-01A-11R-A14M-07	TCGA-D8-A1XZ-01A	Bisque	40.8314	4.38762
TCGA-E2-A158-01A-11R-A12D-07	TCGA-E2-A158-01A	Bisque	49.3611	0.389376
TCGA-BH-A0AW-01A-11R-A056-07	TCGA-BH-A0AW-01A	Bisque	44.7555	9.73429
TCGA-EW-A3E8-01B-11R-A24H-07	TCGA-EW-A3E8-01B	Bisque	46.3383	0.862566
TCGA-OL-A5D7-01A-11R-A27Q-07	TCGA-OL-A5D7-01A	Bisque	46.4115	14.9923
TCGA-A2-A04Y-01A-21R-A034-07	TCGA-A2-A04Y-01A	Bisque	33.2352	6.15125
TCGA-BH-A0DH-01A-11R-A084-07	TCGA-BH-A0DH-01A	Bisque	29.8373	0.181024
TCGA-E9-A5FL-01A-11R-A27Q-07	TCGA-E9-A5FL-01A	Bisque	36.8475	0.0921389
TCGA-C8-A12K-01A-21R-A115-07	TCGA-C8-A12K-01A	Bisque	48.0834	0.121848
TCGA-E9-A22D-01A-11R-A157-07	TCGA-E9-A22D-01A	Bisque	50.0038	12.4527
TCGA-BH-A42U-01A-12R-A24H-07	TCGA-BH-A42U-01A	Bisque	49.973	9.60919
TCGA-AR-A5QQ-01A-11R-A28M-07	TCGA-AR-A5QQ-01A	Bisque	44.0733	4.41935
TCGA-AR-A2LJ-01A-12R-A19W-07	TCGA-AR-A2LJ-01A	Bisque	47.4502	10.1243
TCGA-A2-A0CZ-01A-11R-A034-07	TCGA-A2-A0CZ-01A	Bisque	41.4559	0.6378
TCGA-B6-A0WT-01A-11R-A109-07	TCGA-B6-A0WT-01A	Bisque	32.5773	2.04595
TCGA-A8-A0A2-01A-11R-A034-07	TCGA-A8-A0A2-01A	Bisque	38.0132	3.81556
TCGA-E2-A1LI-01A-12R-A157-07	TCGA-E2-A1LI-01A	Bisque	39.4716	7.70548
TCGA-A2-A0CP-01A-11R-A034-07	TCGA-A2-A0CP-01A	Bisque	40.4389	0.599302
TCGA-A1-A0SP-01A-11R-A084-07	TCGA-A1-A0SP-01A	Bisque	41.5291	4.85873
TCGA-BH-A0W7-01A-11R-A115-07	TCGA-BH-A0W7-01A	Bisque	47.2165	1.34429
TCGA-AQ-A04J-01A-02R-A034-07	TCGA-AQ-A04J-01A	Bisque	44.5795	17.5796
TCGA-PL-A8LY-01A-11R-A41B-07	TCGA-PL-A8LY-01A	Bisque	48.9834	0.0867576
TCGA-AC-A3TM-01A-11R-A22K-07	TCGA-AC-A3TM-01A	Bisque	47.3521	1.55875
TCGA-LL-A5YM-01A-11R-A28M-07	TCGA-LL-A5YM-01A	Bisque	36.1785	0.150693
TCGA-BH-A0DL-01A-11R-A115-07	TCGA-BH-A0DL-01A	Bisque	37.1333	5.93757
TCGA-A2-A3XV-01A-21R-A239-07	TCGA-A2-A3XV-01A	Bisque	41.6082	1.21334
TCGA-E2-A1IH-01A-11R-A13Q-07	TCGA-E2-A1IH-01A	Bisque	47.3558	0.824827
TCGA-AQ-A04L-01B-21R-A10J-07	TCGA-AQ-A04L-01B	Bisque	43.3705	3.92323
TCGA-AR-A2LE-01A-11R-A180-07	TCGA-AR-A2LE-01A	Bisque	53.3135	0.24032
TCGA-B6-A0WX-01A-11R-A109-07	TCGA-B6-A0WX-01A	Bisque	43.8975	0.308597
TCGA-A2-A0CY-01A-12R-A034-07	TCGA-A2-A0CY-01A	Bisque	49.7902	0.740393
TCGA-D8-A1Y2-01A-11R-A157-07	TCGA-D8-A1Y2-01A	Bisque	43.6935	0.439563
TCGA-BH-A28O-01A-11R-A22K-07	TCGA-BH-A28O-01A	Bisque	44.8134	1.10813
TCGA-GM-A2DD-01A-11R-A180-07	TCGA-GM-A2DD-01A	Bisque	38.4062	1.38427
TCGA-A2-A04T-01A-21R-A034-07	TCGA-A2-A04T-01A	Bisque	47.0417	12.2796
TCGA-EW-A2FV-01A-11R-A17B-07	TCGA-EW-A2FV-01A	Bisque	36.9891	8.41934
TCGA-E2-A108-01A-13R-A10J-07	TCGA-E2-A108-01A	Bisque	47.9328	3.35735
TCGA-3C-AALI-01A-11R-A41B-07	TCGA-3C-AALI-01A	Bisque	32.8968	3.90548
TCGA-A2-A0YH-01A-11R-A109-07	TCGA-A2-A0YH-01A	Bisque	34.962	5.65083
TCGA-BH-A0GZ-01A-11R-A056-07	TCGA-BH-A0GZ-01A	Bisque	25.4615	0.0523763
TCGA-A2-A1G6-01A-11R-A13Q-07	TCGA-A2-A1G6-01A	Bisque	48.2146	0.848334
TCGA-BH-A0DS-01A-11R-A056-07	TCGA-BH-A0DS-01A	Bisque	38.8455	0.0964338
TCGA-A2-A0YI-01A-31R-A10J-07	TCGA-A2-A0YI-01A	Bisque	44.0924	10.6653
TCGA-JL-A3YW-01A-12R-A239-07	TCGA-JL-A3YW-01A	Bisque	38.2008	0.514252
TCGA-B6-A0IB-01A-11R-A034-07	TCGA-B6-A0IB-01A	Bisque	33.4611	0.41839
TCGA-A8-A079-01A-21R-A00Z-07	TCGA-A8-A079-01A	Bisque	40.084	2.8392
TCGA-AC-A2FO-01A-11R-A180-07	TCGA-AC-A2FO-01A	Bisque	46.1696	0.0481464
TCGA-3C-AALJ-01A-31R-A41B-07	TCGA-3C-AALJ-01A	Bisque	38.4029	1.79298
TCGA-A2-A1G4-01A-11R-A13Q-07	TCGA-A2-A1G4-01A	Bisque	41.1462	5.44146
TCGA-AR-A24N-01A-11R-A169-07	TCGA-AR-A24N-01A	Bisque	38.9617	10.5715
TCGA-AR-A24K-01A-11R-A169-07	TCGA-AR-A24K-01A	Bisque	59.9378	8.41025
TCGA-A2-A0YK-01A-22R-A109-07	TCGA-A2-A0YK-01A	Bisque	55.3937	0.400371
TCGA-BH-A0B4-01A-11R-A00Z-07	TCGA-BH-A0B4-01A	Bisque	40.0896	0.740289
TCGA-BH-A42V-01A-11R-A24H-07	TCGA-BH-A42V-01A	Bisque	49.3082	1.32004
TCGA-A2-A04V-01A-21R-A034-07	TCGA-A2-A04V-01A	Bisque	41.87	0.522302
TCGA-AO-A03T-01A-21R-A034-07	TCGA-AO-A03T-01A	Bisque	26.354	0.466563
TCGA-A1-A0SF-01A-11R-A144-07	TCGA-A1-A0SF-01A	Bisque	47.4417	10.7406
TCGA-AO-A1KQ-01A-11R-A13Q-07	TCGA-AO-A1KQ-01A	Bisque	41.2587	1.73064
TCGA-AC-A23C-01A-12R-A169-07	TCGA-AC-A23C-01A	Bisque	32.6903	9.78022
TCGA-AR-A2LH-01A-31R-A18M-07	TCGA-AR-A2LH-01A	Bisque	45.4967	20.2878
TCGA-BH-A0AY-01A-21R-A00Z-07	TCGA-BH-A0AY-01A	Bisque	37.8268	6.75299
TCGA-E2-A15C-01A-31R-A12D-07	TCGA-E2-A15C-01A	Bisque	37.1803	1.07472
TCGA-C8-A1HJ-01A-11R-A13Q-07	TCGA-C8-A1HJ-01A	Bisque	42.1056	16.8536
TCGA-BH-A0B9-01A-11R-A056-07	TCGA-BH-A0B9-01A	Bisque	63.1208	17.7597
TCGA-B6-A1KC-01B-11R-A157-07	TCGA-B6-A1KC-01B	Bisque	32.5247	0.176022
TCGA-A2-A0CM-01A-31R-A034-07	TCGA-A2-A0CM-01A	Bisque	44.035	3.14242
TCGA-E2-A152-01A-11R-A12D-07	TCGA-E2-A152-01A	Bisque	32.4978	0.500634
TCGA-AR-A5QM-01A-11R-A27Q-07	TCGA-AR-A5QM-01A	Bisque	40.9798	0.288297
TCGA-A2-A0CT-01A-31R-A056-07	TCGA-A2-A0CT-01A	Bisque	37.0336	1.25531
TCGA-GM-A2DI-01A-31R-A18M-07	TCGA-GM-A2DI-01A	Bisque	65.8399	1.88762
TCGA-E9-A1R0-01A-22R-A16F-07	TCGA-E9-A1R0-01A	Bisque	43.4895	1.58228
TCGA-AC-A6NO-01A-12R-A33J-07	TCGA-AC-A6NO-01A	Bisque	42.2687	2.8206
TCGA-C8-A132-01A-31R-A115-07	TCGA-C8-A132-01A	Bisque	41.5921	1.23534
TCGA-B6-A0RS-01A-11R-A084-07	TCGA-B6-A0RS-01A	Bisque	41.7328	7.64626
TCGA-LL-A50Y-01A-11R-A266-07	TCGA-LL-A50Y-01A	Bisque	40.6755	1.55526
TCGA-E2-A1LK-01A-21R-A14D-07	TCGA-E2-A1LK-01A	Bisque	35.9512	7.26036
TCGA-E9-A1RI-01A-11R-A169-07	TCGA-E9-A1RI-01A	Bisque	37.999	1.19151
TCGA-C8-A135-01A-11R-A115-07	TCGA-C8-A135-01A	Bisque	42.186	4.51686
TCGA-E9-A1RA-01A-11R-A14D-07	TCGA-E9-A1RA-01A	Bisque	50.1622	1.91198
TCGA-A8-A09G-01A-21R-A00Z-07	TCGA-A8-A09G-01A	Bisque	36.7102	0.99876
TCGA-OL-A66O-01A-11R-A31O-07	TCGA-OL-A66O-01A	Bisque	40.9432	0.0826929
TCGA-A2-A25E-01A-11R-A169-07	TCGA-A2-A25E-01A	Bisque	35.5856	1.23695
TCGA-S3-A6ZG-01A-22R-A32P-07	TCGA-S3-A6ZG-01A	Bisque	43.9971	0.585438
TCGA-D8-A1XL-01A-11R-A14M-07	TCGA-D8-A1XL-01A	Bisque	49.727	3.87592
TCGA-D8-A1Y3-01A-11R-A157-07	TCGA-D8-A1Y3-01A	Bisque	53.3858	13.2751
TCGA-A2-A0EO-01A-11R-A034-07	TCGA-A2-A0EO-01A	Bisque	41.644	1.92938
TCGA-AC-A8OS-01A-12R-A41B-07	TCGA-AC-A8OS-01A	Bisque	39.1515	2.12312
TCGA-E2-A15O-01A-11R-A115-07	TCGA-E2-A15O-01A	Bisque	37.754	0.826116
TCGA-GM-A2D9-01A-11R-A18M-07	TCGA-GM-A2D9-01A	Bisque	36.941	0.382556
TCGA-C8-A26W-01A-11R-A16F-07	TCGA-C8-A26W-01A	Bisque	37.7345	2.49636
TCGA-AO-A0J4-01A-11R-A034-07	TCGA-AO-A0J4-01A	Bisque	45.1465	4.15443
TCGA-EW-A424-01A-11R-A24H-07	TCGA-EW-A424-01A	Bisque	40.5471	0.907566
TCGA-EW-A1P3-01A-11R-A144-07	TCGA-EW-A1P3-01A	Bisque	37.306	1.76432
TCGA-A7-A4SF-01A-11R-A266-07	TCGA-A7-A4SF-01A	Bisque	28.8653	8.09738
TCGA-C8-A1HM-01A-12R-A137-07	TCGA-C8-A1HM-01A	Bisque	45.7561	8.90718
TCGA-AR-A5QP-01A-11R-A28M-07	TCGA-AR-A5QP-01A	Bisque	43.2078	1.06676
TCGA-AC-A3BB-01A-21R-A19W-07	TCGA-AC-A3BB-01A	Bisque	48.8689	1.32661
TCGA-A2-A0D1-01A-11R-A034-07	TCGA-A2-A0D1-01A	Bisque	41.4933	9.2505
TCGA-BH-A0E0-01A-11R-A056-07	TCGA-BH-A0E0-01A	Bisque	48.1839	2.19963
TCGA-A7-A13H-01A-11R-A22K-07	TCGA-A7-A13H-01A	Bisque	39.4946	0.0854249
TCGA-E9-A244-01A-11R-A169-07	TCGA-E9-A244-01A	Bisque	48.1373	5.20249
TCGA-D8-A1XW-01A-11R-A14M-07	TCGA-D8-A1XW-01A	Bisque	40.4536	5.57171
TCGA-E9-A249-01A-11R-A169-07	TCGA-E9-A249-01A	Bisque	53.8118	6.80973
TCGA-EW-A1P6-01A-11R-A144-07	TCGA-EW-A1P6-01A	Bisque	36.3377	0.663701
TCGA-E2-A14Z-01A-11R-A115-07	TCGA-E2-A14Z-01A	Bisque	45.892	1.04897
TCGA-D8-A1JP-01A-11R-A13Q-07	TCGA-D8-A1JP-01A	Bisque	42.286	2.63998
TCGA-D8-A1XF-01A-11R-A14D-07	TCGA-D8-A1XF-01A	Bisque	35.8937	9.97522
TCGA-A2-A0CK-01A-11R-A22K-07	TCGA-A2-A0CK-01A	Bisque	47.3581	3.06382
TCGA-B6-A0I1-01A-11R-A21T-07	TCGA-B6-A0I1-01A	Bisque	38.7752	3.19411
TCGA-A8-A06Q-01A-11R-A034-07	TCGA-A8-A06Q-01A	Bisque	36.009	1.72241
TCGA-AR-A0TS-01A-11R-A115-07	TCGA-AR-A0TS-01A	Bisque	52.0324	9.66876
TCGA-D8-A27K-01A-11R-A16F-07	TCGA-D8-A27K-01A	Bisque	45.2813	3.25123
TCGA-AR-A1AX-01A-11R-A12P-07	TCGA-AR-A1AX-01A	Bisque	50.3692	21.6824
TCGA-D8-A27I-01A-11R-A16F-07	TCGA-D8-A27I-01A	Bisque	42.7946	0.691374
TCGA-AR-A1AJ-01A-21R-A12P-07	TCGA-AR-A1AJ-01A	Bisque	50.0705	18.4777
TCGA-EW-A1OZ-01A-11R-A144-07	TCGA-EW-A1OZ-01A	Bisque	44.2069	0.59542
TCGA-A2-A0EN-01A-13R-A084-07	TCGA-A2-A0EN-01A	Bisque	43.5928	1.32575
TCGA-C8-A131-01A-11R-A115-07	TCGA-C8-A131-01A	Bisque	32.1483	0.0496848
TCGA-A2-A4RY-01A-31R-A266-07	TCGA-A2-A4RY-01A	Bisque	45.9389	0.375581
TCGA-EW-A1OY-01A-11R-A144-07	TCGA-EW-A1OY-01A	Bisque	44.999	0.428226
TCGA-AR-A2LN-01A-21R-A18M-07	TCGA-AR-A2LN-01A	Bisque	46.9666	0.30545
TCGA-C8-A1HK-01A-21R-A13Q-07	TCGA-C8-A1HK-01A	Bisque	39.2207	3.49251
TCGA-C8-A27A-01A-11R-A169-07	TCGA-C8-A27A-01A	Bisque	37.7122	0.0174338
TCGA-AC-A6IW-01A-12R-A33J-07	TCGA-AC-A6IW-01A	Bisque	50.0411	14.9479
TCGA-BH-A0BA-01A-11R-A056-07	TCGA-BH-A0BA-01A	Bisque	36.7825	2.83544
TCGA-A2-A04W-01A-31R-A115-07	TCGA-A2-A04W-01A	Bisque	29.9079	10.6626
TCGA-AC-A2FG-01A-11R-A17B-07	TCGA-AC-A2FG-01A	Bisque	41.2424	0.870032
TCGA-E2-A1IK-01A-11R-A144-07	TCGA-E2-A1IK-01A	Bisque	41.1951	1.01445
TCGA-A8-A09C-01A-11R-A00Z-07	TCGA-A8-A09C-01A	Bisque	44.0609	5.09612
TCGA-BH-A1FG-01A-11R-A13Q-07	TCGA-BH-A1FG-01A	Bisque	33.6786	0.0293086
TCGA-BH-A0HN-01A-11R-A10U-07	TCGA-BH-A0HN-01A	Bisque	34.1836	0.0916003
TCGA-A2-A3Y0-01A-11R-A239-07	TCGA-A2-A3Y0-01A	Bisque	45.5235	14.7162
TCGA-A7-A0CG-01A-12R-A056-07	TCGA-A7-A0CG-01A	Bisque	49.4946	0.47469
TCGA-E2-A14O-01A-31R-A115-07	TCGA-E2-A14O-01A	Bisque	34.373	0.024465
TCGA-B6-A0X7-01A-11R-A10J-07	TCGA-B6-A0X7-01A	Bisque	42.4441	0.0680256
TCGA-A8-A07C-01A-11R-A034-07	TCGA-A8-A07C-01A	Bisque	51.6719	12.3472
TCGA-BH-A203-01A-12R-A169-07	TCGA-BH-A203-01A	Bisque	45.4205	0.775901
TCGA-BH-A0B8-01A-21R-A056-07	TCGA-BH-A0B8-01A	Bisque	48.0563	0.0122339
TCGA-A8-A08T-01A-21R-A00Z-07	TCGA-A8-A08T-01A	Bisque	43.6429	0.338084
TCGA-E2-A1LG-01A-21R-A14M-07	TCGA-E2-A1LG-01A	Bisque	41.9974	1.03213
TCGA-PE-A5DD-01A-12R-A27Q-07	TCGA-PE-A5DD-01A	Bisque	34.0289	0.650684
TCGA-AO-A12F-01A-11R-A115-07	TCGA-AO-A12F-01A	Bisque	41.2477	0.001
TCGA-EW-A6S9-01A-22R-A33J-07	TCGA-EW-A6S9-01A	Bisque	30.9258	0.648302
TCGA-AR-A2LO-01A-31R-A18M-07	TCGA-AR-A2LO-01A	Bisque	52.0929	1.40527
TCGA-E9-A1RF-01A-11R-A157-07	TCGA-E9-A1RF-01A	Bisque	41.2306	1.92991
TCGA-E9-A1N3-01A-12R-A157-07	TCGA-E9-A1N3-01A	Bisque	35.1286	2.5668
TCGA-AN-A0AT-01A-11R-A034-07	TCGA-AN-A0AT-01A	Bisque	47.1319	9.53754
TCGA-3C-AALK-01A-11R-A41B-07	TCGA-3C-AALK-01A	Bisque	35.7118	6.00181
TCGA-E2-A14P-01A-31R-A12D-07	TCGA-E2-A14P-01A	Bisque	41.2935	27.5972
TCGA-C8-A12M-01A-11R-A115-07	TCGA-C8-A12M-01A	Bisque	42.6836	8.81818
TCGA-A2-A1FV-01A-11R-A13Q-07	TCGA-A2-A1FV-01A	Bisque	42.9912	0.00681261
TCGA-AR-A254-01A-21R-A169-07	TCGA-AR-A254-01A	Bisque	46.4267	2.27285
TCGA-EW-A1J3-01A-11R-A13Q-07	TCGA-EW-A1J3-01A	Bisque	38.1918	2.05366
TCGA-BH-A0DZ-01A-11R-A00Z-07	TCGA-BH-A0DZ-01A	Bisque	43.3177	2.30108
TCGA-E2-A2P6-01A-11R-A19W-07	TCGA-E2-A2P6-01A	Bisque	31.9442	7.39592
TCGA-A2-A1G0-01A-11R-A13Q-07	TCGA-A2-A1G0-01A	Bisque	41.8429	0.954842
TCGA-A7-A4SB-01A-21R-A266-07	TCGA-A7-A4SB-01A	Bisque	32.5363	0.00660022
TCGA-AR-A1AM-01A-41R-A22K-07	TCGA-AR-A1AM-01A	Bisque	40.7497	2.69687
TCGA-BH-A18U-01A-21R-A12D-07	TCGA-BH-A18U-01A	Bisque	42.2613	14.5217
TCGA-E2-A15J-01A-11R-A12P-07	TCGA-E2-A15J-01A	Bisque	49.6988	0.640151
TCGA-AR-A0TX-01A-11R-A084-07	TCGA-AR-A0TX-01A	Bisque	40.6859	0.20515
TCGA-A2-A0EX-01A-21R-A034-07	TCGA-A2-A0EX-01A	Bisque	47.743	9.60448
TCGA-A7-A0CJ-01A-21R-A00Z-07	TCGA-A7-A0CJ-01A	Bisque	40.7426	2.31939
TCGA-XX-A89A-01A-11R-A36F-07	TCGA-XX-A89A-01A	Bisque	40.8319	0.0747686
TCGA-A2-A04U-01A-11R-A115-07	TCGA-A2-A04U-01A	Bisque	43.621	0.256492
TCGA-EW-A1PH-01A-11R-A14M-07	TCGA-EW-A1PH-01A	Bisque	42.3715	4.53842
TCGA-A8-A08B-01A-11R-A00Z-07	TCGA-A8-A08B-01A	Bisque	49.2846	7.64404
TCGA-E2-A14N-01A-31R-A137-07	TCGA-E2-A14N-01A	Bisque	48.0898	6.82346
TCGA-A8-A08P-01A-11R-A00Z-07	TCGA-A8-A08P-01A	Bisque	38.9163	13.9435
TCGA-AR-A0TV-01A-21R-A084-07	TCGA-AR-A0TV-01A	Bisque	41.7508	4.98846
TCGA-E2-A15M-01A-11R-A12D-07	TCGA-E2-A15M-01A	Bisque	50.5333	0.274915
TCGA-A7-A0CH-01A-21R-A00Z-07	TCGA-A7-A0CH-01A	Bisque	38.5117	0.113082
TCGA-A2-A0CO-01A-13R-A22K-07	TCGA-A2-A0CO-01A	Bisque	52.4827	0.25357
TCGA-MS-A51U-01A-31R-A266-07	TCGA-MS-A51U-01A	Bisque	41.7845	0.496795
TCGA-AC-A3YI-01A-21R-A239-07	TCGA-AC-A3YI-01A	Bisque	41.3969	1.26114
TCGA-AR-A24W-01A-11R-A169-07	TCGA-AR-A24W-01A	Bisque	43.3593	1.08879
TCGA-E2-A1B4-01A-11R-A12P-07	TCGA-E2-A1B4-01A	Bisque	38.0091	0.718762
TCGA-E9-A295-01A-11R-A16F-07	TCGA-E9-A295-01A	Bisque	37.1942	1.1462
TCGA-AC-A8OP-01A-11R-A36F-07	TCGA-AC-A8OP-01A	Bisque	41.2012	0.342406
TCGA-E2-A1AZ-01A-11R-A12P-07	TCGA-E2-A1AZ-01A	Bisque	48.1124	5.68419
TCGA-E2-A9RU-01A-11R-A41B-07	TCGA-E2-A9RU-01A	Bisque	50.6816	2.47356
TCGA-AR-A251-01A-12R-A169-07	TCGA-AR-A251-01A	Bisque	38.4351	4.77039
TCGA-D8-A27L-01A-11R-A16F-07	TCGA-D8-A27L-01A	Bisque	40.4595	2.43214
TCGA-E2-A572-01A-13R-A31O-07	TCGA-E2-A572-01A	Bisque	34.3508	2.56701
TCGA-A2-A1FW-01A-11R-A13Q-07	TCGA-A2-A1FW-01A	Bisque	39.2672	1.93534
TCGA-AO-A1KO-01A-31R-A13Q-07	TCGA-AO-A1KO-01A	Bisque	46.1009	0.151541
TCGA-A2-A259-01A-11R-A16F-07	TCGA-A2-A259-01A	Bisque	49.3432	1.01601
TCGA-A2-A0EP-01A-52R-A22U-07	TCGA-A2-A0EP-01A	Bisque	56.257	2.21846
TCGA-A2-A1G1-01A-21R-A13Q-07	TCGA-A2-A1G1-01A	Bisque	44.8626	4.16859
TCGA-E2-A14W-01A-11R-A12D-07	TCGA-E2-A14W-01A	Bisque	32.061	0.0106735
TCGA-AC-A3HN-01A-11R-A213-07	TCGA-AC-A3HN-01A	Bisque	39.3347	1.00104
TCGA-B6-A0RL-01A-11R-A084-07	TCGA-B6-A0RL-01A	Bisque	37.4065	0.604783
TCGA-AR-A2LQ-01A-22R-A18M-07	TCGA-AR-A2LQ-01A	Bisque	36.962	0.530528
TCGA-BH-A1FB-01A-11R-A13Q-07	TCGA-BH-A1FB-01A	Bisque	51.9647	6.9064
TCGA-AC-A6IX-01A-12R-A32P-07	TCGA-AC-A6IX-01A	Bisque	37.1403	12.2649
TCGA-GM-A2DK-01A-21R-A180-07	TCGA-GM-A2DK-01A	Bisque	28.4937	2.25096
TCGA-BH-A2L8-01A-11R-A18M-07	TCGA-BH-A2L8-01A	Bisque	53.0114	8.80906
TCGA-A2-A0CV-01A-31R-A115-07	TCGA-A2-A0CV-01A	Bisque	55.2653	0.951804
TCGA-LL-A5YP-01A-21R-A28M-07	TCGA-LL-A5YP-01A	Bisque	41.7418	2.36231
TCGA-BH-A1FM-01A-11R-A13Q-07	TCGA-BH-A1FM-01A	Bisque	37.9131	0.222804
TCGA-A2-A04N-01A-11R-A115-07	TCGA-A2-A04N-01A	Bisque	36.4773	0.264056
TCGA-E2-A15K-01A-11R-A12P-07	TCGA-E2-A15K-01A	Bisque	40.4508	5.52879
TCGA-A8-A06P-01A-11R-A00Z-07	TCGA-A8-A06P-01A	Bisque	36.6702	1.39292
TCGA-E9-A247-01A-11R-A169-07	TCGA-E9-A247-01A	Bisque	37.5746	0.257438
TCGA-E2-A1LB-01A-11R-A144-07	TCGA-E2-A1LB-01A	Bisque	32.5251	4.18352
TCGA-A8-A081-01A-11R-A00Z-07	TCGA-A8-A081-01A	Bisque	39.1501	1.3166
TCGA-E9-A1QZ-01A-21R-A169-07	TCGA-E9-A1QZ-01A	Bisque	51.0139	0.721543
TCGA-A2-A25B-01A-11R-A169-07	TCGA-A2-A25B-01A	Bisque	40.5765	0.735059
TCGA-AC-A3W5-01A-11R-A22K-07	TCGA-AC-A3W5-01A	Bisque	34.1195	3.1099
TCGA-B6-A0WS-01A-11R-A115-07	TCGA-B6-A0WS-01A	Bisque	42.0653	4.07152
TCGA-E2-A56Z-01A-12R-A29R-07	TCGA-E2-A56Z-01A	Bisque	35.73	0.886309
TCGA-A2-A25A-01A-12R-A16F-07	TCGA-A2-A25A-01A	Bisque	47.2582	15.1079
TCGA-AN-A0AJ-01A-11R-A00Z-07	TCGA-AN-A0AJ-01A	Bisque	47.925	32.5834
TCGA-BH-A0DG-01A-21R-A12P-07	TCGA-BH-A0DG-01A	Bisque	37.9265	0.542749
TCGA-AN-A0FN-01A-11R-A034-07	TCGA-AN-A0FN-01A	Bisque	45.7313	3.0578
TCGA-E9-A1RB-01A-11R-A157-07	TCGA-E9-A1RB-01A	Bisque	46.0999	0.0818421
TCGA-B6-A0I9-01A-11R-A034-07	TCGA-B6-A0I9-01A	Bisque	35.4784	1.22008
TCGA-EW-A1J1-01A-11R-A13Q-07	TCGA-EW-A1J1-01A	Bisque	43.4379	9.87667
TCGA-C8-A27B-01A-11R-A169-07	TCGA-C8-A27B-01A	Bisque	42.5704	0.145445
TCGA-B6-A0RE-01A-11R-A056-07	TCGA-B6-A0RE-01A	Bisque	37.5327	2.82173
TCGA-A1-A0SB-01A-11R-A144-07	TCGA-A1-A0SB-01A	Bisque	47.3923	0.812738
TCGA-D8-A1JN-01A-11R-A13Q-07	TCGA-D8-A1JN-01A	Bisque	39.4617	5.60792
TCGA-C8-A12P-01A-11R-A115-07	TCGA-C8-A12P-01A	Bisque	29.4194	8.49343
TCGA-AC-A2FK-01A-12R-A180-07	TCGA-AC-A2FK-01A	Bisque	43.3653	1.93812
TCGA-D8-A1X5-01A-11R-A14D-07	TCGA-D8-A1X5-01A	Bisque	28.835	1.34043
TCGA-B6-A1KF-01A-11R-A13Q-07	TCGA-B6-A1KF-01A	Bisque	34.7589	1.4302
TCGA-B6-A0X0-01A-21R-A115-07	TCGA-B6-A0X0-01A	Bisque	51.5344	2.08602
TCGA-JL-A3YX-01A-11R-A22U-07	TCGA-JL-A3YX-01A	Bisque	40.9042	0.00209479
TCGA-GM-A3XG-01A-31R-A24H-07	TCGA-GM-A3XG-01A	Bisque	44.1791	0.603387
TCGA-BH-A0DE-01A-11R-A115-07	TCGA-BH-A0DE-01A	Bisque	34.8425	0.136154
TCGA-D8-A27N-01A-11R-A16F-07	TCGA-D8-A27N-01A	Bisque	37.0904	0.0469314
TCGA-E2-A1IU-01A-11R-A14D-07	TCGA-E2-A1IU-01A	Bisque	38.919	0.471084
TCGA-A8-A07I-01A-11R-A00Z-07	TCGA-A8-A07I-01A	Bisque	33.5893	3.68948
TCGA-AN-A0FZ-01A-11R-A034-07	TCGA-AN-A0FZ-01A	Bisque	35.4616	0.183952
TCGA-AC-A3TN-01A-11R-A22K-07	TCGA-AC-A3TN-01A	Bisque	36.675	0.175982
TCGA-E2-A15A-01A-11R-A12D-07	TCGA-E2-A15A-01A	Bisque	33.1799	0.419707
TCGA-BH-A1FU-01A-11R-A14D-07	TCGA-BH-A1FU-01A	Bisque	45.4522	19.6329
TCGA-E9-A6HE-01A-11R-A31O-07	TCGA-E9-A6HE-01A	Bisque	42.1338	0.29773
TCGA-BH-A0E9-01B-11R-A115-07	TCGA-BH-A0E9-01B	Bisque	46.1236	0.300465
TCGA-D8-A4Z1-01A-21R-A266-07	TCGA-D8-A4Z1-01A	Bisque	41.3743	0.325544
TCGA-C8-A26Y-01A-11R-A16F-07	TCGA-C8-A26Y-01A	Bisque	27.0854	1.17336
TCGA-B6-A0RM-01A-11R-A084-07	TCGA-B6-A0RM-01A	Bisque	37.3436	0.0717938
TCGA-OL-A66H-01A-11R-A29R-07	TCGA-OL-A66H-01A	Bisque	42.6411	1.79742
TCGA-E2-A14S-01A-11R-A12D-07	TCGA-E2-A14S-01A	Bisque	37.2568	1.07395
TCGA-AC-A2BM-01A-11R-A21T-07	TCGA-AC-A2BM-01A	Bisque	41.2111	5.44472
TCGA-A8-A06T-01A-11R-A00Z-07	TCGA-A8-A06T-01A	Bisque	38.3649	0.991124
TCGA-EW-A1PE-01A-11R-A144-07	TCGA-EW-A1PE-01A	Bisque	33.9516	1.67517
TCGA-AC-A7VB-01A-11R-A352-07	TCGA-AC-A7VB-01A	Bisque	35.0412	0.230472
TCGA-BH-A0EE-01A-11R-A034-07	TCGA-BH-A0EE-01A	Bisque	37.1404	1.5771
TCGA-C8-A1HL-01A-11R-A137-07	TCGA-C8-A1HL-01A	Bisque	35.868	1.32465
TCGA-AR-A0TY-01A-12R-A115-07	TCGA-AR-A0TY-01A	Bisque	38.931	0.149583
TCGA-A2-A3XS-01A-11R-A22U-07	TCGA-A2-A3XS-01A	Bisque	39.3007	3.96504
TCGA-B6-A0I8-01A-11R-A034-07	TCGA-B6-A0I8-01A	Bisque	30.0125	0.139716
TCGA-AO-A1KT-01A-11R-A13Q-07	TCGA-AO-A1KT-01A	Bisque	41.55	0.516812
TCGA-AO-A12H-01A-11R-A115-07	TCGA-AO-A12H-01A	Bisque	35.2567	0.177749
TCGA-A2-A0YE-01A-11R-A109-07	TCGA-A2-A0YE-01A	Bisque	31.9465	2.46458
TCGA-A7-A0DA-01A-31R-A115-07	TCGA-A7-A0DA-01A	Bisque	35.0831	0.530758
TCGA-E9-A1ND-01A-11R-A144-07	TCGA-E9-A1ND-01A	Bisque	38.9504	15.7462
TCGA-C8-A274-01A-11R-A16F-07	TCGA-C8-A274-01A	Bisque	37.3205	0.136336
TCGA-A2-A3XT-01A-11R-A22U-07	TCGA-A2-A3XT-01A	Bisque	43.3484	2.91509
TCGA-AC-A62V-01A-11R-A31O-07	TCGA-AC-A62V-01A	Bisque	35.0083	0.279981
TCGA-BH-A18I-01A-11R-A12D-07	TCGA-BH-A18I-01A	Bisque	43.0547	1.15154
TCGA-A7-A5ZX-01A-12R-A29R-07	TCGA-A7-A5ZX-01A	Bisque	44.7454	0.46729
TCGA-BH-A18R-01A-11R-A12D-07	TCGA-BH-A18R-01A	Bisque	41.3129	2.36133
TCGA-E2-A2P5-01A-11R-A19W-07	TCGA-E2-A2P5-01A	Bisque	36.1897	2.13598
TCGA-AO-A1KS-01A-11R-A13Q-07	TCGA-AO-A1KS-01A	Bisque	45.8212	5.00954
TCGA-B6-A0RQ-01A-11R-A115-07	TCGA-B6-A0RQ-01A	Bisque	42.7499	0.415432
TCGA-E9-A1RE-01A-11R-A157-07	TCGA-E9-A1RE-01A	Bisque	33.3738	1.12886
TCGA-A2-A0SY-01A-31R-A084-07	TCGA-A2-A0SY-01A	Bisque	51.9169	0.786439
TCGA-AC-A3YJ-01A-11R-A22U-07	TCGA-AC-A3YJ-01A	Bisque	37.2223	10.3298
TCGA-E9-A1NE-01A-21R-A14M-07	TCGA-E9-A1NE-01A	Bisque	53.5048	8.85326
TCGA-E9-A3Q9-01A-11R-A21T-07	TCGA-E9-A3Q9-01A	Bisque	32.3155	1.55058
TCGA-GM-A2DC-01A-11R-A18M-07	TCGA-GM-A2DC-01A	Bisque	27.1911	1.394
TCGA-B6-A0RV-01A-11R-A084-07	TCGA-B6-A0RV-01A	Bisque	47.2575	2.47284
TCGA-B6-A0IG-01A-11R-A034-07	TCGA-B6-A0IG-01A	Bisque	35.3896	1.99805
TCGA-E2-A15P-01A-11R-A115-07	TCGA-E2-A15P-01A	Bisque	32.8709	1.52178
TCGA-E2-A105-01A-11R-A10J-07	TCGA-E2-A105-01A	Bisque	40.0235	0.400821
TCGA-AC-A6IV-01A-12R-A33J-07	TCGA-AC-A6IV-01A	Bisque	40.6069	1.24317
TCGA-C8-A12N-01A-11R-A115-07	TCGA-C8-A12N-01A	Bisque	40.2924	11.0675
TCGA-LL-A6FP-01A-11R-A31O-07	TCGA-LL-A6FP-01A	Bisque	34.5302	0.0959458
TCGA-BH-A0HB-01A-11R-A056-07	TCGA-BH-A0HB-01A	Bisque	39.0123	5.58143
TCGA-C8-A1HI-01A-11R-A137-07	TCGA-C8-A1HI-01A	Bisque	36.982	2.84337
TCGA-A8-A09D-01A-11R-A00Z-07	TCGA-A8-A09D-01A	Bisque	35.1733	1.04927
TCGA-BH-A0BG-01A-11R-A115-07	TCGA-BH-A0BG-01A	Bisque	47.7963	11.7958
TCGA-BH-A0BJ-01A-11R-A056-07	TCGA-BH-A0BJ-01A	Bisque	41.9687	0.32008
TCGA-A7-A3J1-01A-11R-A213-07	TCGA-A7-A3J1-01A	Bisque	43.2822	0.683971
TCGA-GI-A2C8-01A-11R-A16F-07	TCGA-GI-A2C8-01A	Bisque	30.2046	1.42824
TCGA-BH-A208-01A-11R-A157-07	TCGA-BH-A208-01A	Bisque	31.4516	4.18314
TCGA-C8-A8HQ-01A-11R-A36F-07	TCGA-C8-A8HQ-01A	Bisque	31.4841	0.354439
TCGA-B6-A0RN-01A-12R-A084-07	TCGA-B6-A0RN-01A	Bisque	43.6036	0.637564
TCGA-OL-A66K-01A-11R-A29R-07	TCGA-OL-A66K-01A	Bisque	41.3564	0.03131
TCGA-A7-A26H-01A-11R-A169-07	TCGA-A7-A26H-01A	Bisque	40.766	0.608982
TCGA-A8-A08J-01A-11R-A00Z-07	TCGA-A8-A08J-01A	Bisque	31.2497	0.16936
TCGA-BH-A0DI-01A-21R-A12P-07	TCGA-BH-A0DI-01A	Bisque	37.3005	1.56328
TCGA-AO-A0J7-01A-11R-A034-07	TCGA-AO-A0J7-01A	Bisque	46.4414	1.02288
TCGA-AN-A0FY-01A-11R-A034-07	TCGA-AN-A0FY-01A	Bisque	39.6399	5.16104
TCGA-E2-A570-01A-11R-A29R-07	TCGA-E2-A570-01A	Bisque	34.9291	0.898248
TCGA-E9-A22G-01A-11R-A157-07	TCGA-E9-A22G-01A	Bisque	48.6885	8.38267
TCGA-LD-A74U-01A-13R-A33J-07	TCGA-LD-A74U-01A	Bisque	41.0481	0.0552349
TCGA-BH-A0BT-01A-11R-A12P-07	TCGA-BH-A0BT-01A	Bisque	38.9833	6.85367
TCGA-D8-A73W-01A-22R-A352-07	TCGA-D8-A73W-01A	Bisque	33.1928	0.184183
TCGA-A2-A0YL-01A-21R-A109-07	TCGA-A2-A0YL-01A	Bisque	51.6725	1.98586
TCGA-D8-A141-01A-11R-A115-07	TCGA-D8-A141-01A	Bisque	48.2226	30.7677
TCGA-E2-A109-01A-11R-A10J-07	TCGA-E2-A109-01A	Bisque	39.1194	6.0535
TCGA-E2-A1B0-01A-11R-A12P-07	TCGA-E2-A1B0-01A	Bisque	40.1714	4.75072
TCGA-B6-A2IU-01A-32R-A18M-07	TCGA-B6-A2IU-01A	Bisque	37.4496	0.313198
TCGA-A2-A0T5-01A-21R-A084-07	TCGA-A2-A0T5-01A	Bisque	49.4017	0.397151
TCGA-D8-A3Z6-01A-11R-A239-07	TCGA-D8-A3Z6-01A	Bisque	30.7155	0.598933
TCGA-B6-A0IK-01A-12R-A056-07	TCGA-B6-A0IK-01A	Bisque	38.7282	4.52556
TCGA-C8-A8HR-01A-11R-A36F-07	TCGA-C8-A8HR-01A	Bisque	40.1198	0.542588
TCGA-E2-A14Q-01A-11R-A12D-07	TCGA-E2-A14Q-01A	Bisque	39.0365	0.326088
TCGA-E2-A14Y-01A-21R-A12D-07	TCGA-E2-A14Y-01A	Bisque	40.7083	1.09667
TCGA-A7-A0DB-01A-11R-A00Z-07	TCGA-A7-A0DB-01A	Bisque	37.8596	2.03494
TCGA-B6-A0IP-01A-11R-A034-07	TCGA-B6-A0IP-01A	Bisque	42.1519	13.8453
TCGA-BH-A0BC-01A-22R-A084-07	TCGA-BH-A0BC-01A	Bisque	44.2688	1.21729
TCGA-A8-A06X-01A-21R-A00Z-07	TCGA-A8-A06X-01A	Bisque	38.7496	0.809082
TCGA-E2-A1IF-01A-11R-A144-07	TCGA-E2-A1IF-01A	Bisque	35.019	0.0689154
TCGA-A7-A6VW-01A-21R-A33J-07	TCGA-A7-A6VW-01A	Bisque	44.7786	1.92555
TCGA-AN-A0AS-01A-11R-A00Z-07	TCGA-AN-A0AS-01A	Bisque	43.9337	1.03319
TCGA-BH-A1FE-01A-11R-A13Q-07	TCGA-BH-A1FE-01A	Bisque	49.6752	1.13238
TCGA-D8-A73X-01A-11R-A32P-07	TCGA-D8-A73X-01A	Bisque	40.469	1.80991
TCGA-E9-A227-01A-11R-A157-07	TCGA-E9-A227-01A	Bisque	41.2972	6.50112
TCGA-A1-A0SK-01A-12R-A084-07	TCGA-A1-A0SK-01A	Bisque	49.9808	0.922095
TCGA-AO-A0J3-01A-11R-A034-07	TCGA-AO-A0J3-01A	Bisque	33.8582	3.37796
TCGA-A2-A0EV-01A-11R-A034-07	TCGA-A2-A0EV-01A	Bisque	34.8518	4.20611
TCGA-E2-A14U-01A-11R-A22K-07	TCGA-E2-A14U-01A	Bisque	39.6388	1.18292
TCGA-E9-A1N8-01A-11R-A144-07	TCGA-E9-A1N8-01A	Bisque	50.6085	3.69026
TCGA-AC-A4ZE-01A-11R-A41B-07	TCGA-AC-A4ZE-01A	Bisque	41.4772	1.03964
TCGA-BH-A0BQ-01A-21R-A115-07	TCGA-BH-A0BQ-01A	Bisque	45.964	3.02711
TCGA-A7-A425-01A-11R-A24H-07	TCGA-A7-A425-01A	Bisque	35.0672	0.0106581
TCGA-E2-A15H-01A-11R-A12D-07	TCGA-E2-A15H-01A	Bisque	38.5769	2.51847
TCGA-BH-A0DT-01A-21R-A12D-07	TCGA-BH-A0DT-01A	Bisque	45.8452	1.19983
TCGA-EW-A1IY-01A-11R-A13Q-07	TCGA-EW-A1IY-01A	Bisque	50.9678	1.51391
TCGA-E2-A15I-01A-21R-A137-07	TCGA-E2-A15I-01A	Bisque	48.5044	0.0239411
TCGA-BH-A0B0-01A-21R-A115-07	TCGA-BH-A0B0-01A	Bisque	46.2344	0.470238
TCGA-E9-A1RG-01A-11R-A14D-07	TCGA-E9-A1RG-01A	Bisque	35.8668	0.824899
TCGA-A8-A09T-01A-11R-A00Z-07	TCGA-A8-A09T-01A	Bisque	42.3592	0.897283
TCGA-E2-A1IJ-01A-11R-A144-07	TCGA-E2-A1IJ-01A	Bisque	39.72	0.465515
TCGA-A2-A3KC-01A-11R-A213-07	TCGA-A2-A3KC-01A	Bisque	40.4552	0.526916
TCGA-EW-A1P0-01A-11R-A144-07	TCGA-EW-A1P0-01A	Bisque	47.4739	0.0811664
TCGA-BH-A18Q-01A-12R-A12D-07	TCGA-BH-A18Q-01A	Bisque	43.984	1.54345
TCGA-E2-A1L7-01A-11R-A144-07	TCGA-E2-A1L7-01A	Bisque	43.5446	4.35669
TCGA-EW-A6SC-01A-12R-A32P-07	TCGA-EW-A6SC-01A	Bisque	39.295	1.50373
TCGA-E2-A15D-01A-11R-A115-07	TCGA-E2-A15D-01A	Bisque	44.2174	1.44753
TCGA-E9-A1N9-01A-11R-A14D-07	TCGA-E9-A1N9-01A	Bisque	47.3766	0.352354
TCGA-D8-A27R-01A-11R-A16F-07	TCGA-D8-A27R-01A	Bisque	38.8343	6.76886
TCGA-AO-A03V-01A-11R-A115-07	TCGA-AO-A03V-01A	Bisque	41.2567	0.48376
TCGA-AR-A0TP-01A-11R-A084-07	TCGA-AR-A0TP-01A	Bisque	40.6815	0.237415
TCGA-B6-A0RH-01A-21R-A115-07	TCGA-B6-A0RH-01A	Bisque	38.6778	5.95311
TCGA-BH-A0HA-01A-11R-A12P-07	TCGA-BH-A0HA-01A	Bisque	38.4361	0.122074
TCGA-AR-A1AT-01A-11R-A12P-07	TCGA-AR-A1AT-01A	Bisque	48.8289	5.19407
TCGA-A7-A4SC-01A-12R-A266-07	TCGA-A7-A4SC-01A	Bisque	37.7605	0.310995
TCGA-E9-A22B-01A-11R-A157-07	TCGA-E9-A22B-01A	Bisque	33.1029	0.0896293
TCGA-AR-A1AO-01A-11R-A12P-07	TCGA-AR-A1AO-01A	Bisque	44.4075	3.64328
TCGA-BH-A0EA-01A-11R-A115-07	TCGA-BH-A0EA-01A	Bisque	42.3113	0.376752
TCGA-D8-A1XK-01A-21R-A14M-07	TCGA-D8-A1XK-01A	Bisque	47.9694	2.51197
TCGA-BH-A5J0-01A-11R-A27Q-07	TCGA-BH-A5J0-01A	Bisque	38.6991	1.17493
TCGA-B6-A0X4-01A-11R-A109-07	TCGA-B6-A0X4-01A	Bisque	37.9283	1.26124
TCGA-AO-A03O-01A-11R-A00Z-07	TCGA-AO-A03O-01A	Bisque	46.7332	1.99488
TCGA-D8-A27T-01A-11R-A16F-07	TCGA-D8-A27T-01A	Bisque	47.3263	5.74744
TCGA-A2-A0YT-01A-11R-A109-07	TCGA-A2-A0YT-01A	Bisque	32.7819	0.543237
TCGA-AN-A0FK-01A-11R-A034-07	TCGA-AN-A0FK-01A	Bisque	35.9583	0.102727
TCGA-E9-A1R5-01A-11R-A14M-07	TCGA-E9-A1R5-01A	Bisque	39.5092	1.29562
TCGA-AC-A7VC-01A-11R-A352-07	TCGA-AC-A7VC-01A	Bisque	47.1746	0.0198886
TCGA-E2-A15S-01A-11R-A115-07	TCGA-E2-A15S-01A	Bisque	34.4972	5.87741
TCGA-AN-A0AM-01A-11R-A034-07	TCGA-AN-A0AM-01A	Bisque	38.8425	7.02378
TCGA-A7-A13E-01A-11R-A12P-07	TCGA-A7-A13E-01A	Bisque	37.8365	1.62717
TCGA-E2-A154-01A-11R-A115-07	TCGA-E2-A154-01A	Bisque	44.8554	1.02953
TCGA-A8-A09A-01A-11R-A00Z-07	TCGA-A8-A09A-01A	Bisque	35.2264	4.28399
TCGA-C8-A1HO-01A-11R-A13Q-07	TCGA-C8-A1HO-01A	Bisque	39.8347	0.055825
TCGA-A8-A09V-01A-11R-A034-07	TCGA-A8-A09V-01A	Bisque	43.1336	0.406553
TCGA-BH-A0BW-01A-11R-A115-07	TCGA-BH-A0BW-01A	Bisque	39.1331	0.728143
TCGA-A8-A07P-01A-11R-A00Z-07	TCGA-A8-A07P-01A	Bisque	37.5956	2.35161
TCGA-C8-A12Y-01A-11R-A12D-07	TCGA-C8-A12Y-01A	Bisque	39.2661	0.198819
TCGA-C8-A130-01A-31R-A115-07	TCGA-C8-A130-01A	Bisque	35.5652	0.171937
TCGA-A2-A0T4-01A-31R-A084-07	TCGA-A2-A0T4-01A	Bisque	43.5778	0.765508
TCGA-EW-A423-01A-11R-A24H-07	TCGA-EW-A423-01A	Bisque	33.65	1.61264
TCGA-A1-A0SJ-01A-11R-A084-07	TCGA-A1-A0SJ-01A	Bisque	35.7798	3.15574
TCGA-AC-A2BK-01A-11R-A21T-07	TCGA-AC-A2BK-01A	Bisque	50.5201	2.62175
TCGA-BH-A0DP-01A-21R-A056-07	TCGA-BH-A0DP-01A	Bisque	50.0293	0.250957
TCGA-B6-A0IO-01A-11R-A034-07	TCGA-B6-A0IO-01A	Bisque	37.5351	1.34639
TCGA-C8-A133-01A-32R-A12D-07	TCGA-C8-A133-01A	Bisque	34.7729	0.0361215
TCGA-BH-A0B7-01A-12R-A115-07	TCGA-BH-A0B7-01A	Bisque	40.8996	2.01854
TCGA-GM-A2DL-01A-11R-A18M-07	TCGA-GM-A2DL-01A	Bisque	38.6226	0.781923
TCGA-AR-A24O-01A-11R-A169-07	TCGA-AR-A24O-01A	Bisque	46.0931	1.7599
TCGA-A8-A0A4-01A-11R-A00Z-07	TCGA-A8-A0A4-01A	Bisque	37.6668	0.288891
TCGA-B6-A0WY-01A-11R-A109-07	TCGA-B6-A0WY-01A	Bisque	38.4997	1.12784
TCGA-AR-A24S-01A-11R-A169-07	TCGA-AR-A24S-01A	Bisque	44.7394	2.0551
TCGA-E9-A1RH-01A-21R-A169-07	TCGA-E9-A1RH-01A	Bisque	34.2464	5.28005
TCGA-BH-A0GY-01A-11R-A056-07	TCGA-BH-A0GY-01A	Bisque	38.8551	1.39549
TCGA-BH-A28Q-01A-11R-A16F-07	TCGA-BH-A28Q-01A	Bisque	46.7488	0.628233
TCGA-D8-A1X6-01A-11R-A14M-07	TCGA-D8-A1X6-01A	Bisque	44.5016	0.94486
TCGA-E2-A1IO-01A-11R-A144-07	TCGA-E2-A1IO-01A	Bisque	37.9296	3.82279
TCGA-BH-A1EU-01A-11R-A137-07	TCGA-BH-A1EU-01A	Bisque	53.4482	0.983113
TCGA-BH-A1FL-01A-11R-A13Q-07	TCGA-BH-A1FL-01A	Bisque	45.2243	0.123762
TCGA-BH-A42T-01A-11R-A24H-07	TCGA-BH-A42T-01A	Bisque	43.1775	0.0170233
TCGA-A2-A3XW-01A-11R-A239-07	TCGA-A2-A3XW-01A	Bisque	41.9128	10.6984
TCGA-AN-A0FV-01A-11R-A00Z-07	TCGA-AN-A0FV-01A	Bisque	32.7244	0.11142
TCGA-A2-A4RX-01A-11R-A266-07	TCGA-A2-A4RX-01A	Bisque	43.0378	6.23689
TCGA-A2-A0D0-01A-11R-A00Z-07	TCGA-A2-A0D0-01A	Bisque	47.8192	11.9719
TCGA-C8-A12T-01A-11R-A115-07	TCGA-C8-A12T-01A	Bisque	47.8638	10.0833
TCGA-B6-A0IC-01A-11R-A034-07	TCGA-B6-A0IC-01A	Bisque	35.8204	0.327558
TCGA-BH-A18F-01A-11R-A12D-07	TCGA-BH-A18F-01A	Bisque	41.7249	6.09602
TCGA-D8-A27E-01A-11R-A16F-07	TCGA-D8-A27E-01A	Bisque	36.8921	0.800177
TCGA-C8-A12L-01A-11R-A115-07	TCGA-C8-A12L-01A	Bisque	32.9601	3.18834
TCGA-GM-A3NW-01A-21R-A22K-07	TCGA-GM-A3NW-01A	Bisque	35.6897	0.520119
TCGA-BH-A1EY-01A-11R-A13Q-07	TCGA-BH-A1EY-01A	Bisque	33.8996	0.434423
TCGA-AR-A0TU-01A-31R-A109-07	TCGA-AR-A0TU-01A	Bisque	49.82	6.16589
TCGA-A2-A0ET-01A-31R-A034-07	TCGA-A2-A0ET-01A	Bisque	47.0433	1.0343
TCGA-A2-A4RW-01A-21R-A266-07	TCGA-A2-A4RW-01A	Bisque	36.5048	0.693205
TCGA-GI-A2C9-01A-11R-A21T-07	TCGA-GI-A2C9-01A	Bisque	40.7806	0.0149686
TCGA-BH-A0HF-01A-11R-A056-07	TCGA-BH-A0HF-01A	Bisque	39.7309	1.05958
TCGA-A7-A0D9-01A-31R-A056-07	TCGA-A7-A0D9-01A	Bisque	35.0346	2.39932
TCGA-A2-A0EY-01A-11R-A034-07	TCGA-A2-A0EY-01A	Bisque	35.063	0.441529
TCGA-B6-A0IA-01A-11R-A034-07	TCGA-B6-A0IA-01A	Bisque	36.964	0.335584
TCGA-A7-A2KD-01A-31R-A21T-07	TCGA-A7-A2KD-01A	Bisque	41.8792	1.61304
TCGA-A2-A3XY-01A-11R-A239-07	TCGA-A2-A3XY-01A	Bisque	48.9528	4.2222
TCGA-BH-A1ES-01A-11R-A137-07	TCGA-BH-A1ES-01A	Bisque	45.3911	0.702446
TCGA-AR-A24T-01A-11R-A169-07	TCGA-AR-A24T-01A	Bisque	42.8274	1.19127
TCGA-A7-A5ZW-01A-12R-A29R-07	TCGA-A7-A5ZW-01A	Bisque	47.0244	0.001
TCGA-C8-A273-01A-11R-A16F-07	TCGA-C8-A273-01A	Bisque	34.7874	0.776492
TCGA-E2-A1L9-01A-11R-A13Q-07	TCGA-E2-A1L9-01A	Bisque	37.5639	1.94645
TCGA-AN-A0AK-01A-21R-A00Z-07	TCGA-AN-A0AK-01A	Bisque	38.7455	2.51368
TCGA-E9-A2JS-01A-11R-A180-07	TCGA-E9-A2JS-01A	Bisque	33.234	4.87102
TCGA-A1-A0SE-01A-11R-A084-07	TCGA-A1-A0SE-01A	Bisque	44.399	0.513345
TCGA-D8-A1Y0-01A-11R-A14M-07	TCGA-D8-A1Y0-01A	Bisque	46.9025	1.08486
TCGA-E2-A1LE-01A-12R-A19W-07	TCGA-E2-A1LE-01A	Bisque	39.0295	0.678769
TCGA-EW-A1J5-01A-11R-A13Q-07	TCGA-EW-A1J5-01A	Bisque	45.0316	4.43342
TCGA-AO-A12A-01A-21R-A115-07	TCGA-AO-A12A-01A	Bisque	45.2912	0.256394
TCGA-AR-A24R-01A-11R-A169-07	TCGA-AR-A24R-01A	Bisque	37.915	5.81562
TCGA-B6-A0X5-01A-21R-A109-07	TCGA-B6-A0X5-01A	Bisque	35.7187	7.8111
TCGA-A2-A0YC-01A-11R-A109-07	TCGA-A2-A0YC-01A	Bisque	37.1193	0.684088
TCGA-A8-A091-01A-11R-A00Z-07	TCGA-A8-A091-01A	Bisque	36.3242	0.754387
TCGA-AR-A24X-01A-11R-A169-07	TCGA-AR-A24X-01A	Bisque	49.6427	16.3774
TCGA-D8-A1JI-01A-11R-A13Q-07	TCGA-D8-A1JI-01A	Bisque	34.7144	0.0979599
TCGA-AN-A0FW-01A-11R-A034-07	TCGA-AN-A0FW-01A	Bisque	43.9253	0.0195997
TCGA-AR-A24P-01A-11R-A169-07	TCGA-AR-A24P-01A	Bisque	44.1396	1.72084
TCGA-A8-A086-01A-11R-A00Z-07	TCGA-A8-A086-01A	Bisque	41.5073	1.19426
TCGA-E9-A54X-01A-11R-A266-07	TCGA-E9-A54X-01A	Bisque	35.3884	2.91321
TCGA-D8-A1JD-01A-11R-A13Q-07	TCGA-D8-A1JD-01A	Bisque	39.7036	5.21048
TCGA-E9-A24A-01A-11R-A169-07	TCGA-E9-A24A-01A	Bisque	37.6168	1.12954
TCGA-D8-A27V-01A-12R-A17B-07	TCGA-D8-A27V-01A	Bisque	41.7741	1.29364
TCGA-E2-A14V-01A-11R-A12D-07	TCGA-E2-A14V-01A	Bisque	42.3524	5.32712
TCGA-E9-A22E-01A-11R-A157-07	TCGA-E9-A22E-01A	Bisque	35.6198	0.189152
TCGA-BH-A1EX-01A-11R-A13Q-07	TCGA-BH-A1EX-01A	Bisque	33.0023	2.46439
TCGA-AR-A1AU-01A-11R-A12P-07	TCGA-AR-A1AU-01A	Bisque	37.5108	1.39463
TCGA-A8-A09W-01A-11R-A00Z-07	TCGA-A8-A09W-01A	Bisque	40.3881	0.0357292
TCGA-A8-A0A9-01A-11R-A00Z-07	TCGA-A8-A0A9-01A	Bisque	40.0038	1.26637
TCGA-D8-A27P-01A-11R-A16F-07	TCGA-D8-A27P-01A	Bisque	39.0624	0.469342
TCGA-D8-A1XU-01A-11R-A14M-07	TCGA-D8-A1XU-01A	Bisque	30.8817	1.0808
TCGA-A8-A095-01A-11R-A00Z-07	TCGA-A8-A095-01A	Bisque	45.9942	0.059976
TCGA-BH-A204-01A-11R-A157-07	TCGA-BH-A204-01A	Bisque	38.2536	0.949669
TCGA-A2-A0YF-01A-21R-A109-07	TCGA-A2-A0YF-01A	Bisque	37.2789	0.494353
TCGA-A2-A0T3-01A-21R-A115-07	TCGA-A2-A0T3-01A	Bisque	36.3644	0.71531
TCGA-A2-A4S2-01A-12R-A266-07	TCGA-A2-A4S2-01A	Bisque	39.5318	3.95379
TCGA-A7-A26E-01A-11R-A169-07	TCGA-A7-A26E-01A	Bisque	40.1297	0.023119
TCGA-BH-A1F8-01A-11R-A13Q-07	TCGA-BH-A1F8-01A	Bisque	33.3738	0.963629
TCGA-AC-A8OR-01A-21R-A41B-07	TCGA-AC-A8OR-01A	Bisque	39.9236	0.0457143
TCGA-E2-A15L-01A-11R-A12D-07	TCGA-E2-A15L-01A	Bisque	38.8433	1.62927
TCGA-A8-A0AD-01A-11R-A056-07	TCGA-A8-A0AD-01A	Bisque	38.0158	0.30126
TCGA-EW-A1PG-01A-11R-A144-07	TCGA-EW-A1PG-01A	Bisque	40.8809	0.67293
TCGA-E2-A1IN-01A-11R-A13Q-07	TCGA-E2-A1IN-01A	Bisque	39.4566	5.11681
TCGA-D8-A1Y1-01A-21R-A14M-07	TCGA-D8-A1Y1-01A	Bisque	41.3697	6.78557
TCGA-AC-A3W6-01A-12R-A22K-07	TCGA-AC-A3W6-01A	Bisque	45.1853	0.298421
TCGA-LL-A6FR-01A-12R-A31O-07	TCGA-LL-A6FR-01A	Bisque	40.8583	1.47425
TCGA-A8-A083-01A-21R-A00Z-07	TCGA-A8-A083-01A	Bisque	42.5408	0.0592336
TCGA-AR-A0TR-01A-11R-A084-07	TCGA-AR-A0TR-01A	Bisque	46.2461	6.96955
TCGA-AO-A0JA-01A-11R-A056-07	TCGA-AO-A0JA-01A	Bisque	33.8718	0.0943849
TCGA-AR-A1AL-01A-21R-A12P-07	TCGA-AR-A1AL-01A	Bisque	47.1973	0.871912
TCGA-A8-A07O-01A-11R-A00Z-07	TCGA-A8-A07O-01A	Bisque	43.448	5.97957
TCGA-A7-A0CE-01A-11R-A00Z-07	TCGA-A7-A0CE-01A	Bisque	39.5526	0.39148
TCGA-C8-A12O-01A-11R-A115-07	TCGA-C8-A12O-01A	Bisque	35.7534	0.157099
TCGA-BH-A18M-01A-11R-A12D-07	TCGA-BH-A18M-01A	Bisque	42.0062	0.576478
TCGA-E9-A228-01A-31R-A157-07	TCGA-E9-A228-01A	Bisque	41.6122	0.0430005
TCGA-BH-A1FR-01A-11R-A13Q-07	TCGA-BH-A1FR-01A	Bisque	36.3577	0.23057
TCGA-AC-A3W7-01A-11R-A22K-07	TCGA-AC-A3W7-01A	Bisque	39.4344	0.0399521
TCGA-E9-A5UP-01A-11R-A28M-07	TCGA-E9-A5UP-01A	Bisque	34.0793	17.9475
TCGA-A8-A096-01A-11R-A00Z-07	TCGA-A8-A096-01A	Bisque	47.7976	2.51534
TCGA-E9-A22A-01A-11R-A157-07	TCGA-E9-A22A-01A	Bisque	33.9497	0.543733
TCGA-B6-A0RU-01A-11R-A084-07	TCGA-B6-A0RU-01A	Bisque	40.9935	0.141223
TCGA-A2-A0ES-01A-11R-A115-07	TCGA-A2-A0ES-01A	Bisque	43.9122	7.01131
TCGA-BH-A0AZ-01A-21R-A12P-07	TCGA-BH-A0AZ-01A	Bisque	37.0179	1.34661
TCGA-BH-A0H0-01A-11R-A056-07	TCGA-BH-A0H0-01A	Bisque	35.1704	0.0753358
TCGA-A7-A6VV-01A-22R-A33J-07	TCGA-A7-A6VV-01A	Bisque	36.0593	2.29702
TCGA-E2-A15G-01A-11R-A12D-07	TCGA-E2-A15G-01A	Bisque	42.325	0.614705
TCGA-BH-A1F2-01A-31R-A13Q-07	TCGA-BH-A1F2-01A	Bisque	37.0365	0.137971
TCGA-BH-A0BO-01A-23R-A12D-07	TCGA-BH-A0BO-01A	Bisque	43.629	0.0147092
TCGA-B6-A0I6-01A-11R-A034-07	TCGA-B6-A0I6-01A	Bisque	40.7804	3.92149
TCGA-E9-A22H-01A-11R-A157-07	TCGA-E9-A22H-01A	Bisque	39.1433	1.49862
TCGA-BH-A0AU-01A-11R-A12P-07	TCGA-BH-A0AU-01A	Bisque	32.9004	3.65582
TCGA-A2-A0EW-01A-21R-A115-07	TCGA-A2-A0EW-01A	Bisque	45.5036	0.0292708
TCGA-BH-A0E2-01A-11R-A056-07	TCGA-BH-A0E2-01A	Bisque	44.3996	0.366295
TCGA-AO-A0JD-01A-11R-A056-07	TCGA-AO-A0JD-01A	Bisque	44.0159	4.45999
TCGA-A2-A0CX-01A-21R-A00Z-07	TCGA-A2-A0CX-01A	Bisque	38.3153	4.08312
TCGA-GM-A2DH-01A-11R-A180-07	TCGA-GM-A2DH-01A	Bisque	49.7968	5.77581
TCGA-A2-A4S3-01A-21R-A266-07	TCGA-A2-A4S3-01A	Bisque	38.1773	12.6373
TCGA-E2-A1L6-01A-11R-A13Q-07	TCGA-E2-A1L6-01A	Bisque	40.6943	0.633052
TCGA-A1-A0SD-01A-11R-A115-07	TCGA-A1-A0SD-01A	Bisque	36.3755	0.626546
TCGA-BH-A0BP-01A-11R-A115-07	TCGA-BH-A0BP-01A	Bisque	35.6055	0.173925
TCGA-B6-A0RG-01A-11R-A056-07	TCGA-B6-A0RG-01A	Bisque	33.7401	0.184206
TCGA-AR-A1AH-01A-11R-A12D-07	TCGA-AR-A1AH-01A	Bisque	45.1492	0.31191
TCGA-EW-A1J2-01A-21R-A13Q-07	TCGA-EW-A1J2-01A	Bisque	42.5799	0.314478
TCGA-BH-A18N-01A-11R-A12D-07	TCGA-BH-A18N-01A	Bisque	38.7364	0.107897
TCGA-AC-A2FE-01A-11R-A19W-07	TCGA-AC-A2FE-01A	Bisque	47.8191	0.0336879
TCGA-C8-A1HN-01A-11R-A137-07	TCGA-C8-A1HN-01A	Bisque	36.4725	0.506641
TCGA-E9-A1RD-01A-11R-A157-07	TCGA-E9-A1RD-01A	Bisque	37.3553	0.512464
TCGA-E2-A14T-01A-11R-A115-07	TCGA-E2-A14T-01A	Bisque	34.0597	1.05217
TCGA-E2-A1BC-01A-11R-A12P-07	TCGA-E2-A1BC-01A	Bisque	37.6136	0.166712
TCGA-AC-A2QJ-01A-12R-A19W-07	TCGA-AC-A2QJ-01A	Bisque	31.7122	0.0841189
TCGA-D8-A27F-01A-11R-A16F-07	TCGA-D8-A27F-01A	Bisque	37.7946	1.18508
TCGA-AR-A1AP-01A-11R-A12P-07	TCGA-AR-A1AP-01A	Bisque	40.125	10.5423
TCGA-BH-A0AV-01A-31R-A115-07	TCGA-BH-A0AV-01A	Bisque	43.1188	3.76584
TCGA-C8-A134-01A-11R-A115-07	TCGA-C8-A134-01A	Bisque	36.7631	0.0956667
TCGA-A8-A08A-01A-11R-A32Y-07	TCGA-A8-A08A-01A	Bisque	36.6425	0.178021
TCGA-A8-A07G-01A-11R-A034-07	TCGA-A8-A07G-01A	Bisque	35.3856	0.078291
TCGA-A8-A09I-01A-22R-A034-07	TCGA-A8-A09I-01A	Bisque	40.1058	5.3299
TCGA-AR-A0U2-01A-11R-A109-07	TCGA-AR-A0U2-01A	Bisque	36.2991	1.91812
TCGA-AN-A0G0-01A-11R-A034-07	TCGA-AN-A0G0-01A	Bisque	35.2792	1.71452
TCGA-A7-A3RF-01A-11R-A22K-07	TCGA-A7-A3RF-01A	Bisque	31.4479	0.15174
TCGA-E2-A1IE-01A-11R-A13Q-07	TCGA-E2-A1IE-01A	Bisque	32.4909	0.215011
TCGA-A2-A0D3-01A-11R-A115-07	TCGA-A2-A0D3-01A	Bisque	47.3815	0.397041
TCGA-B6-A1KN-01A-11R-A13Q-07	TCGA-B6-A1KN-01A	Bisque	42.4115	0.836603
TCGA-A2-A0SU-01A-11R-A084-07	TCGA-A2-A0SU-01A	Bisque	46.7512	2.14535
TCGA-AR-A2LK-01A-11R-A180-07	TCGA-AR-A2LK-01A	Bisque	40.7175	1.42161
TCGA-E9-A229-01A-31R-A157-07	TCGA-E9-A229-01A	Bisque	37.3335	4.05673
TCGA-A1-A0SI-01A-11R-A144-07	TCGA-A1-A0SI-01A	Bisque	33.395	3.01418
TCGA-5T-A9QA-01A-11R-A41B-07	TCGA-5T-A9QA-01A	Bisque	37.7532	12.1365
TCGA-AC-A2B8-01A-11R-A17B-07	TCGA-AC-A2B8-01A	Bisque	43.1807	0.713863
TCGA-B6-A1KI-01A-11R-A14M-07	TCGA-B6-A1KI-01A	Bisque	31.189	0.228742
TCGA-BH-A1ET-01A-11R-A137-07	TCGA-BH-A1ET-01A	Bisque	38.9947	0.148
TCGA-BH-A1FH-01A-12R-A13Q-07	TCGA-BH-A1FH-01A	Bisque	38.1732	0.0877367
TCGA-AO-A03L-01A-41R-A056-07	TCGA-AO-A03L-01A	Bisque	43.286	19.8723
TCGA-EW-A2FW-01A-11R-A17B-07	TCGA-EW-A2FW-01A	Bisque	33.4674	0.442293
TCGA-A7-A26J-01A-11R-A169-07	TCGA-A7-A26J-01A	Bisque	39.2323	1.14126
TCGA-EW-A1IW-01A-11R-A13Q-07	TCGA-EW-A1IW-01A	Bisque	40.9617	0.68207
TCGA-C8-A137-01A-11R-A115-07	TCGA-C8-A137-01A	Bisque	38.9546	0.428052
TCGA-AR-A0U4-01A-11R-A109-07	TCGA-AR-A0U4-01A	Bisque	46.3427	2.30726
TCGA-E2-A1B1-01A-21R-A12P-07	TCGA-E2-A1B1-01A	Bisque	47.8943	0.338978
TCGA-A8-A08L-01A-11R-A00Z-07	TCGA-A8-A08L-01A	Bisque	36.6705	6.82385
TCGA-A8-A09Z-01A-11R-A00Z-07	TCGA-A8-A09Z-01A	Bisque	45.451	20.4176
TCGA-BH-A0BL-01A-11R-A115-07	TCGA-BH-A0BL-01A	Bisque	38.8528	0.617992
TCGA-D8-A1XR-01A-11R-A14M-07	TCGA-D8-A1XR-01A	Bisque	41.8253	0.197192
TCGA-B6-A0WW-01A-11R-A109-07	TCGA-B6-A0WW-01A	Bisque	31.6518	1.72131
TCGA-4H-AAAK-01A-12R-A41B-07	TCGA-4H-AAAK-01A	Bisque	39.5577	0.22958
TCGA-A2-A0EM-01A-11R-A034-07	TCGA-A2-A0EM-01A	Bisque	39.3278	0.652205
TCGA-BH-A0DQ-01A-11R-A084-07	TCGA-BH-A0DQ-01A	Bisque	33.2417	1.30023
TCGA-LL-A440-01A-11R-A24H-07	TCGA-LL-A440-01A	Bisque	38.1331	0.311206
TCGA-EW-A1PB-01A-11R-A144-07	TCGA-EW-A1PB-01A	Bisque	41.1286	11.2562
TCGA-C8-A26V-01A-11R-A16F-07	TCGA-C8-A26V-01A	Bisque	34.4696	0.865456
TCGA-BH-A0H3-01A-11R-A12P-07	TCGA-BH-A0H3-01A	Bisque	47.2686	0.637091
TCGA-A2-A1FX-01A-11R-A13Q-07	TCGA-A2-A1FX-01A	Bisque	42.9661	2.88832
TCGA-EW-A6SA-01A-21R-A32P-07	TCGA-EW-A6SA-01A	Bisque	36.4662	0.753499
TCGA-BH-A18T-01A-11R-A12D-07	TCGA-BH-A18T-01A	Bisque	45.6299	6.56263
TCGA-AR-A1AS-01A-11R-A12P-07	TCGA-AR-A1AS-01A	Bisque	44.9971	0.0639344
TCGA-AR-A1AK-01A-21R-A12P-07	TCGA-AR-A1AK-01A	Bisque	42.7333	19.4461
TCGA-D8-A1JU-01A-11R-A13Q-07	TCGA-D8-A1JU-01A	Bisque	43.2568	0.0831712
TCGA-BH-A0H6-01A-21R-A056-07	TCGA-BH-A0H6-01A	Bisque	32.2034	1.06669
TCGA-A8-A093-01A-11R-A00Z-07	TCGA-A8-A093-01A	Bisque	41.6276	0.142823
TCGA-AC-A62Y-01A-11R-A29R-07	TCGA-AC-A62Y-01A	Bisque	39.7583	0.0745038
TCGA-A2-A0CU-01A-12R-A034-07	TCGA-A2-A0CU-01A	Bisque	29.4496	0.12213
TCGA-AO-A0JI-01A-21R-A056-07	TCGA-AO-A0JI-01A	Bisque	36.0835	6.12885
TCGA-AO-A0JF-01A-11R-A056-07	TCGA-AO-A0JF-01A	Bisque	40.1771	0.176036
TCGA-AQ-A04H-01B-11R-A10J-07	TCGA-AQ-A04H-01B	Bisque	31.4615	2.972
TCGA-AN-A0FS-01A-11R-A034-07	TCGA-AN-A0FS-01A	Bisque	43.3956	0.867539
TCGA-AN-A0FX-01A-11R-A034-07	TCGA-AN-A0FX-01A	Bisque	38.9737	1.20955
TCGA-D8-A1JT-01A-31R-A13Q-07	TCGA-D8-A1JT-01A	Bisque	36.937	0.593399
TCGA-BH-A1EW-01A-11R-A137-07	TCGA-BH-A1EW-01A	Bisque	42.7664	0.267763
TCGA-E2-A155-01A-11R-A12D-07	TCGA-E2-A155-01A	Bisque	34.6407	16.9159
TCGA-BH-A0B5-01A-11R-A12P-07	TCGA-BH-A0B5-01A	Bisque	43.8479	0.684526
TCGA-A8-A092-01A-11R-A00Z-07	TCGA-A8-A092-01A	Bisque	40.7646	0.84404
TCGA-A2-A25C-01A-11R-A169-07	TCGA-A2-A25C-01A	Bisque	37.6346	1.00271
TCGA-D8-A1XD-01A-11R-A14D-07	TCGA-D8-A1XD-01A	Bisque	36.1118	1.25239
TCGA-AR-A1AR-01A-31R-A137-07	TCGA-AR-A1AR-01A	Bisque	53.6644	20.2209
TCGA-A8-A0AB-01A-11R-A034-07	TCGA-A8-A0AB-01A	Bisque	40.6935	0.217606
TCGA-A7-A0CD-01A-11R-A00Z-07	TCGA-A7-A0CD-01A	Bisque	42.2712	0.198224
TCGA-A8-A06N-01A-11R-A00Z-07	TCGA-A8-A06N-01A	Bisque	37.4725	3.6493
TCGA-D8-A1XO-01A-11R-A14M-07	TCGA-D8-A1XO-01A	Bisque	48.6828	0.758418
TCGA-E9-A1NH-01A-11R-A14D-07	TCGA-E9-A1NH-01A	Bisque	38.3659	1.16279
TCGA-A8-A076-01A-21R-A00Z-07	TCGA-A8-A076-01A	Bisque	33.1644	0.631191
TCGA-D8-A1JH-01A-11R-A13Q-07	TCGA-D8-A1JH-01A	Bisque	40.106	3.81538
TCGA-BH-A18J-01A-11R-A12D-07	TCGA-BH-A18J-01A	Bisque	35.0367	0.664159
TCGA-A2-A0T0-01A-22R-A084-07	TCGA-A2-A0T0-01A	Bisque	42.7581	8.43834
TCGA-AC-A3EH-01A-22R-A22K-07	TCGA-AC-A3EH-01A	Bisque	30.0643	0.0626989
TCGA-E9-A1N4-01A-11R-A14M-07	TCGA-E9-A1N4-01A	Bisque	45.1611	1.92366
TCGA-AR-A24V-01A-21R-A169-07	TCGA-AR-A24V-01A	Bisque	39.1981	1.05857
TCGA-BH-A0C3-01A-21R-A12P-07	TCGA-BH-A0C3-01A	Bisque	38.0441	4.42487
TCGA-E9-A1NI-01A-11R-A14D-07	TCGA-E9-A1NI-01A	Bisque	34.2388	6.56204
TCGA-A8-A082-01A-11R-A00Z-07	TCGA-A8-A082-01A	Bisque	36.2178	8.23594
TCGA-AQ-A0Y5-01A-11R-A14M-07	TCGA-AQ-A0Y5-01A	Bisque	36.4999	0.331165
TCGA-B6-A0RP-01A-21R-A084-07	TCGA-B6-A0RP-01A	Bisque	44.273	0.534261
TCGA-EW-A1P8-01A-11R-A144-07	TCGA-EW-A1P8-01A	Bisque	41.3311	1.47914
TCGA-A8-A07J-01A-11R-A00Z-07	TCGA-A8-A07J-01A	Bisque	38.1799	0.373337
TCGA-A2-A0EU-01A-22R-A056-07	TCGA-A2-A0EU-01A	Bisque	37.5682	1.29563
TCGA-AO-A0J8-01A-21R-A034-07	TCGA-AO-A0J8-01A	Bisque	43.4059	0.395899
TCGA-A8-A07S-01A-11R-A034-07	TCGA-A8-A07S-01A	Bisque	39.6826	0.447883
TCGA-BH-A0W4-01A-11R-A109-07	TCGA-BH-A0W4-01A	Bisque	39.4853	0.300298
TCGA-BH-A0BZ-01A-31R-A12P-07	TCGA-BH-A0BZ-01A	Bisque	37.7156	9.67548
TCGA-A8-A06Y-01A-21R-A00Z-07	TCGA-A8-A06Y-01A	Bisque	34.2048	1.51418
TCGA-EW-A1OX-01A-11R-A144-07	TCGA-EW-A1OX-01A	Bisque	36.1643	0.107145
TCGA-A2-A0SV-01A-11R-A084-07	TCGA-A2-A0SV-01A	Bisque	35.7073	0.676509
TCGA-EW-A1P1-01A-31R-A14D-07	TCGA-EW-A1P1-01A	Bisque	44.5061	1.99437
TCGA-A8-A07F-01A-11R-A00Z-07	TCGA-A8-A07F-01A	Bisque	38.4946	0.0866337
TCGA-E9-A1R7-01A-11R-A14M-07	TCGA-E9-A1R7-01A	Bisque	33.9523	1.11353
TCGA-D8-A1XV-01A-11R-A14M-07	TCGA-D8-A1XV-01A	Bisque	32.2783	0.144855
TCGA-E9-A1R2-01A-11R-A14D-07	TCGA-E9-A1R2-01A	Bisque	40.1792	1.68851
TCGA-EW-A1PF-01A-11R-A144-07	TCGA-EW-A1PF-01A	Bisque	32.1424	2.42857
TCGA-E9-A1NF-01A-11R-A14D-07	TCGA-E9-A1NF-01A	Bisque	35.7744	1.03093
TCGA-AN-A0FF-01A-11R-A034-07	TCGA-AN-A0FF-01A	Bisque	35.3124	13.291
TCGA-A8-A0A1-01A-11R-A00Z-07	TCGA-A8-A0A1-01A	Bisque	42.2188	5.3969
TCGA-D8-A1JM-01A-11R-A13Q-07	TCGA-D8-A1JM-01A	Bisque	40.4638	14.9001
TCGA-AR-A255-01A-11R-A169-07	TCGA-AR-A255-01A	Bisque	41.5383	7.20704
TCGA-A8-A06Z-01A-11R-A00Z-07	TCGA-A8-A06Z-01A	Bisque	29.719	0.665431
TCGA-LL-A442-01A-11R-A24H-07	TCGA-LL-A442-01A	Bisque	41.0717	0.570837
TCGA-BH-A0W3-01A-11R-A109-07	TCGA-BH-A0W3-01A	Bisque	35.7455	0.9781
TCGA-D8-A147-01A-11R-A115-07	TCGA-D8-A147-01A	Bisque	46.1052	13.6533
TCGA-A8-A085-01A-11R-A00Z-07	TCGA-A8-A085-01A	Bisque	38.5009	1.34701
TCGA-BH-A0BD-01A-11R-A034-07	TCGA-BH-A0BD-01A	Bisque	41.2806	0.412925
TCGA-D8-A1X8-01A-11R-A14M-07	TCGA-D8-A1X8-01A	Bisque	41.3974	0.039998
TCGA-LL-A740-01A-21R-A32P-07	TCGA-LL-A740-01A	Bisque	30.9664	1.15054
TCGA-A8-A08Z-01A-21R-A00Z-07	TCGA-A8-A08Z-01A	Bisque	42.4242	0.824609
TCGA-AR-A1AN-01A-11R-A12P-07	TCGA-AR-A1AN-01A	Bisque	42.6555	2.10448
TCGA-E2-A156-01A-11R-A12D-07	TCGA-E2-A156-01A	Bisque	39.9963	0.235112
TCGA-GM-A2DM-01A-11R-A180-07	TCGA-GM-A2DM-01A	Bisque	39.8765	1.92011
TCGA-E9-A1RC-01A-11R-A157-07	TCGA-E9-A1RC-01A	Bisque	40.9595	0.196946
TCGA-E9-A1R3-01A-31R-A14M-07	TCGA-E9-A1R3-01A	Bisque	40.8513	1.27454
TCGA-E2-A153-01A-12R-A12D-07	TCGA-E2-A153-01A	Bisque	39.277	0.173918
TCGA-E2-A15F-01A-11R-A115-07	TCGA-E2-A15F-01A	Bisque	30.5289	0.825115
TCGA-A2-A04R-01A-41R-A109-07	TCGA-A2-A04R-01A	Bisque	32.4943	1.55783
TCGA-AR-A250-01A-31R-A169-07	TCGA-AR-A250-01A	Bisque	32.1204	16.518
TCGA-C8-A1HE-01A-11R-A13Q-07	TCGA-C8-A1HE-01A	Bisque	35.0697	1.89876
TCGA-BH-A0DV-01A-21R-A12P-07	TCGA-BH-A0DV-01A	Bisque	40.4287	0.0604887
TCGA-BH-A0H7-01A-13R-A056-07	TCGA-BH-A0H7-01A	Bisque	33.2223	0.85694
TCGA-E2-A10E-01A-21R-A10J-07	TCGA-E2-A10E-01A	Bisque	37.1406	0.590465
TCGA-BH-A201-01A-11R-A14M-07	TCGA-BH-A201-01A	Bisque	38.7424	0.39393
TCGA-A2-A0T6-01A-11R-A084-07	TCGA-A2-A0T6-01A	Bisque	49.7703	1.15498
TCGA-AO-A0JG-01A-31R-A084-07	TCGA-AO-A0JG-01A	Bisque	43.6512	6.05574
TCGA-D8-A27G-01A-11R-A16F-07	TCGA-D8-A27G-01A	Bisque	39.3444	6.32014
TCGA-B6-A0IM-01A-11R-A034-07	TCGA-B6-A0IM-01A	Bisque	37.5076	1.37154
TCGA-BH-A0C1-01B-11R-A12D-07	TCGA-BH-A0C1-01B	Bisque	45.1095	0.221237
TCGA-D8-A1XB-01A-11R-A14D-07	TCGA-D8-A1XB-01A	Bisque	39.511	4.96106
TCGA-AC-A23G-01A-11R-A213-07	TCGA-AC-A23G-01A	Bisque	40.6182	0.687204
TCGA-BH-A0HI-01A-11R-A084-07	TCGA-BH-A0HI-01A	Bisque	37.1247	3.41774
TCGA-A8-A09B-01A-11R-A00Z-07	TCGA-A8-A09B-01A	Bisque	33.9173	1.7677
TCGA-A7-A3IZ-01A-11R-A213-07	TCGA-A7-A3IZ-01A	Bisque	39.8075	2.036
TCGA-BH-A0E7-01A-11R-A034-07	TCGA-BH-A0E7-01A	Bisque	32.9945	0.0614545
TCGA-C8-A26Z-01A-11R-A16F-07	TCGA-C8-A26Z-01A	Bisque	31.3151	0.0842569
TCGA-A8-A09N-01A-11R-A00Z-07	TCGA-A8-A09N-01A	Bisque	36.9974	0.656523
TCGA-A8-A08O-01A-21R-A056-07	TCGA-A8-A08O-01A	Bisque	35.9413	8.16277
TCGA-E2-A15R-01A-11R-A115-07	TCGA-E2-A15R-01A	Bisque	34.237	0.533467
TCGA-A2-A0YG-01A-21R-A109-07	TCGA-A2-A0YG-01A	Bisque	32.8141	1.34976
TCGA-A2-A0CS-01A-11R-A115-07	TCGA-A2-A0CS-01A	Bisque	37.5767	0.00581044
TCGA-C8-A12Q-01A-11R-A115-07	TCGA-C8-A12Q-01A	Bisque	30.7114	0.576844
TCGA-BH-A0DD-01A-31R-A12P-07	TCGA-BH-A0DD-01A	Bisque	45.6674	11.5657
TCGA-D8-A1JS-01A-11R-A13Q-07	TCGA-D8-A1JS-01A	Bisque	35.6806	0.199514
TCGA-AC-A2FM-01A-11R-A19W-07	TCGA-AC-A2FM-01A	Bisque	34.7184	2.12391
TCGA-E2-A10F-01A-11R-A10J-07	TCGA-E2-A10F-01A	Bisque	43.5162	0.638719
TCGA-E2-A15T-01A-11R-A115-07	TCGA-E2-A15T-01A	Bisque	36.9994	1.06676
TCGA-C8-A12Z-01A-11R-A115-07	TCGA-C8-A12Z-01A	Bisque	36.9208	3.76004
TCGA-BH-A1EV-01A-11R-A137-07	TCGA-BH-A1EV-01A	Bisque	38.4206	0.963657
TCGA-D8-A13Y-01A-11R-A115-07	TCGA-D8-A13Y-01A	Bisque	35.15	0.283755
TCGA-EW-A2FR-01A-11R-A21T-07	TCGA-EW-A2FR-01A	Bisque	33.5215	2.99833
TCGA-B6-A0WV-01A-11R-A109-07	TCGA-B6-A0WV-01A	Bisque	38.3179	0.831648
TCGA-E2-A150-01A-11R-A12D-07	TCGA-E2-A150-01A	Bisque	35.8951	1.22886
TCGA-AR-A24L-01A-11R-A169-07	TCGA-AR-A24L-01A	Bisque	33.2311	1.24764
TCGA-BH-A0EI-01A-11R-A115-07	TCGA-BH-A0EI-01A	Bisque	41.6856	0.144873
TCGA-BH-A5IZ-01A-11R-A27Q-07	TCGA-BH-A5IZ-01A	Bisque	33.354	0.914697
TCGA-A8-A07E-01A-11R-A034-07	TCGA-A8-A07E-01A	Bisque	40.6318	0.0293304
TCGA-BH-A0BV-01A-11R-A00Z-07	TCGA-BH-A0BV-01A	Bisque	35.8893	1.46778
TCGA-BH-A18V-01A-11R-A12D-07	TCGA-BH-A18V-01A	Bisque	41.3818	27.0655
TCGA-D8-A1XA-01A-11R-A14D-07	TCGA-D8-A1XA-01A	Bisque	38.6433	0.505576
TCGA-A8-A07R-01A-21R-A034-07	TCGA-A8-A07R-01A	Bisque	36.1745	0.316325
TCGA-AR-A24M-01A-11R-A169-07	TCGA-AR-A24M-01A	Bisque	42.5155	3.26508
TCGA-E9-A1NA-01A-11R-A144-07	TCGA-E9-A1NA-01A	Bisque	43.198	2.34285
TCGA-EW-A1IX-01A-12R-A144-07	TCGA-EW-A1IX-01A	Bisque	39.9594	0.665276
TCGA-AR-A24H-01A-11R-A169-07	TCGA-AR-A24H-01A	Bisque	42.7393	3.2366
TCGA-BH-A0DX-01A-11R-A115-07	TCGA-BH-A0DX-01A	Bisque	35.0601	0.192537
TCGA-BH-A0H9-01A-11R-A056-07	TCGA-BH-A0H9-01A	Bisque	36.0089	0.171889
TCGA-AC-A2QI-01A-12R-A19W-07	TCGA-AC-A2QI-01A	Bisque	37.7006	1.79499
TCGA-EW-A1PD-01A-11R-A144-07	TCGA-EW-A1PD-01A	Bisque	37.85	0.0943569
TCGA-D8-A27H-01A-11R-A16F-07	TCGA-D8-A27H-01A	Bisque	32.2865	1.20393
TCGA-BH-A18S-01A-11R-A12D-07	TCGA-BH-A18S-01A	Bisque	37.4839	0.507685
TCGA-D8-A1XM-01A-21R-A14M-07	TCGA-D8-A1XM-01A	Bisque	41.2058	0.650878
TCGA-E9-A1N5-01A-11R-A14D-07	TCGA-E9-A1N5-01A	Bisque	37.3168	0.0879507
TCGA-C8-A3M8-01A-11R-A213-07	TCGA-C8-A3M8-01A	Bisque	24.8029	0.299731
TCGA-AR-A0TZ-01A-12R-A084-07	TCGA-AR-A0TZ-01A	Bisque	37.5984	5.81991
TCGA-BH-A0HL-01A-11R-A10U-07	TCGA-BH-A0HL-01A	Bisque	35.7217	0.178971
TCGA-A8-A08G-01A-11R-A00Z-07	TCGA-A8-A08G-01A	Bisque	34.4969	1.82482
TCGA-A2-A3KD-01A-12R-A213-07	TCGA-A2-A3KD-01A	Bisque	32.2387	1.05854
TCGA-AR-A0U3-01A-11R-A109-07	TCGA-AR-A0U3-01A	Bisque	36.2801	10.8691
TCGA-AR-A2LM-01A-11R-A180-07	TCGA-AR-A2LM-01A	Bisque	42.7985	0.643145
TCGA-B6-A0RI-01A-11R-A056-07	TCGA-B6-A0RI-01A	Bisque	38.1223	0.31254
TCGA-AO-A0J2-01A-11R-A034-07	TCGA-AO-A0J2-01A	Bisque	37.0539	5.52473
TCGA-D8-A1JE-01A-11R-A13Q-07	TCGA-D8-A1JE-01A	Bisque	39.8189	0.435069
TCGA-BH-A0HO-01A-11R-A034-07	TCGA-BH-A0HO-01A	Bisque	39.024	0.365371
TCGA-A8-A097-01A-11R-A034-07	TCGA-A8-A097-01A	Bisque	32.5986	1.56126
TCGA-BH-A0C7-01B-11R-A115-07	TCGA-BH-A0C7-01B	Bisque	40.6406	1.7042
TCGA-BH-A0WA-01A-11R-A109-07	TCGA-BH-A0WA-01A	Bisque	34.4192	4.33687
TCGA-AR-A1AY-01A-21R-A12P-07	TCGA-AR-A1AY-01A	Bisque	34.4783	0.219168
TCGA-A8-A08H-01A-21R-A00Z-07	TCGA-A8-A08H-01A	Bisque	43.0558	0.0252048
TCGA-AO-A0J6-01A-11R-A034-07	TCGA-AO-A0J6-01A	Bisque	41.6299	5.57958
TCGA-A2-A4S0-01A-21R-A266-07	TCGA-A2-A4S0-01A	Bisque	32.2264	0.100701
TCGA-A2-A0ER-01A-21R-A034-07	TCGA-A2-A0ER-01A	Bisque	36.8604	0.705983
TCGA-BH-A1FJ-01A-11R-A13Q-07	TCGA-BH-A1FJ-01A	Bisque	43.326	0.0927051
TCGA-A2-A0D4-01A-11R-A00Z-07	TCGA-A2-A0D4-01A	Bisque	28.7443	10.832
TCGA-A7-A4SE-01A-11R-A266-07	TCGA-A7-A4SE-01A	Bisque	36.2488	0.053748
TCGA-EW-A1P4-01A-21R-A144-07	TCGA-EW-A1P4-01A	Bisque	41.8873	7.00683
TCGA-E2-A1IG-01A-11R-A144-07	TCGA-E2-A1IG-01A	Bisque	35.209	0.0242226
TCGA-EW-A1PC-01B-11R-A21T-07	TCGA-EW-A1PC-01B	Bisque	39.0938	0.720131
TCGA-E9-A1R6-01A-11R-A14D-07	TCGA-E9-A1R6-01A	Bisque	31.8012	0.80206
TCGA-BH-A18L-01A-32R-A12D-07	TCGA-BH-A18L-01A	Bisque	36.5088	11.1753
TCGA-E2-A10A-01A-21R-A115-07	TCGA-E2-A10A-01A	Bisque	34.8645	1.17749
TCGA-A2-A0YM-01A-11R-A109-07	TCGA-A2-A0YM-01A	Bisque	42.784	2.83253
TCGA-AR-A24Z-01A-11R-A169-07	TCGA-AR-A24Z-01A	Bisque	33.594	0.884205
TCGA-E2-A10B-01A-11R-A10J-07	TCGA-E2-A10B-01A	Bisque	34.8764	0.741653
TCGA-EW-A1P5-01A-11R-A144-07	TCGA-EW-A1P5-01A	Bisque	35.1872	1.6787
TCGA-E2-A1IL-01A-11R-A14D-07	TCGA-E2-A1IL-01A	Bisque	36.6651	0.248602
TCGA-D8-A1X9-01A-12R-A157-07	TCGA-D8-A1X9-01A	Bisque	34.3049	2.6871
TCGA-AC-A23E-01A-11R-A157-07	TCGA-AC-A23E-01A	Bisque	43.8328	2.89922
TCGA-AC-A62X-01A-11R-A29R-07	TCGA-AC-A62X-01A	Bisque	34.7545	0.224489
TCGA-D8-A1XY-01A-11R-A14M-07	TCGA-D8-A1XY-01A	Bisque	32.4989	0.025899
TCGA-D8-A1JJ-01A-31R-A14M-07	TCGA-D8-A1JJ-01A	Bisque	38.9734	6.69483
TCGA-AO-A0J5-01A-11R-A034-07	TCGA-AO-A0J5-01A	Bisque	35.7579	0.233807
TCGA-A7-A3J0-01A-11R-A213-07	TCGA-A7-A3J0-01A	Bisque	36.0168	0.212615
TCGA-BH-A0E1-01A-11R-A056-07	TCGA-BH-A0E1-01A	Bisque	35.174	0.779739
TCGA-A7-A13D-01A-13R-A12P-07	TCGA-A7-A13D-01A	Bisque	31.6493	0.147054
TCGA-E2-A106-01A-11R-A10J-07	TCGA-E2-A106-01A	Bisque	29.0112	1.15024
TCGA-A2-A0CW-01A-21R-A115-07	TCGA-A2-A0CW-01A	Bisque	33.4172	13.7334
TCGA-E9-A5UO-01A-11R-A28M-07	TCGA-E9-A5UO-01A	Bisque	26.5791	0.0126753
TCGA-A2-A0YD-01A-11R-A109-07	TCGA-A2-A0YD-01A	Bisque	41.9861	1.36441
TCGA-AO-A0JM-01A-21R-A056-07	TCGA-AO-A0JM-01A	Bisque	34.3851	1.96906
TCGA-A1-A0SQ-01A-21R-A144-07	TCGA-A1-A0SQ-01A	Bisque	34.4667	3.43694
TCGA-B6-A0RO-01A-22R-A084-07	TCGA-B6-A0RO-01A	Bisque	32.4754	0.192581
TCGA-BH-A0BS-01A-11R-A12P-07	TCGA-BH-A0BS-01A	Bisque	36.576	0.431781
TCGA-A8-A07L-01A-11R-A00Z-07	TCGA-A8-A07L-01A	Bisque	38.1704	5.87787
TCGA-E2-A1LL-01A-11R-A144-07	TCGA-E2-A1LL-01A	Bisque	39.1647	0.21455
TCGA-AC-A5EH-01A-11R-A28M-07	TCGA-AC-A5EH-01A	Bisque	38.4797	1.94002
TCGA-A7-A13F-01A-11R-A12P-07	TCGA-A7-A13F-01A	Bisque	31.6346	0.239229
TCGA-D8-A1XC-01A-11R-A14D-07	TCGA-D8-A1XC-01A	Bisque	33.6529	1.17363
TCGA-BH-A202-01A-11R-A14M-07	TCGA-BH-A202-01A	Bisque	40.2578	2.4277
TCGA-A8-A07Z-01A-11R-A00Z-07	TCGA-A8-A07Z-01A	Bisque	32.367	1.24368
TCGA-A2-A1FZ-01A-51R-A14D-07	TCGA-A2-A1FZ-01A	Bisque	33.9785	0.216671
TCGA-D8-A1JC-01A-11R-A13Q-07	TCGA-D8-A1JC-01A	Bisque	32.8785	0.60441
TCGA-A7-A6VX-01A-12R-A33J-07	TCGA-A7-A6VX-01A	Bisque	34.399	0.542103
TCGA-AC-A23H-01A-11R-A157-07	TCGA-AC-A23H-01A	Bisque	31.7751	2.30207
TCGA-A8-A099-01A-11R-A00Z-07	TCGA-A8-A099-01A	Bisque	38.9242	1.15925
TCGA-D8-A1XG-01A-11R-A14D-07	TCGA-D8-A1XG-01A	Bisque	38.0025	2.04781
TCGA-E9-A226-01A-21R-A157-07	TCGA-E9-A226-01A	Bisque	31.3629	0.866257
TCGA-D8-A13Z-01A-11R-A115-07	TCGA-D8-A13Z-01A	Bisque	33.6438	3.75138
TCGA-AR-A5QN-01A-12R-A28M-07	TCGA-AR-A5QN-01A	Bisque	38.1431	3.17612
TCGA-BH-A1EN-01A-11R-A13Q-07	TCGA-BH-A1EN-01A	Bisque	31.2206	0.0359663
TCGA-AR-A1AV-01A-21R-A12P-07	TCGA-AR-A1AV-01A	Bisque	37.1695	1.26212
TCGA-A8-A090-01A-11R-A00Z-07	TCGA-A8-A090-01A	Bisque	35.9134	0.625408
TCGA-B6-A0X1-01A-11R-A109-07	TCGA-B6-A0X1-01A	Bisque	39.616	8.47965
TCGA-D8-A1JA-01A-11R-A13Q-07	TCGA-D8-A1JA-01A	Bisque	38.3124	0.175342
TCGA-BH-A0B1-01A-12R-A056-07	TCGA-BH-A0B1-01A	Bisque	35.8444	0.245928
TCGA-BH-A1EO-01A-11R-A137-07	TCGA-BH-A1EO-01A	Bisque	37.6109	0.392634
TCGA-D8-A1XJ-01A-11R-A14M-07	TCGA-D8-A1XJ-01A	Bisque	38.1412	0.404004
TCGA-BH-A0BR-01A-21R-A115-07	TCGA-BH-A0BR-01A	Bisque	34.9052	0.396055
TCGA-A2-A0T7-01A-21R-A084-07	TCGA-A2-A0T7-01A	Bisque	37.2682	0.821419
TCGA-D8-A1JL-01A-11R-A13Q-07	TCGA-D8-A1JL-01A	Bisque	41.2339	20.9664
TCGA-D8-A1J9-01A-11R-A13Q-07	TCGA-D8-A1J9-01A	Bisque	32.5062	2.70509
TCGA-A8-A07W-01A-11R-A00Z-07	TCGA-A8-A07W-01A	Bisque	33.0941	6.99233
TCGA-A1-A0SN-01A-11R-A144-07	TCGA-A1-A0SN-01A	Bisque	41.5759	0.271061
TCGA-D8-A1XT-01A-11R-A14M-07	TCGA-D8-A1XT-01A	Bisque	32.4837	0.336446
TCGA-A8-A09R-01A-11R-A00Z-07	TCGA-A8-A09R-01A	Bisque	34.3436	1.49537
TCGA-D8-A1X7-01A-11R-A14M-07	TCGA-D8-A1X7-01A	Bisque	34.9898	0.174321
TCGA-A1-A0SM-01A-11R-A084-07	TCGA-A1-A0SM-01A	Bisque	35.3974	2.26462
TCGA-E9-A1NG-01A-21R-A14M-07	TCGA-E9-A1NG-01A	Bisque	35.7724	1.30744
TCGA-A1-A0SH-01A-11R-A084-07	TCGA-A1-A0SH-01A	Bisque	31.3166	0.096401
TCGA-E9-A1N6-01A-11R-A144-07	TCGA-E9-A1N6-01A	Bisque	33.1582	0.203411
TCGA-A2-A4S1-01A-21R-A266-07	TCGA-A2-A4S1-01A	Bisque	24.7979	0.179864
TCGA-A2-A0CR-01A-11R-A22K-07	TCGA-A2-A0CR-01A	CBX	18.826	2.86443
TCGA-B6-A0IJ-01A-11R-A034-07	TCGA-B6-A0IJ-01A	CBX	23.0662	0.827559
TCGA-BH-A0H5-01A-21R-A115-07	TCGA-BH-A0H5-01A	CBX	32.6782	19.0563
TCGA-B6-A0I2-01A-11R-A034-07	TCGA-B6-A0I2-01A	CBX	29.5598	0.433397
TCGA-A2-A0T1-01A-21R-A084-07	TCGA-A2-A0T1-01A	CBX	15.9797	14.9813
TCGA-D8-A1JG-01B-11R-A13Q-07	TCGA-D8-A1JG-01B	CBX	14.2834	14.92
TCGA-C8-A8HP-01A-11R-A36F-07	TCGA-C8-A8HP-01A	CBX	10.6083	5.3792
TCGA-A7-A4SD-01A-11R-A266-07	TCGA-A7-A4SD-01A	CBX	16.8706	10.9138
TCGA-EW-A1OV-01A-11R-A144-07	TCGA-EW-A1OV-01A	CBX	35.1591	13.9651
TCGA-E2-A1LA-01A-11R-A144-07	TCGA-E2-A1LA-01A	CBX	19.867	10.2233
TCGA-C8-A12V-01A-11R-A115-07	TCGA-C8-A12V-01A	CBX	22.3982	25.8659
TCGA-BH-A0B3-01A-11R-A056-07	TCGA-BH-A0B3-01A	CBX	13.415	9.30334
TCGA-BH-A0E6-01A-11R-A034-07	TCGA-BH-A0E6-01A	CBX	15.5959	1.55759
TCGA-E9-A1NC-01A-21R-A26B-07	TCGA-E9-A1NC-01A	CBX	14.034	2.36605
TCGA-E9-A3HO-01A-11R-A213-07	TCGA-E9-A3HO-01A	CBX	26.3293	2.81477
TCGA-A2-A0SX-01A-12R-A084-07	TCGA-A2-A0SX-01A	CBX	21.5257	1.34298
TCGA-AR-A252-01A-11R-A169-07	TCGA-AR-A252-01A	CBX	27.6618	17.9772
TCGA-GM-A2DO-01A-11R-A18M-07	TCGA-GM-A2DO-01A	CBX	47.9936	14.204
TCGA-E9-A243-01A-21R-A169-07	TCGA-E9-A243-01A	CBX	26.092	6.11347
TCGA-B6-A0IE-01A-11R-A034-07	TCGA-B6-A0IE-01A	CBX	16.1917	1.35727
TCGA-BH-A18H-01A-11R-A12D-07	TCGA-BH-A18H-01A	CBX	22.6428	1.04485
TCGA-D8-A1XQ-01A-11R-A14M-07	TCGA-D8-A1XQ-01A	CBX	12.5821	15.3837
TCGA-E9-A2JT-01A-22R-A18M-07	TCGA-E9-A2JT-01A	CBX	49.9017	8.07713
TCGA-EW-A6SD-01A-12R-A33J-07	TCGA-EW-A6SD-01A	CBX	11.4255	8.58435
TCGA-AR-A24U-01A-11R-A169-07	TCGA-AR-A24U-01A	CBX	19.3193	19.6955
TCGA-D8-A140-01A-11R-A115-07	TCGA-D8-A140-01A	CBX	13.7232	1.83776
TCGA-B6-A0RT-01A-21R-A084-07	TCGA-B6-A0RT-01A	CBX	33.5907	2.76744
TCGA-WT-AB41-01A-11R-A41B-07	TCGA-WT-AB41-01A	CBX	28.4497	3.4377
TCGA-AO-A12D-01A-11R-A115-07	TCGA-AO-A12D-01A	CBX	14.67	9.26167
TCGA-A8-A06R-01A-11R-A00Z-07	TCGA-A8-A06R-01A	CBX	16.4542	0.112449
TCGA-BH-A1F0-01A-11R-A137-07	TCGA-BH-A1F0-01A	CBX	19.791	6.46636
TCGA-EW-A1P7-01A-21R-A144-07	TCGA-EW-A1P7-01A	CBX	32.2076	4.26183
TCGA-E9-A3X8-01A-31R-A22U-07	TCGA-E9-A3X8-01A	CBX	21.9786	1.67979
TCGA-E2-A573-01A-11R-A29R-07	TCGA-E2-A573-01A	CBX	18.5908	13.0525
TCGA-BH-A1F6-01A-11R-A13Q-07	TCGA-BH-A1F6-01A	CBX	20.3422	0.0317976
TCGA-E2-A159-01A-11R-A115-07	TCGA-E2-A159-01A	CBX	19.8821	20.3161
TCGA-AR-A0U0-01A-11R-A109-07	TCGA-AR-A0U0-01A	CBX	23.9935	7.58206
TCGA-A8-A06U-01A-11R-A00Z-07	TCGA-A8-A06U-01A	CBX	20.3188	34.9514
TCGA-AO-A0JC-01A-11R-A056-07	TCGA-AO-A0JC-01A	CBX	65.1961	23.4242
TCGA-D8-A142-01A-11R-A115-07	TCGA-D8-A142-01A	CBX	15.8174	6.28324
TCGA-A8-A075-01A-11R-A084-07	TCGA-A8-A075-01A	CBX	15.2512	0.522739
TCGA-A2-A04P-01A-31R-A034-07	TCGA-A2-A04P-01A	CBX	27.6744	4.7963
TCGA-D8-A145-01A-11R-A115-07	TCGA-D8-A145-01A	CBX	15.4921	1.83864
TCGA-A8-A07B-01A-11R-A00Z-07	TCGA-A8-A07B-01A	CBX	20.6544	1.20943
TCGA-AQ-A7U7-01A-22R-A352-07	TCGA-AQ-A7U7-01A	CBX	33.8032	3.2111
TCGA-GM-A2DA-01A-11R-A18M-07	TCGA-GM-A2DA-01A	CBX	33.4922	4.87761
TCGA-E2-A1B5-01A-21R-A12P-07	TCGA-E2-A1B5-01A	CBX	45.9739	2.29738
TCGA-C8-A12W-01A-11R-A115-07	TCGA-C8-A12W-01A	CBX	8.71083	4.07549
TCGA-AN-A0AR-01A-11R-A00Z-07	TCGA-AN-A0AR-01A	CBX	21.6052	4.74462
TCGA-A7-A56D-01A-11R-A27Q-07	TCGA-A7-A56D-01A	CBX	9.62088	0.689015
TCGA-A8-A08R-01A-11R-A034-07	TCGA-A8-A08R-01A	CBX	13.6691	0.593783
TCGA-A7-A4SA-01A-11R-A266-07	TCGA-A7-A4SA-01A	CBX	26.8108	6.55223
TCGA-GM-A3XL-01A-11R-A22U-07	TCGA-GM-A3XL-01A	CBX	26.7152	2.85718
TCGA-A2-A04X-01A-21R-A034-07	TCGA-A2-A04X-01A	CBX	22.6215	4.14185
TCGA-E2-A1B6-01A-31R-A12P-07	TCGA-E2-A1B6-01A	CBX	56.6283	19.9951
TCGA-E9-A5FK-01A-11R-A27Q-07	TCGA-E9-A5FK-01A	CBX	21.1693	4.04327
TCGA-GM-A2DB-01A-31R-A18M-07	TCGA-GM-A2DB-01A	CBX	23.0467	10.4259
TCGA-HN-A2NL-01A-11R-A18M-07	TCGA-HN-A2NL-01A	CBX	27.8296	5.60438
TCGA-A2-A0CL-01A-11R-A115-07	TCGA-A2-A0CL-01A	CBX	41.6187	23.4948
TCGA-AN-A0FL-01A-11R-A034-07	TCGA-AN-A0FL-01A	CBX	13.3542	8.88777
TCGA-AR-A24Q-01A-12R-A169-07	TCGA-AR-A24Q-01A	CBX	19.627	9.79798
TCGA-C8-A138-01A-11R-A115-07	TCGA-C8-A138-01A	CBX	23.7842	1.41634
TCGA-D8-A143-01A-11R-A115-07	TCGA-D8-A143-01A	CBX	17.9208	8.15754
TCGA-B6-A0IN-01A-11R-A034-07	TCGA-B6-A0IN-01A	CBX	20.306	1.08234
TCGA-AQ-A54N-01A-11R-A266-07	TCGA-AQ-A54N-01A	CBX	14.4	4.08283
TCGA-LD-A7W5-01A-22R-A352-07	TCGA-LD-A7W5-01A	CBX	32.5119	9.52606
TCGA-A8-A09X-01A-11R-A00Z-07	TCGA-A8-A09X-01A	CBX	16.9737	0.065299
TCGA-BH-A0W5-01A-11R-A109-07	TCGA-BH-A0W5-01A	CBX	32.4092	2.2323
TCGA-LD-A9QF-01A-32R-A41B-07	TCGA-LD-A9QF-01A	CBX	19.327	2.33611
TCGA-B6-A0IQ-01A-11R-A034-07	TCGA-B6-A0IQ-01A	CBX	26.1493	9.26678
TCGA-C8-A275-01A-21R-A16F-07	TCGA-C8-A275-01A	CBX	22.3489	3.71992
TCGA-AO-A1KR-01A-12R-A144-07	TCGA-AO-A1KR-01A	CBX	31.334	12.8374
TCGA-A2-A25D-01A-12R-A16F-07	TCGA-A2-A25D-01A	CBX	32.5616	2.34093
TCGA-E9-A3QA-01A-61R-A22K-07	TCGA-E9-A3QA-01A	CBX	28.048	39.0047
TCGA-BH-A0DK-01A-21R-A056-07	TCGA-BH-A0DK-01A	CBX	20.3187	0.805853
TCGA-E2-A1LS-01A-12R-A157-07	TCGA-E2-A1LS-01A	CBX	14.8717	0.852394
TCGA-E2-A3DX-01A-21R-A213-07	TCGA-E2-A3DX-01A	CBX	18.7681	5.5494
TCGA-B6-A0IH-01A-11R-A115-07	TCGA-B6-A0IH-01A	CBX	23.8565	1.08946
TCGA-AQ-A54O-01A-11R-A266-07	TCGA-AQ-A54O-01A	CBX	22.7461	5.12847
TCGA-A2-A3XX-01A-21R-A239-07	TCGA-A2-A3XX-01A	CBX	13.339	8.03845
TCGA-E2-A1L8-01A-11R-A13Q-07	TCGA-E2-A1L8-01A	CBX	26.5591	2.99961
TCGA-AO-A0JJ-01A-11R-A056-07	TCGA-AO-A0JJ-01A	CBX	23.503	0.546226
TCGA-AC-A3QP-01A-11R-A22U-07	TCGA-AC-A3QP-01A	CBX	17.113	1.03347
TCGA-C8-A3M7-01A-12R-A21T-07	TCGA-C8-A3M7-01A	CBX	13.9647	0.636576
TCGA-D8-A1JF-01A-11R-A13Q-07	TCGA-D8-A1JF-01A	CBX	17.7201	2.78417
TCGA-AC-A5XS-01A-11R-A29R-07	TCGA-AC-A5XS-01A	CBX	20.929	4.07898
TCGA-AR-A0TW-01A-11R-A084-07	TCGA-AR-A0TW-01A	CBX	16.3731	14.3393
TCGA-E2-A1II-01A-11R-A144-07	TCGA-E2-A1II-01A	CBX	36.6577	35.2707
TCGA-A8-A094-01A-11R-A00Z-07	TCGA-A8-A094-01A	CBX	14.8487	0.16696
TCGA-C8-A1HF-01A-11R-A137-07	TCGA-C8-A1HF-01A	CBX	24.4157	13.4489
TCGA-AC-A5XU-01A-11R-A28M-07	TCGA-AC-A5XU-01A	CBX	13.6939	1.8838
TCGA-B6-A0I5-01A-11R-A034-07	TCGA-B6-A0I5-01A	CBX	18.7321	0.565783
TCGA-BH-A0BM-01A-11R-A056-07	TCGA-BH-A0BM-01A	CBX	18.7963	0.694567
TCGA-A8-A09Q-01A-11R-A00Z-07	TCGA-A8-A09Q-01A	CBX	19.8725	24.5826
TCGA-AC-A2FF-01A-11R-A17B-07	TCGA-AC-A2FF-01A	CBX	21.8229	1.13384
TCGA-AO-A0J9-01A-11R-A034-07	TCGA-AO-A0J9-01A	CBX	20.5408	0.499029
TCGA-BH-A0C0-01A-21R-A056-07	TCGA-BH-A0C0-01A	CBX	22.2567	2.2027
TCGA-EW-A1PA-01A-11R-A144-07	TCGA-EW-A1PA-01A	CBX	17.1186	17.3363
TCGA-A8-A06O-01A-11R-A00Z-07	TCGA-A8-A06O-01A	CBX	16.1032	3.4376
TCGA-AO-A0JE-01A-11R-A056-07	TCGA-AO-A0JE-01A	CBX	23.7348	4.14114
TCGA-AN-A0AL-01A-11R-A00Z-07	TCGA-AN-A0AL-01A	CBX	19.0583	5.0714
TCGA-D8-A27W-01A-11R-A16F-07	TCGA-D8-A27W-01A	CBX	11.4197	0.998064
TCGA-AO-A03P-01A-11R-A00Z-07	TCGA-AO-A03P-01A	CBX	18.272	1.99454
TCGA-D8-A3Z5-01A-41R-A24H-07	TCGA-D8-A3Z5-01A	CBX	12.032	0.155479
TCGA-A2-A0T2-01A-11R-A084-07	TCGA-A2-A0T2-01A	CBX	17.0383	4.96122
TCGA-BH-A0EB-01A-11R-A034-07	TCGA-BH-A0EB-01A	CBX	19.2755	1.59553
TCGA-E2-A10C-01A-21R-A10J-07	TCGA-E2-A10C-01A	CBX	22.6316	7.986
TCGA-BH-A0HK-01A-11R-A056-07	TCGA-BH-A0HK-01A	CBX	15.9443	0.956501
TCGA-A7-A26G-01A-21R-A169-07	TCGA-A7-A26G-01A	CBX	18.625	14.2185
TCGA-D8-A27M-01A-11R-A16F-07	TCGA-D8-A27M-01A	CBX	28.6913	9.91947
TCGA-AO-A1KP-01A-11R-A13Q-07	TCGA-AO-A1KP-01A	CBX	26.5069	0.895526
TCGA-A2-A3XZ-01A-42R-A239-07	TCGA-A2-A3XZ-01A	CBX	24.6551	11.9977
TCGA-BH-A18G-01A-11R-A12D-07	TCGA-BH-A18G-01A	CBX	18.9213	1.12539
TCGA-D8-A1JK-01A-11R-A13Q-07	TCGA-D8-A1JK-01A	CBX	17.1656	0.887997
TCGA-A8-A09M-01A-11R-A00Z-07	TCGA-A8-A09M-01A	CBX	17.1123	1.23922
TCGA-A2-A25F-01A-11R-A169-07	TCGA-A2-A25F-01A	CBX	31.8973	8.19384
TCGA-A8-A08I-01A-11R-A00Z-07	TCGA-A8-A08I-01A	CBX	27.1111	15.2177
TCGA-A2-A0CQ-01A-21R-A034-07	TCGA-A2-A0CQ-01A	CBX	19.4005	1.31735
TCGA-D8-A1JB-01A-11R-A13Q-07	TCGA-D8-A1JB-01A	CBX	31.2727	13.2655
TCGA-AO-A0JL-01A-11R-A056-07	TCGA-AO-A0JL-01A	CBX	17.115	1.52073
TCGA-LL-A5YN-01A-11R-A28M-07	TCGA-LL-A5YN-01A	CBX	31.277	5.72275
TCGA-D8-A1XZ-01A-11R-A14M-07	TCGA-D8-A1XZ-01A	CBX	19.8567	4.38762
TCGA-E2-A158-01A-11R-A12D-07	TCGA-E2-A158-01A	CBX	20.9823	0.389376
TCGA-BH-A0AW-01A-11R-A056-07	TCGA-BH-A0AW-01A	CBX	22.9261	9.73429
TCGA-EW-A3E8-01B-11R-A24H-07	TCGA-EW-A3E8-01B	CBX	25.4865	0.862566
TCGA-OL-A5D7-01A-11R-A27Q-07	TCGA-OL-A5D7-01A	CBX	33.5346	14.9923
TCGA-A2-A04Y-01A-21R-A034-07	TCGA-A2-A04Y-01A	CBX	25.6113	6.15125
TCGA-BH-A0DH-01A-11R-A084-07	TCGA-BH-A0DH-01A	CBX	12.9315	0.181024
TCGA-E9-A5FL-01A-11R-A27Q-07	TCGA-E9-A5FL-01A	CBX	22.4624	0.0921389
TCGA-C8-A12K-01A-21R-A115-07	TCGA-C8-A12K-01A	CBX	34.2827	0.121848
TCGA-E9-A22D-01A-11R-A157-07	TCGA-E9-A22D-01A	CBX	31.2173	12.4527
TCGA-BH-A42U-01A-12R-A24H-07	TCGA-BH-A42U-01A	CBX	15.8795	9.60919
TCGA-AR-A5QQ-01A-11R-A28M-07	TCGA-AR-A5QQ-01A	CBX	22.404	4.41935
TCGA-AR-A2LJ-01A-12R-A19W-07	TCGA-AR-A2LJ-01A	CBX	17.6957	10.1243
TCGA-A2-A0CZ-01A-11R-A034-07	TCGA-A2-A0CZ-01A	CBX	20.181	0.6378
TCGA-B6-A0WT-01A-11R-A109-07	TCGA-B6-A0WT-01A	CBX	16.6662	2.04595
TCGA-A8-A0A2-01A-11R-A034-07	TCGA-A8-A0A2-01A	CBX	18.1622	3.81556
TCGA-E2-A1LI-01A-12R-A157-07	TCGA-E2-A1LI-01A	CBX	24.679	7.70548
TCGA-A2-A0CP-01A-11R-A034-07	TCGA-A2-A0CP-01A	CBX	16.9629	0.599302
TCGA-A1-A0SP-01A-11R-A084-07	TCGA-A1-A0SP-01A	CBX	21.9336	4.85873
TCGA-BH-A0W7-01A-11R-A115-07	TCGA-BH-A0W7-01A	CBX	24.2969	1.34429
TCGA-AQ-A04J-01A-02R-A034-07	TCGA-AQ-A04J-01A	CBX	31.4055	17.5796
TCGA-PL-A8LY-01A-11R-A41B-07	TCGA-PL-A8LY-01A	CBX	15.1292	0.0867576
TCGA-AC-A3TM-01A-11R-A22K-07	TCGA-AC-A3TM-01A	CBX	21.4715	1.55875
TCGA-LL-A5YM-01A-11R-A28M-07	TCGA-LL-A5YM-01A	CBX	9.39328	0.150693
TCGA-BH-A0DL-01A-11R-A115-07	TCGA-BH-A0DL-01A	CBX	22.5571	5.93757
TCGA-A2-A3XV-01A-21R-A239-07	TCGA-A2-A3XV-01A	CBX	11.9096	1.21334
TCGA-E2-A1IH-01A-11R-A13Q-07	TCGA-E2-A1IH-01A	CBX	22.9429	0.824827
TCGA-AQ-A04L-01B-21R-A10J-07	TCGA-AQ-A04L-01B	CBX	21.6261	3.92323
TCGA-AR-A2LE-01A-11R-A180-07	TCGA-AR-A2LE-01A	CBX	22.1477	0.24032
TCGA-B6-A0WX-01A-11R-A109-07	TCGA-B6-A0WX-01A	CBX	27.4333	0.308597
TCGA-A2-A0CY-01A-12R-A034-07	TCGA-A2-A0CY-01A	CBX	17.9384	0.740393
TCGA-D8-A1Y2-01A-11R-A157-07	TCGA-D8-A1Y2-01A	CBX	18.2852	0.439563
TCGA-BH-A28O-01A-11R-A22K-07	TCGA-BH-A28O-01A	CBX	17.2643	1.10813
TCGA-GM-A2DD-01A-11R-A180-07	TCGA-GM-A2DD-01A	CBX	25.3752	1.38427
TCGA-A2-A04T-01A-21R-A034-07	TCGA-A2-A04T-01A	CBX	24.5016	12.2796
TCGA-EW-A2FV-01A-11R-A17B-07	TCGA-EW-A2FV-01A	CBX	20.5174	8.41934
TCGA-E2-A108-01A-13R-A10J-07	TCGA-E2-A108-01A	CBX	21.7161	3.35735
TCGA-3C-AALI-01A-11R-A41B-07	TCGA-3C-AALI-01A	CBX	20.2154	3.90548
TCGA-A2-A0YH-01A-11R-A109-07	TCGA-A2-A0YH-01A	CBX	12.3485	5.65083
TCGA-BH-A0GZ-01A-11R-A056-07	TCGA-BH-A0GZ-01A	CBX	17.0434	0.0523763
TCGA-A2-A1G6-01A-11R-A13Q-07	TCGA-A2-A1G6-01A	CBX	14.9984	0.848334
TCGA-BH-A0DS-01A-11R-A056-07	TCGA-BH-A0DS-01A	CBX	19.9938	0.0964338
TCGA-A2-A0YI-01A-31R-A10J-07	TCGA-A2-A0YI-01A	CBX	24.5482	10.6653
TCGA-JL-A3YW-01A-12R-A239-07	TCGA-JL-A3YW-01A	CBX	16.975	0.514252
TCGA-B6-A0IB-01A-11R-A034-07	TCGA-B6-A0IB-01A	CBX	11.878	0.41839
TCGA-A8-A079-01A-21R-A00Z-07	TCGA-A8-A079-01A	CBX	17.3932	2.8392
TCGA-AC-A2FO-01A-11R-A180-07	TCGA-AC-A2FO-01A	CBX	22.2523	0.0481464
TCGA-3C-AALJ-01A-31R-A41B-07	TCGA-3C-AALJ-01A	CBX	25.0374	1.79298
TCGA-A2-A1G4-01A-11R-A13Q-07	TCGA-A2-A1G4-01A	CBX	16.1324	5.44146
TCGA-AR-A24N-01A-11R-A169-07	TCGA-AR-A24N-01A	CBX	21.6498	10.5715
TCGA-AR-A24K-01A-11R-A169-07	TCGA-AR-A24K-01A	CBX	22.3906	8.41025
TCGA-A2-A0YK-01A-22R-A109-07	TCGA-A2-A0YK-01A	CBX	31.0081	0.400371
TCGA-BH-A0B4-01A-11R-A00Z-07	TCGA-BH-A0B4-01A	CBX	17.4421	0.740289
TCGA-BH-A42V-01A-11R-A24H-07	TCGA-BH-A42V-01A	CBX	16.4429	1.32004
TCGA-A2-A04V-01A-21R-A034-07	TCGA-A2-A04V-01A	CBX	20.7717	0.522302
TCGA-AO-A03T-01A-21R-A034-07	TCGA-AO-A03T-01A	CBX	19.7503	0.466563
TCGA-A1-A0SF-01A-11R-A144-07	TCGA-A1-A0SF-01A	CBX	22.4421	10.7406
TCGA-AO-A1KQ-01A-11R-A13Q-07	TCGA-AO-A1KQ-01A	CBX	26.1998	1.73064
TCGA-AC-A23C-01A-12R-A169-07	TCGA-AC-A23C-01A	CBX	25.1627	9.78022
TCGA-AR-A2LH-01A-31R-A18M-07	TCGA-AR-A2LH-01A	CBX	27.8081	20.2878
TCGA-BH-A0AY-01A-21R-A00Z-07	TCGA-BH-A0AY-01A	CBX	16.5758	6.75299
TCGA-E2-A15C-01A-31R-A12D-07	TCGA-E2-A15C-01A	CBX	16.4844	1.07472
TCGA-C8-A1HJ-01A-11R-A13Q-07	TCGA-C8-A1HJ-01A	CBX	38.1098	16.8536
TCGA-BH-A0B9-01A-11R-A056-07	TCGA-BH-A0B9-01A	CBX	37.6834	17.7597
TCGA-B6-A1KC-01B-11R-A157-07	TCGA-B6-A1KC-01B	CBX	23.5345	0.176022
TCGA-A2-A0CM-01A-31R-A034-07	TCGA-A2-A0CM-01A	CBX	30.9508	3.14242
TCGA-E2-A152-01A-11R-A12D-07	TCGA-E2-A152-01A	CBX	19.635	0.500634
TCGA-AR-A5QM-01A-11R-A27Q-07	TCGA-AR-A5QM-01A	CBX	15.2072	0.288297
TCGA-A2-A0CT-01A-31R-A056-07	TCGA-A2-A0CT-01A	CBX	15.7502	1.25531
TCGA-GM-A2DI-01A-31R-A18M-07	TCGA-GM-A2DI-01A	CBX	34.9668	1.88762
TCGA-E9-A1R0-01A-22R-A16F-07	TCGA-E9-A1R0-01A	CBX	21.3391	1.58228
TCGA-AC-A6NO-01A-12R-A33J-07	TCGA-AC-A6NO-01A	CBX	21.2682	2.8206
TCGA-C8-A132-01A-31R-A115-07	TCGA-C8-A132-01A	CBX	27.4608	1.23534
TCGA-B6-A0RS-01A-11R-A084-07	TCGA-B6-A0RS-01A	CBX	17.2763	7.64626
TCGA-LL-A50Y-01A-11R-A266-07	TCGA-LL-A50Y-01A	CBX	17.5075	1.55526
TCGA-E2-A1LK-01A-21R-A14D-07	TCGA-E2-A1LK-01A	CBX	31.9581	7.26036
TCGA-E9-A1RI-01A-11R-A169-07	TCGA-E9-A1RI-01A	CBX	21.5082	1.19151
TCGA-C8-A135-01A-11R-A115-07	TCGA-C8-A135-01A	CBX	21.3163	4.51686
TCGA-E9-A1RA-01A-11R-A14D-07	TCGA-E9-A1RA-01A	CBX	23.2037	1.91198
TCGA-A8-A09G-01A-21R-A00Z-07	TCGA-A8-A09G-01A	CBX	23.4295	0.99876
TCGA-OL-A66O-01A-11R-A31O-07	TCGA-OL-A66O-01A	CBX	13.4168	0.0826929
TCGA-A2-A25E-01A-11R-A169-07	TCGA-A2-A25E-01A	CBX	18.8813	1.23695
TCGA-S3-A6ZG-01A-22R-A32P-07	TCGA-S3-A6ZG-01A	CBX	21.1494	0.585438
TCGA-D8-A1XL-01A-11R-A14M-07	TCGA-D8-A1XL-01A	CBX	25.5945	3.87592
TCGA-D8-A1Y3-01A-11R-A157-07	TCGA-D8-A1Y3-01A	CBX	18.4111	13.2751
TCGA-A2-A0EO-01A-11R-A034-07	TCGA-A2-A0EO-01A	CBX	16.6043	1.92938
TCGA-AC-A8OS-01A-12R-A41B-07	TCGA-AC-A8OS-01A	CBX	17.0075	2.12312
TCGA-E2-A15O-01A-11R-A115-07	TCGA-E2-A15O-01A	CBX	21.4036	0.826116
TCGA-GM-A2D9-01A-11R-A18M-07	TCGA-GM-A2D9-01A	CBX	17.2125	0.382556
TCGA-C8-A26W-01A-11R-A16F-07	TCGA-C8-A26W-01A	CBX	26.2868	2.49636
TCGA-AO-A0J4-01A-11R-A034-07	TCGA-AO-A0J4-01A	CBX	24.6898	4.15443
TCGA-EW-A424-01A-11R-A24H-07	TCGA-EW-A424-01A	CBX	18.0559	0.907566
TCGA-EW-A1P3-01A-11R-A144-07	TCGA-EW-A1P3-01A	CBX	17.7848	1.76432
TCGA-A7-A4SF-01A-11R-A266-07	TCGA-A7-A4SF-01A	CBX	21.1124	8.09738
TCGA-C8-A1HM-01A-12R-A137-07	TCGA-C8-A1HM-01A	CBX	31.8103	8.90718
TCGA-AR-A5QP-01A-11R-A28M-07	TCGA-AR-A5QP-01A	CBX	20.0634	1.06676
TCGA-AC-A3BB-01A-21R-A19W-07	TCGA-AC-A3BB-01A	CBX	19.2205	1.32661
TCGA-A2-A0D1-01A-11R-A034-07	TCGA-A2-A0D1-01A	CBX	17.4721	9.2505
TCGA-BH-A0E0-01A-11R-A056-07	TCGA-BH-A0E0-01A	CBX	24.1462	2.19963
TCGA-A7-A13H-01A-11R-A22K-07	TCGA-A7-A13H-01A	CBX	19.189	0.0854249
TCGA-E9-A244-01A-11R-A169-07	TCGA-E9-A244-01A	CBX	21.8441	5.20249
TCGA-D8-A1XW-01A-11R-A14M-07	TCGA-D8-A1XW-01A	CBX	21.896	5.57171
TCGA-E9-A249-01A-11R-A169-07	TCGA-E9-A249-01A	CBX	21.812	6.80973
TCGA-EW-A1P6-01A-11R-A144-07	TCGA-EW-A1P6-01A	CBX	17.7161	0.663701
TCGA-E2-A14Z-01A-11R-A115-07	TCGA-E2-A14Z-01A	CBX	31.778	1.04897
TCGA-D8-A1JP-01A-11R-A13Q-07	TCGA-D8-A1JP-01A	CBX	24.1086	2.63998
TCGA-D8-A1XF-01A-11R-A14D-07	TCGA-D8-A1XF-01A	CBX	13.7024	9.97522
TCGA-A2-A0CK-01A-11R-A22K-07	TCGA-A2-A0CK-01A	CBX	25.32	3.06382
TCGA-B6-A0I1-01A-11R-A21T-07	TCGA-B6-A0I1-01A	CBX	16.9755	3.19411
TCGA-A8-A06Q-01A-11R-A034-07	TCGA-A8-A06Q-01A	CBX	16.1566	1.72241
TCGA-AR-A0TS-01A-11R-A115-07	TCGA-AR-A0TS-01A	CBX	32.6495	9.66876
TCGA-D8-A27K-01A-11R-A16F-07	TCGA-D8-A27K-01A	CBX	24.2766	3.25123
TCGA-AR-A1AX-01A-11R-A12P-07	TCGA-AR-A1AX-01A	CBX	37.4593	21.6824
TCGA-D8-A27I-01A-11R-A16F-07	TCGA-D8-A27I-01A	CBX	20.0925	0.691374
TCGA-AR-A1AJ-01A-21R-A12P-07	TCGA-AR-A1AJ-01A	CBX	31.1516	18.4777
TCGA-EW-A1OZ-01A-11R-A144-07	TCGA-EW-A1OZ-01A	CBX	15.8704	0.59542
TCGA-A2-A0EN-01A-13R-A084-07	TCGA-A2-A0EN-01A	CBX	26.0516	1.32575
TCGA-C8-A131-01A-11R-A115-07	TCGA-C8-A131-01A	CBX	17.1775	0.0496848
TCGA-A2-A4RY-01A-31R-A266-07	TCGA-A2-A4RY-01A	CBX	19.4375	0.375581
TCGA-EW-A1OY-01A-11R-A144-07	TCGA-EW-A1OY-01A	CBX	17.2516	0.428226
TCGA-AR-A2LN-01A-21R-A18M-07	TCGA-AR-A2LN-01A	CBX	20.1251	0.30545
TCGA-C8-A1HK-01A-21R-A13Q-07	TCGA-C8-A1HK-01A	CBX	20.8131	3.49251
TCGA-C8-A27A-01A-11R-A169-07	TCGA-C8-A27A-01A	CBX	16.1979	0.0174338
TCGA-AC-A6IW-01A-12R-A33J-07	TCGA-AC-A6IW-01A	CBX	26.8963	14.9479
TCGA-BH-A0BA-01A-11R-A056-07	TCGA-BH-A0BA-01A	CBX	17.8011	2.83544
TCGA-A2-A04W-01A-31R-A115-07	TCGA-A2-A04W-01A	CBX	10.9855	10.6626
TCGA-AC-A2FG-01A-11R-A17B-07	TCGA-AC-A2FG-01A	CBX	16.6803	0.870032
TCGA-E2-A1IK-01A-11R-A144-07	TCGA-E2-A1IK-01A	CBX	24.2445	1.01445
TCGA-A8-A09C-01A-11R-A00Z-07	TCGA-A8-A09C-01A	CBX	15.6918	5.09612
TCGA-BH-A1FG-01A-11R-A13Q-07	TCGA-BH-A1FG-01A	CBX	16.049	0.0293086
TCGA-BH-A0HN-01A-11R-A10U-07	TCGA-BH-A0HN-01A	CBX	14.4958	0.0916003
TCGA-A2-A3Y0-01A-11R-A239-07	TCGA-A2-A3Y0-01A	CBX	29.3066	14.7162
TCGA-A7-A0CG-01A-12R-A056-07	TCGA-A7-A0CG-01A	CBX	20.9134	0.47469
TCGA-E2-A14O-01A-31R-A115-07	TCGA-E2-A14O-01A	CBX	17.4642	0.024465
TCGA-B6-A0X7-01A-11R-A10J-07	TCGA-B6-A0X7-01A	CBX	19.0737	0.0680256
TCGA-A8-A07C-01A-11R-A034-07	TCGA-A8-A07C-01A	CBX	23.5759	12.3472
TCGA-BH-A203-01A-12R-A169-07	TCGA-BH-A203-01A	CBX	22.5593	0.775901
TCGA-BH-A0B8-01A-21R-A056-07	TCGA-BH-A0B8-01A	CBX	14.5173	0.0122339
TCGA-A8-A08T-01A-21R-A00Z-07	TCGA-A8-A08T-01A	CBX	23.7555	0.338084
TCGA-E2-A1LG-01A-21R-A14M-07	TCGA-E2-A1LG-01A	CBX	35.3944	1.03213
TCGA-PE-A5DD-01A-12R-A27Q-07	TCGA-PE-A5DD-01A	CBX	18.959	0.650684
TCGA-AO-A12F-01A-11R-A115-07	TCGA-AO-A12F-01A	CBX	23.8082	0.001
TCGA-EW-A6S9-01A-22R-A33J-07	TCGA-EW-A6S9-01A	CBX	12.1807	0.648302
TCGA-AR-A2LO-01A-31R-A18M-07	TCGA-AR-A2LO-01A	CBX	30.3103	1.40527
TCGA-E9-A1RF-01A-11R-A157-07	TCGA-E9-A1RF-01A	CBX	23.027	1.92991
TCGA-E9-A1N3-01A-12R-A157-07	TCGA-E9-A1N3-01A	CBX	16.6883	2.5668
TCGA-AN-A0AT-01A-11R-A034-07	TCGA-AN-A0AT-01A	CBX	35.4886	9.53754
TCGA-3C-AALK-01A-11R-A41B-07	TCGA-3C-AALK-01A	CBX	16.4287	6.00181
TCGA-E2-A14P-01A-31R-A12D-07	TCGA-E2-A14P-01A	CBX	19.3704	27.5972
TCGA-C8-A12M-01A-11R-A115-07	TCGA-C8-A12M-01A	CBX	18.7939	8.81818
TCGA-A2-A1FV-01A-11R-A13Q-07	TCGA-A2-A1FV-01A	CBX	24.7043	0.00681261
TCGA-AR-A254-01A-21R-A169-07	TCGA-AR-A254-01A	CBX	17.9909	2.27285
TCGA-EW-A1J3-01A-11R-A13Q-07	TCGA-EW-A1J3-01A	CBX	25.3665	2.05366
TCGA-BH-A0DZ-01A-11R-A00Z-07	TCGA-BH-A0DZ-01A	CBX	17.7396	2.30108
TCGA-E2-A2P6-01A-11R-A19W-07	TCGA-E2-A2P6-01A	CBX	16.6478	7.39592
TCGA-A2-A1G0-01A-11R-A13Q-07	TCGA-A2-A1G0-01A	CBX	23.6881	0.954842
TCGA-A7-A4SB-01A-21R-A266-07	TCGA-A7-A4SB-01A	CBX	13.6114	0.00660022
TCGA-AR-A1AM-01A-41R-A22K-07	TCGA-AR-A1AM-01A	CBX	16.9817	2.69687
TCGA-BH-A18U-01A-21R-A12D-07	TCGA-BH-A18U-01A	CBX	13.8278	14.5217
TCGA-E2-A15J-01A-11R-A12P-07	TCGA-E2-A15J-01A	CBX	20.6381	0.640151
TCGA-AR-A0TX-01A-11R-A084-07	TCGA-AR-A0TX-01A	CBX	25.7985	0.20515
TCGA-A2-A0EX-01A-21R-A034-07	TCGA-A2-A0EX-01A	CBX	17.6895	9.60448
TCGA-A7-A0CJ-01A-21R-A00Z-07	TCGA-A7-A0CJ-01A	CBX	17.5911	2.31939
TCGA-XX-A89A-01A-11R-A36F-07	TCGA-XX-A89A-01A	CBX	21.8727	0.0747686
TCGA-A2-A04U-01A-11R-A115-07	TCGA-A2-A04U-01A	CBX	25.3377	0.256492
TCGA-EW-A1PH-01A-11R-A14M-07	TCGA-EW-A1PH-01A	CBX	21.0388	4.53842
TCGA-A8-A08B-01A-11R-A00Z-07	TCGA-A8-A08B-01A	CBX	22.5294	7.64404
TCGA-E2-A14N-01A-31R-A137-07	TCGA-E2-A14N-01A	CBX	40.1082	6.82346
TCGA-A8-A08P-01A-11R-A00Z-07	TCGA-A8-A08P-01A	CBX	20.1031	13.9435
TCGA-AR-A0TV-01A-21R-A084-07	TCGA-AR-A0TV-01A	CBX	23.698	4.98846
TCGA-E2-A15M-01A-11R-A12D-07	TCGA-E2-A15M-01A	CBX	25.2597	0.274915
TCGA-A7-A0CH-01A-21R-A00Z-07	TCGA-A7-A0CH-01A	CBX	16.771	0.113082
TCGA-A2-A0CO-01A-13R-A22K-07	TCGA-A2-A0CO-01A	CBX	25.7587	0.25357
TCGA-MS-A51U-01A-31R-A266-07	TCGA-MS-A51U-01A	CBX	19.0176	0.496795
TCGA-AC-A3YI-01A-21R-A239-07	TCGA-AC-A3YI-01A	CBX	18.6149	1.26114
TCGA-AR-A24W-01A-11R-A169-07	TCGA-AR-A24W-01A	CBX	18.3806	1.08879
TCGA-E2-A1B4-01A-11R-A12P-07	TCGA-E2-A1B4-01A	CBX	14.3511	0.718762
TCGA-E9-A295-01A-11R-A16F-07	TCGA-E9-A295-01A	CBX	13.7726	1.1462
TCGA-AC-A8OP-01A-11R-A36F-07	TCGA-AC-A8OP-01A	CBX	21.2979	0.342406
TCGA-E2-A1AZ-01A-11R-A12P-07	TCGA-E2-A1AZ-01A	CBX	30.7515	5.68419
TCGA-E2-A9RU-01A-11R-A41B-07	TCGA-E2-A9RU-01A	CBX	15.5597	2.47356
TCGA-AR-A251-01A-12R-A169-07	TCGA-AR-A251-01A	CBX	24.503	4.77039
TCGA-D8-A27L-01A-11R-A16F-07	TCGA-D8-A27L-01A	CBX	22.7418	2.43214
TCGA-E2-A572-01A-13R-A31O-07	TCGA-E2-A572-01A	CBX	12.5132	2.56701
TCGA-A2-A1FW-01A-11R-A13Q-07	TCGA-A2-A1FW-01A	CBX	25.2147	1.93534
TCGA-AO-A1KO-01A-31R-A13Q-07	TCGA-AO-A1KO-01A	CBX	17.8386	0.151541
TCGA-A2-A259-01A-11R-A16F-07	TCGA-A2-A259-01A	CBX	24.1943	1.01601
TCGA-A2-A0EP-01A-52R-A22U-07	TCGA-A2-A0EP-01A	CBX	27.4252	2.21846
TCGA-A2-A1G1-01A-21R-A13Q-07	TCGA-A2-A1G1-01A	CBX	29.9814	4.16859
TCGA-E2-A14W-01A-11R-A12D-07	TCGA-E2-A14W-01A	CBX	17.6991	0.0106735
TCGA-AC-A3HN-01A-11R-A213-07	TCGA-AC-A3HN-01A	CBX	18.3531	1.00104
TCGA-B6-A0RL-01A-11R-A084-07	TCGA-B6-A0RL-01A	CBX	13.9467	0.604783
TCGA-AR-A2LQ-01A-22R-A18M-07	TCGA-AR-A2LQ-01A	CBX	14.0327	0.530528
TCGA-BH-A1FB-01A-11R-A13Q-07	TCGA-BH-A1FB-01A	CBX	29.4864	6.9064
TCGA-AC-A6IX-01A-12R-A32P-07	TCGA-AC-A6IX-01A	CBX	18.312	12.2649
TCGA-GM-A2DK-01A-21R-A180-07	TCGA-GM-A2DK-01A	CBX	16.2598	2.25096
TCGA-BH-A2L8-01A-11R-A18M-07	TCGA-BH-A2L8-01A	CBX	34.4876	8.80906
TCGA-A2-A0CV-01A-31R-A115-07	TCGA-A2-A0CV-01A	CBX	27.6006	0.951804
TCGA-LL-A5YP-01A-21R-A28M-07	TCGA-LL-A5YP-01A	CBX	14.9513	2.36231
TCGA-BH-A1FM-01A-11R-A13Q-07	TCGA-BH-A1FM-01A	CBX	21.231	0.222804
TCGA-A2-A04N-01A-11R-A115-07	TCGA-A2-A04N-01A	CBX	20.1885	0.264056
TCGA-E2-A15K-01A-11R-A12P-07	TCGA-E2-A15K-01A	CBX	25.1238	5.52879
TCGA-A8-A06P-01A-11R-A00Z-07	TCGA-A8-A06P-01A	CBX	17.3628	1.39292
TCGA-E9-A247-01A-11R-A169-07	TCGA-E9-A247-01A	CBX	17.633	0.257438
TCGA-E2-A1LB-01A-11R-A144-07	TCGA-E2-A1LB-01A	CBX	15.1179	4.18352
TCGA-A8-A081-01A-11R-A00Z-07	TCGA-A8-A081-01A	CBX	19.6088	1.3166
TCGA-E9-A1QZ-01A-21R-A169-07	TCGA-E9-A1QZ-01A	CBX	31.7012	0.721543
TCGA-A2-A25B-01A-11R-A169-07	TCGA-A2-A25B-01A	CBX	19.9316	0.735059
TCGA-AC-A3W5-01A-11R-A22K-07	TCGA-AC-A3W5-01A	CBX	16.789	3.1099
TCGA-B6-A0WS-01A-11R-A115-07	TCGA-B6-A0WS-01A	CBX	25.8594	4.07152
TCGA-E2-A56Z-01A-12R-A29R-07	TCGA-E2-A56Z-01A	CBX	15.5081	0.886309
TCGA-A2-A25A-01A-12R-A16F-07	TCGA-A2-A25A-01A	CBX	21.9891	15.1079
TCGA-AN-A0AJ-01A-11R-A00Z-07	TCGA-AN-A0AJ-01A	CBX	25.8108	32.5834
TCGA-BH-A0DG-01A-21R-A12P-07	TCGA-BH-A0DG-01A	CBX	19.6978	0.542749
TCGA-AN-A0FN-01A-11R-A034-07	TCGA-AN-A0FN-01A	CBX	21.9163	3.0578
TCGA-E9-A1RB-01A-11R-A157-07	TCGA-E9-A1RB-01A	CBX	24.7788	0.0818421
TCGA-B6-A0I9-01A-11R-A034-07	TCGA-B6-A0I9-01A	CBX	16.2539	1.22008
TCGA-EW-A1J1-01A-11R-A13Q-07	TCGA-EW-A1J1-01A	CBX	18.8024	9.87667
TCGA-C8-A27B-01A-11R-A169-07	TCGA-C8-A27B-01A	CBX	26.4419	0.145445
TCGA-B6-A0RE-01A-11R-A056-07	TCGA-B6-A0RE-01A	CBX	19.9594	2.82173
TCGA-A1-A0SB-01A-11R-A144-07	TCGA-A1-A0SB-01A	CBX	14.9358	0.812738
TCGA-D8-A1JN-01A-11R-A13Q-07	TCGA-D8-A1JN-01A	CBX	20.2489	5.60792
TCGA-C8-A12P-01A-11R-A115-07	TCGA-C8-A12P-01A	CBX	18.6551	8.49343
TCGA-AC-A2FK-01A-12R-A180-07	TCGA-AC-A2FK-01A	CBX	16.5861	1.93812
TCGA-D8-A1X5-01A-11R-A14D-07	TCGA-D8-A1X5-01A	CBX	13.3531	1.34043
TCGA-B6-A1KF-01A-11R-A13Q-07	TCGA-B6-A1KF-01A	CBX	26.8831	1.4302
TCGA-B6-A0X0-01A-21R-A115-07	TCGA-B6-A0X0-01A	CBX	17.2695	2.08602
TCGA-JL-A3YX-01A-11R-A22U-07	TCGA-JL-A3YX-01A	CBX	14.795	0.00209479
TCGA-GM-A3XG-01A-31R-A24H-07	TCGA-GM-A3XG-01A	CBX	11.4303	0.603387
TCGA-BH-A0DE-01A-11R-A115-07	TCGA-BH-A0DE-01A	CBX	16.7717	0.136154
TCGA-D8-A27N-01A-11R-A16F-07	TCGA-D8-A27N-01A	CBX	17.9871	0.0469314
TCGA-E2-A1IU-01A-11R-A14D-07	TCGA-E2-A1IU-01A	CBX	17.4373	0.471084
TCGA-A8-A07I-01A-11R-A00Z-07	TCGA-A8-A07I-01A	CBX	16.5517	3.68948
TCGA-AN-A0FZ-01A-11R-A034-07	TCGA-AN-A0FZ-01A	CBX	15.5586	0.183952
TCGA-AC-A3TN-01A-11R-A22K-07	TCGA-AC-A3TN-01A	CBX	10.4339	0.175982
TCGA-E2-A15A-01A-11R-A12D-07	TCGA-E2-A15A-01A	CBX	18.1451	0.419707
TCGA-BH-A1FU-01A-11R-A14D-07	TCGA-BH-A1FU-01A	CBX	21.0031	19.6329
TCGA-E9-A6HE-01A-11R-A31O-07	TCGA-E9-A6HE-01A	CBX	20.0385	0.29773
TCGA-BH-A0E9-01B-11R-A115-07	TCGA-BH-A0E9-01B	CBX	22.4785	0.300465
TCGA-D8-A4Z1-01A-21R-A266-07	TCGA-D8-A4Z1-01A	CBX	19.2438	0.325544
TCGA-C8-A26Y-01A-11R-A16F-07	TCGA-C8-A26Y-01A	CBX	25.5474	1.17336
TCGA-B6-A0RM-01A-11R-A084-07	TCGA-B6-A0RM-01A	CBX	16.7683	0.0717938
TCGA-OL-A66H-01A-11R-A29R-07	TCGA-OL-A66H-01A	CBX	17.5136	1.79742
TCGA-E2-A14S-01A-11R-A12D-07	TCGA-E2-A14S-01A	CBX	20.6294	1.07395
TCGA-AC-A2BM-01A-11R-A21T-07	TCGA-AC-A2BM-01A	CBX	27.9152	5.44472
TCGA-A8-A06T-01A-11R-A00Z-07	TCGA-A8-A06T-01A	CBX	21.6756	0.991124
TCGA-EW-A1PE-01A-11R-A144-07	TCGA-EW-A1PE-01A	CBX	17.9627	1.67517
TCGA-AC-A7VB-01A-11R-A352-07	TCGA-AC-A7VB-01A	CBX	13.1596	0.230472
TCGA-BH-A0EE-01A-11R-A034-07	TCGA-BH-A0EE-01A	CBX	30.3935	1.5771
TCGA-C8-A1HL-01A-11R-A137-07	TCGA-C8-A1HL-01A	CBX	19.0903	1.32465
TCGA-AR-A0TY-01A-12R-A115-07	TCGA-AR-A0TY-01A	CBX	22.0533	0.149583
TCGA-A2-A3XS-01A-11R-A22U-07	TCGA-A2-A3XS-01A	CBX	17.9126	3.96504
TCGA-B6-A0I8-01A-11R-A034-07	TCGA-B6-A0I8-01A	CBX	11.2345	0.139716
TCGA-AO-A1KT-01A-11R-A13Q-07	TCGA-AO-A1KT-01A	CBX	22.5541	0.516812
TCGA-AO-A12H-01A-11R-A115-07	TCGA-AO-A12H-01A	CBX	19.0556	0.177749
TCGA-A2-A0YE-01A-11R-A109-07	TCGA-A2-A0YE-01A	CBX	14.1525	2.46458
TCGA-A7-A0DA-01A-31R-A115-07	TCGA-A7-A0DA-01A	CBX	22.0788	0.530758
TCGA-E9-A1ND-01A-11R-A144-07	TCGA-E9-A1ND-01A	CBX	20.2197	15.7462
TCGA-C8-A274-01A-11R-A16F-07	TCGA-C8-A274-01A	CBX	17.2139	0.136336
TCGA-A2-A3XT-01A-11R-A22U-07	TCGA-A2-A3XT-01A	CBX	22.6621	2.91509
TCGA-AC-A62V-01A-11R-A31O-07	TCGA-AC-A62V-01A	CBX	13.6748	0.279981
TCGA-BH-A18I-01A-11R-A12D-07	TCGA-BH-A18I-01A	CBX	24.2143	1.15154
TCGA-A7-A5ZX-01A-12R-A29R-07	TCGA-A7-A5ZX-01A	CBX	16.0497	0.46729
TCGA-BH-A18R-01A-11R-A12D-07	TCGA-BH-A18R-01A	CBX	25.6068	2.36133
TCGA-E2-A2P5-01A-11R-A19W-07	TCGA-E2-A2P5-01A	CBX	23.7394	2.13598
TCGA-AO-A1KS-01A-11R-A13Q-07	TCGA-AO-A1KS-01A	CBX	28.8308	5.00954
TCGA-B6-A0RQ-01A-11R-A115-07	TCGA-B6-A0RQ-01A	CBX	13.5569	0.415432
TCGA-E9-A1RE-01A-11R-A157-07	TCGA-E9-A1RE-01A	CBX	15.9668	1.12886
TCGA-A2-A0SY-01A-31R-A084-07	TCGA-A2-A0SY-01A	CBX	22.0793	0.786439
TCGA-AC-A3YJ-01A-11R-A22U-07	TCGA-AC-A3YJ-01A	CBX	12.7348	10.3298
TCGA-E9-A1NE-01A-21R-A14M-07	TCGA-E9-A1NE-01A	CBX	35.5924	8.85326
TCGA-E9-A3Q9-01A-11R-A21T-07	TCGA-E9-A3Q9-01A	CBX	17.4002	1.55058
TCGA-GM-A2DC-01A-11R-A18M-07	TCGA-GM-A2DC-01A	CBX	19.1292	1.394
TCGA-B6-A0RV-01A-11R-A084-07	TCGA-B6-A0RV-01A	CBX	22.2243	2.47284
TCGA-B6-A0IG-01A-11R-A034-07	TCGA-B6-A0IG-01A	CBX	18.4921	1.99805
TCGA-E2-A15P-01A-11R-A115-07	TCGA-E2-A15P-01A	CBX	16.113	1.52178
TCGA-E2-A105-01A-11R-A10J-07	TCGA-E2-A105-01A	CBX	15.4565	0.400821
TCGA-AC-A6IV-01A-12R-A33J-07	TCGA-AC-A6IV-01A	CBX	17.4918	1.24317
TCGA-C8-A12N-01A-11R-A115-07	TCGA-C8-A12N-01A	CBX	22.3142	11.0675
TCGA-LL-A6FP-01A-11R-A31O-07	TCGA-LL-A6FP-01A	CBX	8.93673	0.0959458
TCGA-BH-A0HB-01A-11R-A056-07	TCGA-BH-A0HB-01A	CBX	17.9306	5.58143
TCGA-C8-A1HI-01A-11R-A137-07	TCGA-C8-A1HI-01A	CBX	15.7959	2.84337
TCGA-A8-A09D-01A-11R-A00Z-07	TCGA-A8-A09D-01A	CBX	17.4263	1.04927
TCGA-BH-A0BG-01A-11R-A115-07	TCGA-BH-A0BG-01A	CBX	33.2303	11.7958
TCGA-BH-A0BJ-01A-11R-A056-07	TCGA-BH-A0BJ-01A	CBX	19.9857	0.32008
TCGA-A7-A3J1-01A-11R-A213-07	TCGA-A7-A3J1-01A	CBX	30.4979	0.683971
TCGA-GI-A2C8-01A-11R-A16F-07	TCGA-GI-A2C8-01A	CBX	19.2146	1.42824
TCGA-BH-A208-01A-11R-A157-07	TCGA-BH-A208-01A	CBX	17.0102	4.18314
TCGA-C8-A8HQ-01A-11R-A36F-07	TCGA-C8-A8HQ-01A	CBX	15.6475	0.354439
TCGA-B6-A0RN-01A-12R-A084-07	TCGA-B6-A0RN-01A	CBX	23.5282	0.637564
TCGA-OL-A66K-01A-11R-A29R-07	TCGA-OL-A66K-01A	CBX	18.8719	0.03131
TCGA-A7-A26H-01A-11R-A169-07	TCGA-A7-A26H-01A	CBX	18.1514	0.608982
TCGA-A8-A08J-01A-11R-A00Z-07	TCGA-A8-A08J-01A	CBX	14.1912	0.16936
TCGA-BH-A0DI-01A-21R-A12P-07	TCGA-BH-A0DI-01A	CBX	13.8342	1.56328
TCGA-AO-A0J7-01A-11R-A034-07	TCGA-AO-A0J7-01A	CBX	20.2616	1.02288
TCGA-AN-A0FY-01A-11R-A034-07	TCGA-AN-A0FY-01A	CBX	22.6546	5.16104
TCGA-E2-A570-01A-11R-A29R-07	TCGA-E2-A570-01A	CBX	17.5764	0.898248
TCGA-E9-A22G-01A-11R-A157-07	TCGA-E9-A22G-01A	CBX	36.82	8.38267
TCGA-LD-A74U-01A-13R-A33J-07	TCGA-LD-A74U-01A	CBX	12.0835	0.0552349
TCGA-BH-A0BT-01A-11R-A12P-07	TCGA-BH-A0BT-01A	CBX	17.3284	6.85367
TCGA-D8-A73W-01A-22R-A352-07	TCGA-D8-A73W-01A	CBX	15.9645	0.184183
TCGA-A2-A0YL-01A-21R-A109-07	TCGA-A2-A0YL-01A	CBX	25.738	1.98586
TCGA-D8-A141-01A-11R-A115-07	TCGA-D8-A141-01A	CBX	26.3116	30.7677
TCGA-E2-A109-01A-11R-A10J-07	TCGA-E2-A109-01A	CBX	18.0684	6.0535
TCGA-E2-A1B0-01A-11R-A12P-07	TCGA-E2-A1B0-01A	CBX	16.7217	4.75072
TCGA-B6-A2IU-01A-32R-A18M-07	TCGA-B6-A2IU-01A	CBX	21.0841	0.313198
TCGA-A2-A0T5-01A-21R-A084-07	TCGA-A2-A0T5-01A	CBX	21.5438	0.397151
TCGA-D8-A3Z6-01A-11R-A239-07	TCGA-D8-A3Z6-01A	CBX	14.2122	0.598933
TCGA-B6-A0IK-01A-12R-A056-07	TCGA-B6-A0IK-01A	CBX	21.5278	4.52556
TCGA-C8-A8HR-01A-11R-A36F-07	TCGA-C8-A8HR-01A	CBX	20.8973	0.542588
TCGA-E2-A14Q-01A-11R-A12D-07	TCGA-E2-A14Q-01A	CBX	22.6945	0.326088
TCGA-E2-A14Y-01A-21R-A12D-07	TCGA-E2-A14Y-01A	CBX	27.3789	1.09667
TCGA-A7-A0DB-01A-11R-A00Z-07	TCGA-A7-A0DB-01A	CBX	13.3053	2.03494
TCGA-B6-A0IP-01A-11R-A034-07	TCGA-B6-A0IP-01A	CBX	24.6722	13.8453
TCGA-BH-A0BC-01A-22R-A084-07	TCGA-BH-A0BC-01A	CBX	24.2346	1.21729
TCGA-A8-A06X-01A-21R-A00Z-07	TCGA-A8-A06X-01A	CBX	17.2242	0.809082
TCGA-E2-A1IF-01A-11R-A144-07	TCGA-E2-A1IF-01A	CBX	16.2932	0.0689154
TCGA-A7-A6VW-01A-21R-A33J-07	TCGA-A7-A6VW-01A	CBX	17.654	1.92555
TCGA-AN-A0AS-01A-11R-A00Z-07	TCGA-AN-A0AS-01A	CBX	17.4159	1.03319
TCGA-BH-A1FE-01A-11R-A13Q-07	TCGA-BH-A1FE-01A	CBX	32.4356	1.13238
TCGA-D8-A73X-01A-11R-A32P-07	TCGA-D8-A73X-01A	CBX	16.79	1.80991
TCGA-E9-A227-01A-11R-A157-07	TCGA-E9-A227-01A	CBX	25.8781	6.50112
TCGA-A1-A0SK-01A-12R-A084-07	TCGA-A1-A0SK-01A	CBX	29.487	0.922095
TCGA-AO-A0J3-01A-11R-A034-07	TCGA-AO-A0J3-01A	CBX	18.3322	3.37796
TCGA-A2-A0EV-01A-11R-A034-07	TCGA-A2-A0EV-01A	CBX	16.9867	4.20611
TCGA-E2-A14U-01A-11R-A22K-07	TCGA-E2-A14U-01A	CBX	12.4929	1.18292
TCGA-E9-A1N8-01A-11R-A144-07	TCGA-E9-A1N8-01A	CBX	22.4413	3.69026
TCGA-AC-A4ZE-01A-11R-A41B-07	TCGA-AC-A4ZE-01A	CBX	17.1436	1.03964
TCGA-BH-A0BQ-01A-21R-A115-07	TCGA-BH-A0BQ-01A	CBX	24.7366	3.02711
TCGA-A7-A425-01A-11R-A24H-07	TCGA-A7-A425-01A	CBX	13.4542	0.0106581
TCGA-E2-A15H-01A-11R-A12D-07	TCGA-E2-A15H-01A	CBX	22.5659	2.51847
TCGA-BH-A0DT-01A-21R-A12D-07	TCGA-BH-A0DT-01A	CBX	24.5168	1.19983
TCGA-EW-A1IY-01A-11R-A13Q-07	TCGA-EW-A1IY-01A	CBX	40.2525	1.51391
TCGA-E2-A15I-01A-21R-A137-07	TCGA-E2-A15I-01A	CBX	32.0834	0.0239411
TCGA-BH-A0B0-01A-21R-A115-07	TCGA-BH-A0B0-01A	CBX	24.3295	0.470238
TCGA-E9-A1RG-01A-11R-A14D-07	TCGA-E9-A1RG-01A	CBX	16.0278	0.824899
TCGA-A8-A09T-01A-11R-A00Z-07	TCGA-A8-A09T-01A	CBX	18.9166	0.897283
TCGA-E2-A1IJ-01A-11R-A144-07	TCGA-E2-A1IJ-01A	CBX	24.6399	0.465515
TCGA-A2-A3KC-01A-11R-A213-07	TCGA-A2-A3KC-01A	CBX	19.2344	0.526916
TCGA-EW-A1P0-01A-11R-A144-07	TCGA-EW-A1P0-01A	CBX	21.9723	0.0811664
TCGA-BH-A18Q-01A-12R-A12D-07	TCGA-BH-A18Q-01A	CBX	28.9589	1.54345
TCGA-E2-A1L7-01A-11R-A144-07	TCGA-E2-A1L7-01A	CBX	31.785	4.35669
TCGA-EW-A6SC-01A-12R-A32P-07	TCGA-EW-A6SC-01A	CBX	21.5282	1.50373
TCGA-E2-A15D-01A-11R-A115-07	TCGA-E2-A15D-01A	CBX	22.5121	1.44753
TCGA-E9-A1N9-01A-11R-A14D-07	TCGA-E9-A1N9-01A	CBX	26.4646	0.352354
TCGA-D8-A27R-01A-11R-A16F-07	TCGA-D8-A27R-01A	CBX	18.648	6.76886
TCGA-AO-A03V-01A-11R-A115-07	TCGA-AO-A03V-01A	CBX	21.4994	0.48376
TCGA-AR-A0TP-01A-11R-A084-07	TCGA-AR-A0TP-01A	CBX	22.4717	0.237415
TCGA-B6-A0RH-01A-21R-A115-07	TCGA-B6-A0RH-01A	CBX	12.1761	5.95311
TCGA-BH-A0HA-01A-11R-A12P-07	TCGA-BH-A0HA-01A	CBX	25.3149	0.122074
TCGA-AR-A1AT-01A-11R-A12P-07	TCGA-AR-A1AT-01A	CBX	21.3152	5.19407
TCGA-A7-A4SC-01A-12R-A266-07	TCGA-A7-A4SC-01A	CBX	21.0472	0.310995
TCGA-E9-A22B-01A-11R-A157-07	TCGA-E9-A22B-01A	CBX	18.1414	0.0896293
TCGA-AR-A1AO-01A-11R-A12P-07	TCGA-AR-A1AO-01A	CBX	21.8784	3.64328
TCGA-BH-A0EA-01A-11R-A115-07	TCGA-BH-A0EA-01A	CBX	18.3735	0.376752
TCGA-D8-A1XK-01A-21R-A14M-07	TCGA-D8-A1XK-01A	CBX	33.1969	2.51197
TCGA-BH-A5J0-01A-11R-A27Q-07	TCGA-BH-A5J0-01A	CBX	20.0592	1.17493
TCGA-B6-A0X4-01A-11R-A109-07	TCGA-B6-A0X4-01A	CBX	13.1794	1.26124
TCGA-AO-A03O-01A-11R-A00Z-07	TCGA-AO-A03O-01A	CBX	25.7595	1.99488
TCGA-D8-A27T-01A-11R-A16F-07	TCGA-D8-A27T-01A	CBX	21.9885	5.74744
TCGA-A2-A0YT-01A-11R-A109-07	TCGA-A2-A0YT-01A	CBX	17.6447	0.543237
TCGA-AN-A0FK-01A-11R-A034-07	TCGA-AN-A0FK-01A	CBX	13.2501	0.102727
TCGA-E9-A1R5-01A-11R-A14M-07	TCGA-E9-A1R5-01A	CBX	17.9189	1.29562
TCGA-AC-A7VC-01A-11R-A352-07	TCGA-AC-A7VC-01A	CBX	16.5549	0.0198886
TCGA-E2-A15S-01A-11R-A115-07	TCGA-E2-A15S-01A	CBX	16.2421	5.87741
TCGA-AN-A0AM-01A-11R-A034-07	TCGA-AN-A0AM-01A	CBX	20.2261	7.02378
TCGA-A7-A13E-01A-11R-A12P-07	TCGA-A7-A13E-01A	CBX	19.2769	1.62717
TCGA-E2-A154-01A-11R-A115-07	TCGA-E2-A154-01A	CBX	18.648	1.02953
TCGA-A8-A09A-01A-11R-A00Z-07	TCGA-A8-A09A-01A	CBX	16.842	4.28399
TCGA-C8-A1HO-01A-11R-A13Q-07	TCGA-C8-A1HO-01A	CBX	25.5206	0.055825
TCGA-A8-A09V-01A-11R-A034-07	TCGA-A8-A09V-01A	CBX	22.1113	0.406553
TCGA-BH-A0BW-01A-11R-A115-07	TCGA-BH-A0BW-01A	CBX	32.5501	0.728143
TCGA-A8-A07P-01A-11R-A00Z-07	TCGA-A8-A07P-01A	CBX	15.988	2.35161
TCGA-C8-A12Y-01A-11R-A12D-07	TCGA-C8-A12Y-01A	CBX	15.0861	0.198819
TCGA-C8-A130-01A-31R-A115-07	TCGA-C8-A130-01A	CBX	19.6232	0.171937
TCGA-A2-A0T4-01A-31R-A084-07	TCGA-A2-A0T4-01A	CBX	20.7925	0.765508
TCGA-EW-A423-01A-11R-A24H-07	TCGA-EW-A423-01A	CBX	14.8236	1.61264
TCGA-A1-A0SJ-01A-11R-A084-07	TCGA-A1-A0SJ-01A	CBX	16.3075	3.15574
TCGA-AC-A2BK-01A-11R-A21T-07	TCGA-AC-A2BK-01A	CBX	36.6759	2.62175
TCGA-BH-A0DP-01A-21R-A056-07	TCGA-BH-A0DP-01A	CBX	24.6827	0.250957
TCGA-B6-A0IO-01A-11R-A034-07	TCGA-B6-A0IO-01A	CBX	22.0396	1.34639
TCGA-C8-A133-01A-32R-A12D-07	TCGA-C8-A133-01A	CBX	12.1923	0.0361215
TCGA-BH-A0B7-01A-12R-A115-07	TCGA-BH-A0B7-01A	CBX	25.8594	2.01854
TCGA-GM-A2DL-01A-11R-A18M-07	TCGA-GM-A2DL-01A	CBX	16.9976	0.781923
TCGA-AR-A24O-01A-11R-A169-07	TCGA-AR-A24O-01A	CBX	22.1379	1.7599
TCGA-A8-A0A4-01A-11R-A00Z-07	TCGA-A8-A0A4-01A	CBX	16.3061	0.288891
TCGA-B6-A0WY-01A-11R-A109-07	TCGA-B6-A0WY-01A	CBX	17.5184	1.12784
TCGA-AR-A24S-01A-11R-A169-07	TCGA-AR-A24S-01A	CBX	21.6278	2.0551
TCGA-E9-A1RH-01A-21R-A169-07	TCGA-E9-A1RH-01A	CBX	25.038	5.28005
TCGA-BH-A0GY-01A-11R-A056-07	TCGA-BH-A0GY-01A	CBX	23.2066	1.39549
TCGA-BH-A28Q-01A-11R-A16F-07	TCGA-BH-A28Q-01A	CBX	21.6673	0.628233
TCGA-D8-A1X6-01A-11R-A14M-07	TCGA-D8-A1X6-01A	CBX	23.6792	0.94486
TCGA-E2-A1IO-01A-11R-A144-07	TCGA-E2-A1IO-01A	CBX	22.4239	3.82279
TCGA-BH-A1EU-01A-11R-A137-07	TCGA-BH-A1EU-01A	CBX	29.8651	0.983113
TCGA-BH-A1FL-01A-11R-A13Q-07	TCGA-BH-A1FL-01A	CBX	23.1198	0.123762
TCGA-BH-A42T-01A-11R-A24H-07	TCGA-BH-A42T-01A	CBX	19.3557	0.0170233
TCGA-A2-A3XW-01A-11R-A239-07	TCGA-A2-A3XW-01A	CBX	20.7378	10.6984
TCGA-AN-A0FV-01A-11R-A00Z-07	TCGA-AN-A0FV-01A	CBX	19.1675	0.11142
TCGA-A2-A4RX-01A-11R-A266-07	TCGA-A2-A4RX-01A	CBX	25.5714	6.23689
TCGA-A2-A0D0-01A-11R-A00Z-07	TCGA-A2-A0D0-01A	CBX	32.1246	11.9719
TCGA-C8-A12T-01A-11R-A115-07	TCGA-C8-A12T-01A	CBX	22.438	10.0833
TCGA-B6-A0IC-01A-11R-A034-07	TCGA-B6-A0IC-01A	CBX	19.7182	0.327558
TCGA-BH-A18F-01A-11R-A12D-07	TCGA-BH-A18F-01A	CBX	23.4024	6.09602
TCGA-D8-A27E-01A-11R-A16F-07	TCGA-D8-A27E-01A	CBX	18.5541	0.800177
TCGA-C8-A12L-01A-11R-A115-07	TCGA-C8-A12L-01A	CBX	24.1272	3.18834
TCGA-GM-A3NW-01A-21R-A22K-07	TCGA-GM-A3NW-01A	CBX	16.0434	0.520119
TCGA-BH-A1EY-01A-11R-A13Q-07	TCGA-BH-A1EY-01A	CBX	21.6048	0.434423
TCGA-AR-A0TU-01A-31R-A109-07	TCGA-AR-A0TU-01A	CBX	39.9719	6.16589
TCGA-A2-A0ET-01A-31R-A034-07	TCGA-A2-A0ET-01A	CBX	26.8945	1.0343
TCGA-A2-A4RW-01A-21R-A266-07	TCGA-A2-A4RW-01A	CBX	17.3139	0.693205
TCGA-GI-A2C9-01A-11R-A21T-07	TCGA-GI-A2C9-01A	CBX	21.0839	0.0149686
TCGA-BH-A0HF-01A-11R-A056-07	TCGA-BH-A0HF-01A	CBX	15.1903	1.05958
TCGA-A7-A0D9-01A-31R-A056-07	TCGA-A7-A0D9-01A	CBX	15.8726	2.39932
TCGA-A2-A0EY-01A-11R-A034-07	TCGA-A2-A0EY-01A	CBX	20.6757	0.441529
TCGA-B6-A0IA-01A-11R-A034-07	TCGA-B6-A0IA-01A	CBX	13.7886	0.335584
TCGA-A7-A2KD-01A-31R-A21T-07	TCGA-A7-A2KD-01A	CBX	19.3666	1.61304
TCGA-A2-A3XY-01A-11R-A239-07	TCGA-A2-A3XY-01A	CBX	23.1496	4.2222
TCGA-BH-A1ES-01A-11R-A137-07	TCGA-BH-A1ES-01A	CBX	23.7655	0.702446
TCGA-AR-A24T-01A-11R-A169-07	TCGA-AR-A24T-01A	CBX	21.5883	1.19127
TCGA-A7-A5ZW-01A-12R-A29R-07	TCGA-A7-A5ZW-01A	CBX	19.9096	0.001
TCGA-C8-A273-01A-11R-A16F-07	TCGA-C8-A273-01A	CBX	14.6097	0.776492
TCGA-E2-A1L9-01A-11R-A13Q-07	TCGA-E2-A1L9-01A	CBX	20.3089	1.94645
TCGA-AN-A0AK-01A-21R-A00Z-07	TCGA-AN-A0AK-01A	CBX	15.4676	2.51368
TCGA-E9-A2JS-01A-11R-A180-07	TCGA-E9-A2JS-01A	CBX	17.9072	4.87102
TCGA-A1-A0SE-01A-11R-A084-07	TCGA-A1-A0SE-01A	CBX	18.6462	0.513345
TCGA-D8-A1Y0-01A-11R-A14M-07	TCGA-D8-A1Y0-01A	CBX	28.525	1.08486
TCGA-E2-A1LE-01A-12R-A19W-07	TCGA-E2-A1LE-01A	CBX	22.5631	0.678769
TCGA-EW-A1J5-01A-11R-A13Q-07	TCGA-EW-A1J5-01A	CBX	28.2029	4.43342
TCGA-AO-A12A-01A-21R-A115-07	TCGA-AO-A12A-01A	CBX	28.3121	0.256394
TCGA-AR-A24R-01A-11R-A169-07	TCGA-AR-A24R-01A	CBX	21.3983	5.81562
TCGA-B6-A0X5-01A-21R-A109-07	TCGA-B6-A0X5-01A	CBX	15.3856	7.8111
TCGA-A2-A0YC-01A-11R-A109-07	TCGA-A2-A0YC-01A	CBX	21.5035	0.684088
TCGA-A8-A091-01A-11R-A00Z-07	TCGA-A8-A091-01A	CBX	17.5223	0.754387
TCGA-AR-A24X-01A-11R-A169-07	TCGA-AR-A24X-01A	CBX	30.2185	16.3774
TCGA-D8-A1JI-01A-11R-A13Q-07	TCGA-D8-A1JI-01A	CBX	18.0951	0.0979599
TCGA-AN-A0FW-01A-11R-A034-07	TCGA-AN-A0FW-01A	CBX	20.6766	0.0195997
TCGA-AR-A24P-01A-11R-A169-07	TCGA-AR-A24P-01A	CBX	25.1985	1.72084
TCGA-A8-A086-01A-11R-A00Z-07	TCGA-A8-A086-01A	CBX	19.0865	1.19426
TCGA-E9-A54X-01A-11R-A266-07	TCGA-E9-A54X-01A	CBX	12.0371	2.91321
TCGA-D8-A1JD-01A-11R-A13Q-07	TCGA-D8-A1JD-01A	CBX	19.898	5.21048
TCGA-E9-A24A-01A-11R-A169-07	TCGA-E9-A24A-01A	CBX	20.6038	1.12954
TCGA-D8-A27V-01A-12R-A17B-07	TCGA-D8-A27V-01A	CBX	21.4784	1.29364
TCGA-E2-A14V-01A-11R-A12D-07	TCGA-E2-A14V-01A	CBX	18.5539	5.32712
TCGA-E9-A22E-01A-11R-A157-07	TCGA-E9-A22E-01A	CBX	16.3766	0.189152
TCGA-BH-A1EX-01A-11R-A13Q-07	TCGA-BH-A1EX-01A	CBX	22.4741	2.46439
TCGA-AR-A1AU-01A-11R-A12P-07	TCGA-AR-A1AU-01A	CBX	16.1072	1.39463
TCGA-A8-A09W-01A-11R-A00Z-07	TCGA-A8-A09W-01A	CBX	19.0937	0.0357292
TCGA-A8-A0A9-01A-11R-A00Z-07	TCGA-A8-A0A9-01A	CBX	19.1445	1.26637
TCGA-D8-A27P-01A-11R-A16F-07	TCGA-D8-A27P-01A	CBX	16.0319	0.469342
TCGA-D8-A1XU-01A-11R-A14M-07	TCGA-D8-A1XU-01A	CBX	20.9229	1.0808
TCGA-A8-A095-01A-11R-A00Z-07	TCGA-A8-A095-01A	CBX	22.8035	0.059976
TCGA-BH-A204-01A-11R-A157-07	TCGA-BH-A204-01A	CBX	25.6299	0.949669
TCGA-A2-A0YF-01A-21R-A109-07	TCGA-A2-A0YF-01A	CBX	22.7164	0.494353
TCGA-A2-A0T3-01A-21R-A115-07	TCGA-A2-A0T3-01A	CBX	18.9388	0.71531
TCGA-A2-A4S2-01A-12R-A266-07	TCGA-A2-A4S2-01A	CBX	19.2034	3.95379
TCGA-A7-A26E-01A-11R-A169-07	TCGA-A7-A26E-01A	CBX	18.4734	0.023119
TCGA-BH-A1F8-01A-11R-A13Q-07	TCGA-BH-A1F8-01A	CBX	19.2956	0.963629
TCGA-AC-A8OR-01A-21R-A41B-07	TCGA-AC-A8OR-01A	CBX	14.7478	0.0457143
TCGA-E2-A15L-01A-11R-A12D-07	TCGA-E2-A15L-01A	CBX	17.5572	1.62927
TCGA-A8-A0AD-01A-11R-A056-07	TCGA-A8-A0AD-01A	CBX	20.8522	0.30126
TCGA-EW-A1PG-01A-11R-A144-07	TCGA-EW-A1PG-01A	CBX	19.5436	0.67293
TCGA-E2-A1IN-01A-11R-A13Q-07	TCGA-E2-A1IN-01A	CBX	18.4629	5.11681
TCGA-D8-A1Y1-01A-21R-A14M-07	TCGA-D8-A1Y1-01A	CBX	19.6441	6.78557
TCGA-AC-A3W6-01A-12R-A22K-07	TCGA-AC-A3W6-01A	CBX	22.0759	0.298421
TCGA-LL-A6FR-01A-12R-A31O-07	TCGA-LL-A6FR-01A	CBX	13.9669	1.47425
TCGA-A8-A083-01A-21R-A00Z-07	TCGA-A8-A083-01A	CBX	15.0871	0.0592336
TCGA-AR-A0TR-01A-11R-A084-07	TCGA-AR-A0TR-01A	CBX	19.795	6.96955
TCGA-AO-A0JA-01A-11R-A056-07	TCGA-AO-A0JA-01A	CBX	17.4597	0.0943849
TCGA-AR-A1AL-01A-21R-A12P-07	TCGA-AR-A1AL-01A	CBX	23.3435	0.871912
TCGA-A8-A07O-01A-11R-A00Z-07	TCGA-A8-A07O-01A	CBX	32.2358	5.97957
TCGA-A7-A0CE-01A-11R-A00Z-07	TCGA-A7-A0CE-01A	CBX	19.5582	0.39148
TCGA-C8-A12O-01A-11R-A115-07	TCGA-C8-A12O-01A	CBX	15.6831	0.157099
TCGA-BH-A18M-01A-11R-A12D-07	TCGA-BH-A18M-01A	CBX	24.6515	0.576478
TCGA-E9-A228-01A-31R-A157-07	TCGA-E9-A228-01A	CBX	21.6761	0.0430005
TCGA-BH-A1FR-01A-11R-A13Q-07	TCGA-BH-A1FR-01A	CBX	24.7217	0.23057
TCGA-AC-A3W7-01A-11R-A22K-07	TCGA-AC-A3W7-01A	CBX	15.0594	0.0399521
TCGA-E9-A5UP-01A-11R-A28M-07	TCGA-E9-A5UP-01A	CBX	13.8054	17.9475
TCGA-A8-A096-01A-11R-A00Z-07	TCGA-A8-A096-01A	CBX	22.4568	2.51534
TCGA-E9-A22A-01A-11R-A157-07	TCGA-E9-A22A-01A	CBX	23.3135	0.543733
TCGA-B6-A0RU-01A-11R-A084-07	TCGA-B6-A0RU-01A	CBX	19.0544	0.141223
TCGA-A2-A0ES-01A-11R-A115-07	TCGA-A2-A0ES-01A	CBX	18.7642	7.01131
TCGA-BH-A0AZ-01A-21R-A12P-07	TCGA-BH-A0AZ-01A	CBX	19.1638	1.34661
TCGA-BH-A0H0-01A-11R-A056-07	TCGA-BH-A0H0-01A	CBX	13.2518	0.0753358
TCGA-A7-A6VV-01A-22R-A33J-07	TCGA-A7-A6VV-01A	CBX	22.6008	2.29702
TCGA-E2-A15G-01A-11R-A12D-07	TCGA-E2-A15G-01A	CBX	18.3224	0.614705
TCGA-BH-A1F2-01A-31R-A13Q-07	TCGA-BH-A1F2-01A	CBX	19.7442	0.137971
TCGA-BH-A0BO-01A-23R-A12D-07	TCGA-BH-A0BO-01A	CBX	20.3444	0.0147092
TCGA-B6-A0I6-01A-11R-A034-07	TCGA-B6-A0I6-01A	CBX	28.1108	3.92149
TCGA-E9-A22H-01A-11R-A157-07	TCGA-E9-A22H-01A	CBX	20.9307	1.49862
TCGA-BH-A0AU-01A-11R-A12P-07	TCGA-BH-A0AU-01A	CBX	17.1926	3.65582
TCGA-A2-A0EW-01A-21R-A115-07	TCGA-A2-A0EW-01A	CBX	20.3879	0.0292708
TCGA-BH-A0E2-01A-11R-A056-07	TCGA-BH-A0E2-01A	CBX	22.5792	0.366295
TCGA-AO-A0JD-01A-11R-A056-07	TCGA-AO-A0JD-01A	CBX	21.6608	4.45999
TCGA-A2-A0CX-01A-21R-A00Z-07	TCGA-A2-A0CX-01A	CBX	20.7239	4.08312
TCGA-GM-A2DH-01A-11R-A180-07	TCGA-GM-A2DH-01A	CBX	37.1066	5.77581
TCGA-A2-A4S3-01A-21R-A266-07	TCGA-A2-A4S3-01A	CBX	23.7712	12.6373
TCGA-E2-A1L6-01A-11R-A13Q-07	TCGA-E2-A1L6-01A	CBX	20.9668	0.633052
TCGA-A1-A0SD-01A-11R-A115-07	TCGA-A1-A0SD-01A	CBX	17.4894	0.626546
TCGA-BH-A0BP-01A-11R-A115-07	TCGA-BH-A0BP-01A	CBX	11.8046	0.173925
TCGA-B6-A0RG-01A-11R-A056-07	TCGA-B6-A0RG-01A	CBX	15.9058	0.184206
TCGA-AR-A1AH-01A-11R-A12D-07	TCGA-AR-A1AH-01A	CBX	24.7121	0.31191
TCGA-EW-A1J2-01A-21R-A13Q-07	TCGA-EW-A1J2-01A	CBX	20.0948	0.314478
TCGA-BH-A18N-01A-11R-A12D-07	TCGA-BH-A18N-01A	CBX	19.7551	0.107897
TCGA-AC-A2FE-01A-11R-A19W-07	TCGA-AC-A2FE-01A	CBX	23.3651	0.0336879
TCGA-C8-A1HN-01A-11R-A137-07	TCGA-C8-A1HN-01A	CBX	23.0223	0.506641
TCGA-E9-A1RD-01A-11R-A157-07	TCGA-E9-A1RD-01A	CBX	19.8578	0.512464
TCGA-E2-A14T-01A-11R-A115-07	TCGA-E2-A14T-01A	CBX	15.1455	1.05217
TCGA-E2-A1BC-01A-11R-A12P-07	TCGA-E2-A1BC-01A	CBX	19.8757	0.166712
TCGA-AC-A2QJ-01A-12R-A19W-07	TCGA-AC-A2QJ-01A	CBX	11.9433	0.0841189
TCGA-D8-A27F-01A-11R-A16F-07	TCGA-D8-A27F-01A	CBX	22.5605	1.18508
TCGA-AR-A1AP-01A-11R-A12P-07	TCGA-AR-A1AP-01A	CBX	17.6874	10.5423
TCGA-BH-A0AV-01A-31R-A115-07	TCGA-BH-A0AV-01A	CBX	22.9554	3.76584
TCGA-C8-A134-01A-11R-A115-07	TCGA-C8-A134-01A	CBX	26.4594	0.0956667
TCGA-A8-A08A-01A-11R-A32Y-07	TCGA-A8-A08A-01A	CBX	16.997	0.178021
TCGA-A8-A07G-01A-11R-A034-07	TCGA-A8-A07G-01A	CBX	20.178	0.078291
TCGA-A8-A09I-01A-22R-A034-07	TCGA-A8-A09I-01A	CBX	21.2124	5.3299
TCGA-AR-A0U2-01A-11R-A109-07	TCGA-AR-A0U2-01A	CBX	28.719	1.91812
TCGA-AN-A0G0-01A-11R-A034-07	TCGA-AN-A0G0-01A	CBX	23.1336	1.71452
TCGA-A7-A3RF-01A-11R-A22K-07	TCGA-A7-A3RF-01A	CBX	11.3173	0.15174
TCGA-E2-A1IE-01A-11R-A13Q-07	TCGA-E2-A1IE-01A	CBX	11.8431	0.215011
TCGA-A2-A0D3-01A-11R-A115-07	TCGA-A2-A0D3-01A	CBX	28.8889	0.397041
TCGA-B6-A1KN-01A-11R-A13Q-07	TCGA-B6-A1KN-01A	CBX	21.6431	0.836603
TCGA-A2-A0SU-01A-11R-A084-07	TCGA-A2-A0SU-01A	CBX	20.5665	2.14535
TCGA-AR-A2LK-01A-11R-A180-07	TCGA-AR-A2LK-01A	CBX	20.1735	1.42161
TCGA-E9-A229-01A-31R-A157-07	TCGA-E9-A229-01A	CBX	17.6383	4.05673
TCGA-A1-A0SI-01A-11R-A144-07	TCGA-A1-A0SI-01A	CBX	20.3435	3.01418
TCGA-5T-A9QA-01A-11R-A41B-07	TCGA-5T-A9QA-01A	CBX	11.0906	12.1365
TCGA-AC-A2B8-01A-11R-A17B-07	TCGA-AC-A2B8-01A	CBX	20.2138	0.713863
TCGA-B6-A1KI-01A-11R-A14M-07	TCGA-B6-A1KI-01A	CBX	12.9885	0.228742
TCGA-BH-A1ET-01A-11R-A137-07	TCGA-BH-A1ET-01A	CBX	20.2001	0.148
TCGA-BH-A1FH-01A-12R-A13Q-07	TCGA-BH-A1FH-01A	CBX	14.9599	0.0877367
TCGA-AO-A03L-01A-41R-A056-07	TCGA-AO-A03L-01A	CBX	17.2968	19.8723
TCGA-EW-A2FW-01A-11R-A17B-07	TCGA-EW-A2FW-01A	CBX	14.601	0.442293
TCGA-A7-A26J-01A-11R-A169-07	TCGA-A7-A26J-01A	CBX	18.0786	1.14126
TCGA-EW-A1IW-01A-11R-A13Q-07	TCGA-EW-A1IW-01A	CBX	23.9578	0.68207
TCGA-C8-A137-01A-11R-A115-07	TCGA-C8-A137-01A	CBX	19.7701	0.428052
TCGA-AR-A0U4-01A-11R-A109-07	TCGA-AR-A0U4-01A	CBX	28.6258	2.30726
TCGA-E2-A1B1-01A-21R-A12P-07	TCGA-E2-A1B1-01A	CBX	27.4302	0.338978
TCGA-A8-A08L-01A-11R-A00Z-07	TCGA-A8-A08L-01A	CBX	25.2363	6.82385
TCGA-A8-A09Z-01A-11R-A00Z-07	TCGA-A8-A09Z-01A	CBX	24.4808	20.4176
TCGA-BH-A0BL-01A-11R-A115-07	TCGA-BH-A0BL-01A	CBX	22.3733	0.617992
TCGA-D8-A1XR-01A-11R-A14M-07	TCGA-D8-A1XR-01A	CBX	16.3377	0.197192
TCGA-B6-A0WW-01A-11R-A109-07	TCGA-B6-A0WW-01A	CBX	15.0403	1.72131
TCGA-4H-AAAK-01A-12R-A41B-07	TCGA-4H-AAAK-01A	CBX	20.7171	0.22958
TCGA-A2-A0EM-01A-11R-A034-07	TCGA-A2-A0EM-01A	CBX	19.7719	0.652205
TCGA-BH-A0DQ-01A-11R-A084-07	TCGA-BH-A0DQ-01A	CBX	16.7508	1.30023
TCGA-LL-A440-01A-11R-A24H-07	TCGA-LL-A440-01A	CBX	14.2324	0.311206
TCGA-EW-A1PB-01A-11R-A144-07	TCGA-EW-A1PB-01A	CBX	18.4305	11.2562
TCGA-C8-A26V-01A-11R-A16F-07	TCGA-C8-A26V-01A	CBX	22.1821	0.865456
TCGA-BH-A0H3-01A-11R-A12P-07	TCGA-BH-A0H3-01A	CBX	25.9183	0.637091
TCGA-A2-A1FX-01A-11R-A13Q-07	TCGA-A2-A1FX-01A	CBX	22.3659	2.88832
TCGA-EW-A6SA-01A-21R-A32P-07	TCGA-EW-A6SA-01A	CBX	12.3845	0.753499
TCGA-BH-A18T-01A-11R-A12D-07	TCGA-BH-A18T-01A	CBX	26.4833	6.56263
TCGA-AR-A1AS-01A-11R-A12P-07	TCGA-AR-A1AS-01A	CBX	17.8524	0.0639344
TCGA-AR-A1AK-01A-21R-A12P-07	TCGA-AR-A1AK-01A	CBX	22.8692	19.4461
TCGA-D8-A1JU-01A-11R-A13Q-07	TCGA-D8-A1JU-01A	CBX	18.5957	0.0831712
TCGA-BH-A0H6-01A-21R-A056-07	TCGA-BH-A0H6-01A	CBX	15.5374	1.06669
TCGA-A8-A093-01A-11R-A00Z-07	TCGA-A8-A093-01A	CBX	18.1728	0.142823
TCGA-AC-A62Y-01A-11R-A29R-07	TCGA-AC-A62Y-01A	CBX	16.0753	0.0745038
TCGA-A2-A0CU-01A-12R-A034-07	TCGA-A2-A0CU-01A	CBX	13.5248	0.12213
TCGA-AO-A0JI-01A-21R-A056-07	TCGA-AO-A0JI-01A	CBX	18.1417	6.12885
TCGA-AO-A0JF-01A-11R-A056-07	TCGA-AO-A0JF-01A	CBX	15.5114	0.176036
TCGA-AQ-A04H-01B-11R-A10J-07	TCGA-AQ-A04H-01B	CBX	16.8559	2.972
TCGA-AN-A0FS-01A-11R-A034-07	TCGA-AN-A0FS-01A	CBX	20.074	0.867539
TCGA-AN-A0FX-01A-11R-A034-07	TCGA-AN-A0FX-01A	CBX	18.0769	1.20955
TCGA-D8-A1JT-01A-31R-A13Q-07	TCGA-D8-A1JT-01A	CBX	21.4852	0.593399
TCGA-BH-A1EW-01A-11R-A137-07	TCGA-BH-A1EW-01A	CBX	19.2844	0.267763
TCGA-E2-A155-01A-11R-A12D-07	TCGA-E2-A155-01A	CBX	12.6996	16.9159
TCGA-BH-A0B5-01A-11R-A12P-07	TCGA-BH-A0B5-01A	CBX	25.2559	0.684526
TCGA-A8-A092-01A-11R-A00Z-07	TCGA-A8-A092-01A	CBX	15.3013	0.84404
TCGA-A2-A25C-01A-11R-A169-07	TCGA-A2-A25C-01A	CBX	21.6441	1.00271
TCGA-D8-A1XD-01A-11R-A14D-07	TCGA-D8-A1XD-01A	CBX	20.2863	1.25239
TCGA-AR-A1AR-01A-31R-A137-07	TCGA-AR-A1AR-01A	CBX	31.8499	20.2209
TCGA-A8-A0AB-01A-11R-A034-07	TCGA-A8-A0AB-01A	CBX	19.7517	0.217606
TCGA-A7-A0CD-01A-11R-A00Z-07	TCGA-A7-A0CD-01A	CBX	19.5218	0.198224
TCGA-A8-A06N-01A-11R-A00Z-07	TCGA-A8-A06N-01A	CBX	15.1437	3.6493
TCGA-D8-A1XO-01A-11R-A14M-07	TCGA-D8-A1XO-01A	CBX	21.6435	0.758418
TCGA-E9-A1NH-01A-11R-A14D-07	TCGA-E9-A1NH-01A	CBX	20.0952	1.16279
TCGA-A8-A076-01A-21R-A00Z-07	TCGA-A8-A076-01A	CBX	17.034	0.631191
TCGA-D8-A1JH-01A-11R-A13Q-07	TCGA-D8-A1JH-01A	CBX	18.4711	3.81538
TCGA-BH-A18J-01A-11R-A12D-07	TCGA-BH-A18J-01A	CBX	16.5171	0.664159
TCGA-A2-A0T0-01A-22R-A084-07	TCGA-A2-A0T0-01A	CBX	22.1399	8.43834
TCGA-AC-A3EH-01A-22R-A22K-07	TCGA-AC-A3EH-01A	CBX	12.5221	0.0626989
TCGA-E9-A1N4-01A-11R-A14M-07	TCGA-E9-A1N4-01A	CBX	23.0035	1.92366
TCGA-AR-A24V-01A-21R-A169-07	TCGA-AR-A24V-01A	CBX	19.5741	1.05857
TCGA-BH-A0C3-01A-21R-A12P-07	TCGA-BH-A0C3-01A	CBX	21.8354	4.42487
TCGA-E9-A1NI-01A-11R-A14D-07	TCGA-E9-A1NI-01A	CBX	12.6692	6.56204
TCGA-A8-A082-01A-11R-A00Z-07	TCGA-A8-A082-01A	CBX	16.3978	8.23594
TCGA-AQ-A0Y5-01A-11R-A14M-07	TCGA-AQ-A0Y5-01A	CBX	15.12	0.331165
TCGA-B6-A0RP-01A-21R-A084-07	TCGA-B6-A0RP-01A	CBX	19.8524	0.534261
TCGA-EW-A1P8-01A-11R-A144-07	TCGA-EW-A1P8-01A	CBX	19.8072	1.47914
TCGA-A8-A07J-01A-11R-A00Z-07	TCGA-A8-A07J-01A	CBX	17.3564	0.373337
TCGA-A2-A0EU-01A-22R-A056-07	TCGA-A2-A0EU-01A	CBX	19.2496	1.29563
TCGA-AO-A0J8-01A-21R-A034-07	TCGA-AO-A0J8-01A	CBX	20.5811	0.395899
TCGA-A8-A07S-01A-11R-A034-07	TCGA-A8-A07S-01A	CBX	15.3252	0.447883
TCGA-BH-A0W4-01A-11R-A109-07	TCGA-BH-A0W4-01A	CBX	20.8122	0.300298
TCGA-BH-A0BZ-01A-31R-A12P-07	TCGA-BH-A0BZ-01A	CBX	22.153	9.67548
TCGA-A8-A06Y-01A-21R-A00Z-07	TCGA-A8-A06Y-01A	CBX	19.3991	1.51418
TCGA-EW-A1OX-01A-11R-A144-07	TCGA-EW-A1OX-01A	CBX	15.1199	0.107145
TCGA-A2-A0SV-01A-11R-A084-07	TCGA-A2-A0SV-01A	CBX	20.7367	0.676509
TCGA-EW-A1P1-01A-31R-A14D-07	TCGA-EW-A1P1-01A	CBX	16.426	1.99437
TCGA-A8-A07F-01A-11R-A00Z-07	TCGA-A8-A07F-01A	CBX	23.0509	0.0866337
TCGA-E9-A1R7-01A-11R-A14M-07	TCGA-E9-A1R7-01A	CBX	19.7298	1.11353
TCGA-D8-A1XV-01A-11R-A14M-07	TCGA-D8-A1XV-01A	CBX	19.0313	0.144855
TCGA-E9-A1R2-01A-11R-A14D-07	TCGA-E9-A1R2-01A	CBX	23.3086	1.68851
TCGA-EW-A1PF-01A-11R-A144-07	TCGA-EW-A1PF-01A	CBX	19.6167	2.42857
TCGA-E9-A1NF-01A-11R-A14D-07	TCGA-E9-A1NF-01A	CBX	13.1066	1.03093
TCGA-AN-A0FF-01A-11R-A034-07	TCGA-AN-A0FF-01A	CBX	20.0627	13.291
TCGA-A8-A0A1-01A-11R-A00Z-07	TCGA-A8-A0A1-01A	CBX	19.8874	5.3969
TCGA-D8-A1JM-01A-11R-A13Q-07	TCGA-D8-A1JM-01A	CBX	34.5068	14.9001
TCGA-AR-A255-01A-11R-A169-07	TCGA-AR-A255-01A	CBX	22.4086	7.20704
TCGA-A8-A06Z-01A-11R-A00Z-07	TCGA-A8-A06Z-01A	CBX	14.2801	0.665431
TCGA-LL-A442-01A-11R-A24H-07	TCGA-LL-A442-01A	CBX	10.0313	0.570837
TCGA-BH-A0W3-01A-11R-A109-07	TCGA-BH-A0W3-01A	CBX	16.5258	0.9781
TCGA-D8-A147-01A-11R-A115-07	TCGA-D8-A147-01A	CBX	21.5749	13.6533
TCGA-A8-A085-01A-11R-A00Z-07	TCGA-A8-A085-01A	CBX	16.4842	1.34701
TCGA-BH-A0BD-01A-11R-A034-07	TCGA-BH-A0BD-01A	CBX	22.5104	0.412925
TCGA-D8-A1X8-01A-11R-A14M-07	TCGA-D8-A1X8-01A	CBX	16.4383	0.039998
TCGA-LL-A740-01A-21R-A32P-07	TCGA-LL-A740-01A	CBX	16.4727	1.15054
TCGA-A8-A08Z-01A-21R-A00Z-07	TCGA-A8-A08Z-01A	CBX	15.9861	0.824609
TCGA-AR-A1AN-01A-11R-A12P-07	TCGA-AR-A1AN-01A	CBX	18.3377	2.10448
TCGA-E2-A156-01A-11R-A12D-07	TCGA-E2-A156-01A	CBX	18.9427	0.235112
TCGA-GM-A2DM-01A-11R-A180-07	TCGA-GM-A2DM-01A	CBX	17.1492	1.92011
TCGA-E9-A1RC-01A-11R-A157-07	TCGA-E9-A1RC-01A	CBX	19.7134	0.196946
TCGA-E9-A1R3-01A-31R-A14M-07	TCGA-E9-A1R3-01A	CBX	21.3135	1.27454
TCGA-E2-A153-01A-12R-A12D-07	TCGA-E2-A153-01A	CBX	12.1394	0.173918
TCGA-E2-A15F-01A-11R-A115-07	TCGA-E2-A15F-01A	CBX	21.2982	0.825115
TCGA-A2-A04R-01A-41R-A109-07	TCGA-A2-A04R-01A	CBX	18.1767	1.55783
TCGA-AR-A250-01A-31R-A169-07	TCGA-AR-A250-01A	CBX	16.2276	16.518
TCGA-C8-A1HE-01A-11R-A13Q-07	TCGA-C8-A1HE-01A	CBX	16.2531	1.89876
TCGA-BH-A0DV-01A-21R-A12P-07	TCGA-BH-A0DV-01A	CBX	13.6179	0.0604887
TCGA-BH-A0H7-01A-13R-A056-07	TCGA-BH-A0H7-01A	CBX	19.5716	0.85694
TCGA-E2-A10E-01A-21R-A10J-07	TCGA-E2-A10E-01A	CBX	17.5848	0.590465
TCGA-BH-A201-01A-11R-A14M-07	TCGA-BH-A201-01A	CBX	19.6665	0.39393
TCGA-A2-A0T6-01A-11R-A084-07	TCGA-A2-A0T6-01A	CBX	26.8799	1.15498
TCGA-AO-A0JG-01A-31R-A084-07	TCGA-AO-A0JG-01A	CBX	28.3172	6.05574
TCGA-D8-A27G-01A-11R-A16F-07	TCGA-D8-A27G-01A	CBX	21.3109	6.32014
TCGA-B6-A0IM-01A-11R-A034-07	TCGA-B6-A0IM-01A	CBX	16.1996	1.37154
TCGA-BH-A0C1-01B-11R-A12D-07	TCGA-BH-A0C1-01B	CBX	29.9657	0.221237
TCGA-D8-A1XB-01A-11R-A14D-07	TCGA-D8-A1XB-01A	CBX	25.9378	4.96106
TCGA-AC-A23G-01A-11R-A213-07	TCGA-AC-A23G-01A	CBX	15.6731	0.687204
TCGA-BH-A0HI-01A-11R-A084-07	TCGA-BH-A0HI-01A	CBX	14.6584	3.41774
TCGA-A8-A09B-01A-11R-A00Z-07	TCGA-A8-A09B-01A	CBX	17.4405	1.7677
TCGA-A7-A3IZ-01A-11R-A213-07	TCGA-A7-A3IZ-01A	CBX	19.6369	2.036
TCGA-BH-A0E7-01A-11R-A034-07	TCGA-BH-A0E7-01A	CBX	14.3906	0.0614545
TCGA-C8-A26Z-01A-11R-A16F-07	TCGA-C8-A26Z-01A	CBX	15.3357	0.0842569
TCGA-A8-A09N-01A-11R-A00Z-07	TCGA-A8-A09N-01A	CBX	18.2365	0.656523
TCGA-A8-A08O-01A-21R-A056-07	TCGA-A8-A08O-01A	CBX	17.2636	8.16277
TCGA-E2-A15R-01A-11R-A115-07	TCGA-E2-A15R-01A	CBX	16.8333	0.533467
TCGA-A2-A0YG-01A-21R-A109-07	TCGA-A2-A0YG-01A	CBX	18.5046	1.34976
TCGA-A2-A0CS-01A-11R-A115-07	TCGA-A2-A0CS-01A	CBX	19.9595	0.00581044
TCGA-C8-A12Q-01A-11R-A115-07	TCGA-C8-A12Q-01A	CBX	14.4778	0.576844
TCGA-BH-A0DD-01A-31R-A12P-07	TCGA-BH-A0DD-01A	CBX	24.3784	11.5657
TCGA-D8-A1JS-01A-11R-A13Q-07	TCGA-D8-A1JS-01A	CBX	7.32369	0.199514
TCGA-AC-A2FM-01A-11R-A19W-07	TCGA-AC-A2FM-01A	CBX	14.1755	2.12391
TCGA-E2-A10F-01A-11R-A10J-07	TCGA-E2-A10F-01A	CBX	23.5177	0.638719
TCGA-E2-A15T-01A-11R-A115-07	TCGA-E2-A15T-01A	CBX	19.971	1.06676
TCGA-C8-A12Z-01A-11R-A115-07	TCGA-C8-A12Z-01A	CBX	13.7887	3.76004
TCGA-BH-A1EV-01A-11R-A137-07	TCGA-BH-A1EV-01A	CBX	14.0428	0.963657
TCGA-D8-A13Y-01A-11R-A115-07	TCGA-D8-A13Y-01A	CBX	23.3104	0.283755
TCGA-EW-A2FR-01A-11R-A21T-07	TCGA-EW-A2FR-01A	CBX	14.5414	2.99833
TCGA-B6-A0WV-01A-11R-A109-07	TCGA-B6-A0WV-01A	CBX	18.3167	0.831648
TCGA-E2-A150-01A-11R-A12D-07	TCGA-E2-A150-01A	CBX	24.8571	1.22886
TCGA-AR-A24L-01A-11R-A169-07	TCGA-AR-A24L-01A	CBX	17.0982	1.24764
TCGA-BH-A0EI-01A-11R-A115-07	TCGA-BH-A0EI-01A	CBX	18.3082	0.144873
TCGA-BH-A5IZ-01A-11R-A27Q-07	TCGA-BH-A5IZ-01A	CBX	22.1983	0.914697
TCGA-A8-A07E-01A-11R-A034-07	TCGA-A8-A07E-01A	CBX	18.5361	0.0293304
TCGA-BH-A0BV-01A-11R-A00Z-07	TCGA-BH-A0BV-01A	CBX	22.0185	1.46778
TCGA-BH-A18V-01A-11R-A12D-07	TCGA-BH-A18V-01A	CBX	20.3625	27.0655
TCGA-D8-A1XA-01A-11R-A14D-07	TCGA-D8-A1XA-01A	CBX	16.8535	0.505576
TCGA-A8-A07R-01A-21R-A034-07	TCGA-A8-A07R-01A	CBX	19.2867	0.316325
TCGA-AR-A24M-01A-11R-A169-07	TCGA-AR-A24M-01A	CBX	19.7266	3.26508
TCGA-E9-A1NA-01A-11R-A144-07	TCGA-E9-A1NA-01A	CBX	20.7427	2.34285
TCGA-EW-A1IX-01A-12R-A144-07	TCGA-EW-A1IX-01A	CBX	21.3515	0.665276
TCGA-AR-A24H-01A-11R-A169-07	TCGA-AR-A24H-01A	CBX	20.4744	3.2366
TCGA-BH-A0DX-01A-11R-A115-07	TCGA-BH-A0DX-01A	CBX	16.9196	0.192537
TCGA-BH-A0H9-01A-11R-A056-07	TCGA-BH-A0H9-01A	CBX	15.5566	0.171889
TCGA-AC-A2QI-01A-12R-A19W-07	TCGA-AC-A2QI-01A	CBX	19.7935	1.79499
TCGA-EW-A1PD-01A-11R-A144-07	TCGA-EW-A1PD-01A	CBX	12.9605	0.0943569
TCGA-D8-A27H-01A-11R-A16F-07	TCGA-D8-A27H-01A	CBX	20.4464	1.20393
TCGA-BH-A18S-01A-11R-A12D-07	TCGA-BH-A18S-01A	CBX	15.6434	0.507685
TCGA-D8-A1XM-01A-21R-A14M-07	TCGA-D8-A1XM-01A	CBX	22.0243	0.650878
TCGA-E9-A1N5-01A-11R-A14D-07	TCGA-E9-A1N5-01A	CBX	22.4818	0.0879507
TCGA-C8-A3M8-01A-11R-A213-07	TCGA-C8-A3M8-01A	CBX	11.3266	0.299731
TCGA-AR-A0TZ-01A-12R-A084-07	TCGA-AR-A0TZ-01A	CBX	17.6192	5.81991
TCGA-BH-A0HL-01A-11R-A10U-07	TCGA-BH-A0HL-01A	CBX	10.9994	0.178971
TCGA-A8-A08G-01A-11R-A00Z-07	TCGA-A8-A08G-01A	CBX	16.945	1.82482
TCGA-A2-A3KD-01A-12R-A213-07	TCGA-A2-A3KD-01A	CBX	9.42362	1.05854
TCGA-AR-A0U3-01A-11R-A109-07	TCGA-AR-A0U3-01A	CBX	20.4895	10.8691
TCGA-AR-A2LM-01A-11R-A180-07	TCGA-AR-A2LM-01A	CBX	24.1509	0.643145
TCGA-B6-A0RI-01A-11R-A056-07	TCGA-B6-A0RI-01A	CBX	20.0131	0.31254
TCGA-AO-A0J2-01A-11R-A034-07	TCGA-AO-A0J2-01A	CBX	22.4098	5.52473
TCGA-D8-A1JE-01A-11R-A13Q-07	TCGA-D8-A1JE-01A	CBX	24.6943	0.435069
TCGA-BH-A0HO-01A-11R-A034-07	TCGA-BH-A0HO-01A	CBX	19.6409	0.365371
TCGA-A8-A097-01A-11R-A034-07	TCGA-A8-A097-01A	CBX	18.8942	1.56126
TCGA-BH-A0C7-01B-11R-A115-07	TCGA-BH-A0C7-01B	CBX	24.2587	1.7042
TCGA-BH-A0WA-01A-11R-A109-07	TCGA-BH-A0WA-01A	CBX	22.3815	4.33687
TCGA-AR-A1AY-01A-21R-A12P-07	TCGA-AR-A1AY-01A	CBX	24.201	0.219168
TCGA-A8-A08H-01A-21R-A00Z-07	TCGA-A8-A08H-01A	CBX	17.3197	0.0252048
TCGA-AO-A0J6-01A-11R-A034-07	TCGA-AO-A0J6-01A	CBX	25.3887	5.57958
TCGA-A2-A4S0-01A-21R-A266-07	TCGA-A2-A4S0-01A	CBX	13.5911	0.100701
TCGA-A2-A0ER-01A-21R-A034-07	TCGA-A2-A0ER-01A	CBX	17.9891	0.705983
TCGA-BH-A1FJ-01A-11R-A13Q-07	TCGA-BH-A1FJ-01A	CBX	16.1432	0.0927051
TCGA-A2-A0D4-01A-11R-A00Z-07	TCGA-A2-A0D4-01A	CBX	13.1342	10.832
TCGA-A7-A4SE-01A-11R-A266-07	TCGA-A7-A4SE-01A	CBX	19.2937	0.053748
TCGA-EW-A1P4-01A-21R-A144-07	TCGA-EW-A1P4-01A	CBX	40.2735	7.00683
TCGA-E2-A1IG-01A-11R-A144-07	TCGA-E2-A1IG-01A	CBX	16.9706	0.0242226
TCGA-EW-A1PC-01B-11R-A21T-07	TCGA-EW-A1PC-01B	CBX	19.2055	0.720131
TCGA-E9-A1R6-01A-11R-A14D-07	TCGA-E9-A1R6-01A	CBX	15.0135	0.80206
TCGA-BH-A18L-01A-32R-A12D-07	TCGA-BH-A18L-01A	CBX	15.1967	11.1753
TCGA-E2-A10A-01A-21R-A115-07	TCGA-E2-A10A-01A	CBX	19.2322	1.17749
TCGA-A2-A0YM-01A-11R-A109-07	TCGA-A2-A0YM-01A	CBX	29.151	2.83253
TCGA-AR-A24Z-01A-11R-A169-07	TCGA-AR-A24Z-01A	CBX	16.3532	0.884205
TCGA-E2-A10B-01A-11R-A10J-07	TCGA-E2-A10B-01A	CBX	21.7111	0.741653
TCGA-EW-A1P5-01A-11R-A144-07	TCGA-EW-A1P5-01A	CBX	22.4127	1.6787
TCGA-E2-A1IL-01A-11R-A14D-07	TCGA-E2-A1IL-01A	CBX	13.2861	0.248602
TCGA-D8-A1X9-01A-12R-A157-07	TCGA-D8-A1X9-01A	CBX	20.2338	2.6871
TCGA-AC-A23E-01A-11R-A157-07	TCGA-AC-A23E-01A	CBX	14.8449	2.89922
TCGA-AC-A62X-01A-11R-A29R-07	TCGA-AC-A62X-01A	CBX	16.2315	0.224489
TCGA-D8-A1XY-01A-11R-A14M-07	TCGA-D8-A1XY-01A	CBX	15.0993	0.025899
TCGA-D8-A1JJ-01A-31R-A14M-07	TCGA-D8-A1JJ-01A	CBX	21.0122	6.69483
TCGA-AO-A0J5-01A-11R-A034-07	TCGA-AO-A0J5-01A	CBX	19.7984	0.233807
TCGA-A7-A3J0-01A-11R-A213-07	TCGA-A7-A3J0-01A	CBX	22.3953	0.212615
TCGA-BH-A0E1-01A-11R-A056-07	TCGA-BH-A0E1-01A	CBX	18.275	0.779739
TCGA-A7-A13D-01A-13R-A12P-07	TCGA-A7-A13D-01A	CBX	21.2894	0.147054
TCGA-E2-A106-01A-11R-A10J-07	TCGA-E2-A106-01A	CBX	13.1928	1.15024
TCGA-A2-A0CW-01A-21R-A115-07	TCGA-A2-A0CW-01A	CBX	19.6617	13.7334
TCGA-E9-A5UO-01A-11R-A28M-07	TCGA-E9-A5UO-01A	CBX	8.45846	0.0126753
TCGA-A2-A0YD-01A-11R-A109-07	TCGA-A2-A0YD-01A	CBX	20.146	1.36441
TCGA-AO-A0JM-01A-21R-A056-07	TCGA-AO-A0JM-01A	CBX	17.2693	1.96906
TCGA-A1-A0SQ-01A-21R-A144-07	TCGA-A1-A0SQ-01A	CBX	14.2419	3.43694
TCGA-B6-A0RO-01A-22R-A084-07	TCGA-B6-A0RO-01A	CBX	12.094	0.192581
TCGA-BH-A0BS-01A-11R-A12P-07	TCGA-BH-A0BS-01A	CBX	15.6654	0.431781
TCGA-A8-A07L-01A-11R-A00Z-07	TCGA-A8-A07L-01A	CBX	18.5043	5.87787
TCGA-E2-A1LL-01A-11R-A144-07	TCGA-E2-A1LL-01A	CBX	26.0069	0.21455
TCGA-AC-A5EH-01A-11R-A28M-07	TCGA-AC-A5EH-01A	CBX	17.2704	1.94002
TCGA-A7-A13F-01A-11R-A12P-07	TCGA-A7-A13F-01A	CBX	15.1618	0.239229
TCGA-D8-A1XC-01A-11R-A14D-07	TCGA-D8-A1XC-01A	CBX	13.5375	1.17363
TCGA-BH-A202-01A-11R-A14M-07	TCGA-BH-A202-01A	CBX	22.4641	2.4277
TCGA-A8-A07Z-01A-11R-A00Z-07	TCGA-A8-A07Z-01A	CBX	18.4204	1.24368
TCGA-A2-A1FZ-01A-51R-A14D-07	TCGA-A2-A1FZ-01A	CBX	17.1325	0.216671
TCGA-D8-A1JC-01A-11R-A13Q-07	TCGA-D8-A1JC-01A	CBX	20.1324	0.60441
TCGA-A7-A6VX-01A-12R-A33J-07	TCGA-A7-A6VX-01A	CBX	15.8274	0.542103
TCGA-AC-A23H-01A-11R-A157-07	TCGA-AC-A23H-01A	CBX	17.6619	2.30207
TCGA-A8-A099-01A-11R-A00Z-07	TCGA-A8-A099-01A	CBX	15.2439	1.15925
TCGA-D8-A1XG-01A-11R-A14D-07	TCGA-D8-A1XG-01A	CBX	13.689	2.04781
TCGA-E9-A226-01A-21R-A157-07	TCGA-E9-A226-01A	CBX	26.2323	0.866257
TCGA-D8-A13Z-01A-11R-A115-07	TCGA-D8-A13Z-01A	CBX	21.9277	3.75138
TCGA-AR-A5QN-01A-12R-A28M-07	TCGA-AR-A5QN-01A	CBX	17.0238	3.17612
TCGA-BH-A1EN-01A-11R-A13Q-07	TCGA-BH-A1EN-01A	CBX	13.7617	0.0359663
TCGA-AR-A1AV-01A-21R-A12P-07	TCGA-AR-A1AV-01A	CBX	16.2849	1.26212
TCGA-A8-A090-01A-11R-A00Z-07	TCGA-A8-A090-01A	CBX	13.917	0.625408
TCGA-B6-A0X1-01A-11R-A109-07	TCGA-B6-A0X1-01A	CBX	35.7428	8.47965
TCGA-D8-A1JA-01A-11R-A13Q-07	TCGA-D8-A1JA-01A	CBX	21.4216	0.175342
TCGA-BH-A0B1-01A-12R-A056-07	TCGA-BH-A0B1-01A	CBX	16.9318	0.245928
TCGA-BH-A1EO-01A-11R-A137-07	TCGA-BH-A1EO-01A	CBX	20.0112	0.392634
TCGA-D8-A1XJ-01A-11R-A14M-07	TCGA-D8-A1XJ-01A	CBX	14.9043	0.404004
TCGA-BH-A0BR-01A-21R-A115-07	TCGA-BH-A0BR-01A	CBX	15.588	0.396055
TCGA-A2-A0T7-01A-21R-A084-07	TCGA-A2-A0T7-01A	CBX	18.6413	0.821419
TCGA-D8-A1JL-01A-11R-A13Q-07	TCGA-D8-A1JL-01A	CBX	29.3818	20.9664
TCGA-D8-A1J9-01A-11R-A13Q-07	TCGA-D8-A1J9-01A	CBX	18.0227	2.70509
TCGA-A8-A07W-01A-11R-A00Z-07	TCGA-A8-A07W-01A	CBX	17.2037	6.99233
TCGA-A1-A0SN-01A-11R-A144-07	TCGA-A1-A0SN-01A	CBX	20.352	0.271061
TCGA-D8-A1XT-01A-11R-A14M-07	TCGA-D8-A1XT-01A	CBX	16.9199	0.336446
TCGA-A8-A09R-01A-11R-A00Z-07	TCGA-A8-A09R-01A	CBX	23.4996	1.49537
TCGA-D8-A1X7-01A-11R-A14M-07	TCGA-D8-A1X7-01A	CBX	15.7342	0.174321
TCGA-A1-A0SM-01A-11R-A084-07	TCGA-A1-A0SM-01A	CBX	17.1843	2.26462
TCGA-E9-A1NG-01A-21R-A14M-07	TCGA-E9-A1NG-01A	CBX	14.3577	1.30744
TCGA-A1-A0SH-01A-11R-A084-07	TCGA-A1-A0SH-01A	CBX	13.5769	0.096401
TCGA-E9-A1N6-01A-11R-A144-07	TCGA-E9-A1N6-01A	CBX	18.2258	0.203411
TCGA-A2-A4S1-01A-21R-A266-07	TCGA-A2-A4S1-01A	CBX	11.8727	0.179864
TCGA-A2-A0CR-01A-11R-A22K-07	TCGA-A2-A0CR-01A	CPM	33.634	2.86443
TCGA-B6-A0IJ-01A-11R-A034-07	TCGA-B6-A0IJ-01A	CPM	38.3505	0.827559
TCGA-BH-A0H5-01A-21R-A115-07	TCGA-BH-A0H5-01A	CPM	37.0883	19.0563
TCGA-B6-A0I2-01A-11R-A034-07	TCGA-B6-A0I2-01A	CPM	35.0498	0.433397
TCGA-A2-A0T1-01A-21R-A084-07	TCGA-A2-A0T1-01A	CPM	35.7268	14.9813
TCGA-D8-A1JG-01B-11R-A13Q-07	TCGA-D8-A1JG-01B	CPM	30.7117	14.92
TCGA-C8-A8HP-01A-11R-A36F-07	TCGA-C8-A8HP-01A	CPM	33.6108	5.3792
TCGA-A7-A4SD-01A-11R-A266-07	TCGA-A7-A4SD-01A	CPM	32.3553	10.9138
TCGA-EW-A1OV-01A-11R-A144-07	TCGA-EW-A1OV-01A	CPM	30.3288	13.9651
TCGA-E2-A1LA-01A-11R-A144-07	TCGA-E2-A1LA-01A	CPM	37.5999	10.2233
TCGA-C8-A12V-01A-11R-A115-07	TCGA-C8-A12V-01A	CPM	37.0971	25.8659
TCGA-BH-A0B3-01A-11R-A056-07	TCGA-BH-A0B3-01A	CPM	31.918	9.30334
TCGA-BH-A0E6-01A-11R-A034-07	TCGA-BH-A0E6-01A	CPM	29.908	1.55759
TCGA-E9-A1NC-01A-21R-A26B-07	TCGA-E9-A1NC-01A	CPM	32.2218	2.36605
TCGA-E9-A3HO-01A-11R-A213-07	TCGA-E9-A3HO-01A	CPM	27.1364	2.81477
TCGA-A2-A0SX-01A-12R-A084-07	TCGA-A2-A0SX-01A	CPM	35.6226	1.34298
TCGA-AR-A252-01A-11R-A169-07	TCGA-AR-A252-01A	CPM	36.7422	17.9772
TCGA-GM-A2DO-01A-11R-A18M-07	TCGA-GM-A2DO-01A	CPM	31.6266	14.204
TCGA-E9-A243-01A-21R-A169-07	TCGA-E9-A243-01A	CPM	35.3396	6.11347
TCGA-B6-A0IE-01A-11R-A034-07	TCGA-B6-A0IE-01A	CPM	29.1977	1.35727
TCGA-BH-A18H-01A-11R-A12D-07	TCGA-BH-A18H-01A	CPM	33.7703	1.04485
TCGA-D8-A1XQ-01A-11R-A14M-07	TCGA-D8-A1XQ-01A	CPM	31.6143	15.3837
TCGA-E9-A2JT-01A-22R-A18M-07	TCGA-E9-A2JT-01A	CPM	39.6797	8.07713
TCGA-EW-A6SD-01A-12R-A33J-07	TCGA-EW-A6SD-01A	CPM	34.1022	8.58435
TCGA-AR-A24U-01A-11R-A169-07	TCGA-AR-A24U-01A	CPM	33.4976	19.6955
TCGA-D8-A140-01A-11R-A115-07	TCGA-D8-A140-01A	CPM	34.9185	1.83776
TCGA-B6-A0RT-01A-21R-A084-07	TCGA-B6-A0RT-01A	CPM	37.1199	2.76744
TCGA-WT-AB41-01A-11R-A41B-07	TCGA-WT-AB41-01A	CPM	30.63	3.4377
TCGA-AO-A12D-01A-11R-A115-07	TCGA-AO-A12D-01A	CPM	36.8499	9.26167
TCGA-A8-A06R-01A-11R-A00Z-07	TCGA-A8-A06R-01A	CPM	29.6918	0.112449
TCGA-BH-A1F0-01A-11R-A137-07	TCGA-BH-A1F0-01A	CPM	35.7078	6.46636
TCGA-EW-A1P7-01A-21R-A144-07	TCGA-EW-A1P7-01A	CPM	37.5697	4.26183
TCGA-E9-A3X8-01A-31R-A22U-07	TCGA-E9-A3X8-01A	CPM	29.5215	1.67979
TCGA-E2-A573-01A-11R-A29R-07	TCGA-E2-A573-01A	CPM	33.5874	13.0525
TCGA-BH-A1F6-01A-11R-A13Q-07	TCGA-BH-A1F6-01A	CPM	32.1735	0.0317976
TCGA-E2-A159-01A-11R-A115-07	TCGA-E2-A159-01A	CPM	32.414	20.3161
TCGA-AR-A0U0-01A-11R-A109-07	TCGA-AR-A0U0-01A	CPM	34.8818	7.58206
TCGA-A8-A06U-01A-11R-A00Z-07	TCGA-A8-A06U-01A	CPM	26.96	34.9514
TCGA-AO-A0JC-01A-11R-A056-07	TCGA-AO-A0JC-01A	CPM	32.7652	23.4242
TCGA-D8-A142-01A-11R-A115-07	TCGA-D8-A142-01A	CPM	32.4841	6.28324
TCGA-A8-A075-01A-11R-A084-07	TCGA-A8-A075-01A	CPM	30.0368	0.522739
TCGA-A2-A04P-01A-31R-A034-07	TCGA-A2-A04P-01A	CPM	26.8917	4.7963
TCGA-D8-A145-01A-11R-A115-07	TCGA-D8-A145-01A	CPM	31.5643	1.83864
TCGA-A8-A07B-01A-11R-A00Z-07	TCGA-A8-A07B-01A	CPM	27.7133	1.20943
TCGA-AQ-A7U7-01A-22R-A352-07	TCGA-AQ-A7U7-01A	CPM	30.9247	3.2111
TCGA-GM-A2DA-01A-11R-A18M-07	TCGA-GM-A2DA-01A	CPM	26.9922	4.87761
TCGA-E2-A1B5-01A-21R-A12P-07	TCGA-E2-A1B5-01A	CPM	29.0934	2.29738
TCGA-C8-A12W-01A-11R-A115-07	TCGA-C8-A12W-01A	CPM	31.2887	4.07549
TCGA-AN-A0AR-01A-11R-A00Z-07	TCGA-AN-A0AR-01A	CPM	28.6685	4.74462
TCGA-A7-A56D-01A-11R-A27Q-07	TCGA-A7-A56D-01A	CPM	28.3166	0.689015
TCGA-A8-A08R-01A-11R-A034-07	TCGA-A8-A08R-01A	CPM	33.4302	0.593783
TCGA-A7-A4SA-01A-11R-A266-07	TCGA-A7-A4SA-01A	CPM	26.6605	6.55223
TCGA-GM-A3XL-01A-11R-A22U-07	TCGA-GM-A3XL-01A	CPM	31.3242	2.85718
TCGA-A2-A04X-01A-21R-A034-07	TCGA-A2-A04X-01A	CPM	31.9722	4.14185
TCGA-E2-A1B6-01A-31R-A12P-07	TCGA-E2-A1B6-01A	CPM	29.6965	19.9951
TCGA-E9-A5FK-01A-11R-A27Q-07	TCGA-E9-A5FK-01A	CPM	29.1859	4.04327
TCGA-GM-A2DB-01A-31R-A18M-07	TCGA-GM-A2DB-01A	CPM	26.7752	10.4259
TCGA-HN-A2NL-01A-11R-A18M-07	TCGA-HN-A2NL-01A	CPM	30.6851	5.60438
TCGA-A2-A0CL-01A-11R-A115-07	TCGA-A2-A0CL-01A	CPM	34.9514	23.4948
TCGA-AN-A0FL-01A-11R-A034-07	TCGA-AN-A0FL-01A	CPM	26.426	8.88777
TCGA-AR-A24Q-01A-12R-A169-07	TCGA-AR-A24Q-01A	CPM	31.172	9.79798
TCGA-C8-A138-01A-11R-A115-07	TCGA-C8-A138-01A	CPM	27.6641	1.41634
TCGA-D8-A143-01A-11R-A115-07	TCGA-D8-A143-01A	CPM	33.9571	8.15754
TCGA-B6-A0IN-01A-11R-A034-07	TCGA-B6-A0IN-01A	CPM	26.5585	1.08234
TCGA-AQ-A54N-01A-11R-A266-07	TCGA-AQ-A54N-01A	CPM	28.1709	4.08283
TCGA-LD-A7W5-01A-22R-A352-07	TCGA-LD-A7W5-01A	CPM	29.493	9.52606
TCGA-A8-A09X-01A-11R-A00Z-07	TCGA-A8-A09X-01A	CPM	29.9139	0.065299
TCGA-BH-A0W5-01A-11R-A109-07	TCGA-BH-A0W5-01A	CPM	30.8389	2.2323
TCGA-LD-A9QF-01A-32R-A41B-07	TCGA-LD-A9QF-01A	CPM	29.9574	2.33611
TCGA-B6-A0IQ-01A-11R-A034-07	TCGA-B6-A0IQ-01A	CPM	29.7938	9.26678
TCGA-C8-A275-01A-21R-A16F-07	TCGA-C8-A275-01A	CPM	32.5745	3.71992
TCGA-AO-A1KR-01A-12R-A144-07	TCGA-AO-A1KR-01A	CPM	27.9332	12.8374
TCGA-A2-A25D-01A-12R-A16F-07	TCGA-A2-A25D-01A	CPM	28.5559	2.34093
TCGA-E9-A3QA-01A-61R-A22K-07	TCGA-E9-A3QA-01A	CPM	31.3299	39.0047
TCGA-BH-A0DK-01A-21R-A056-07	TCGA-BH-A0DK-01A	CPM	29.737	0.805853
TCGA-E2-A1LS-01A-12R-A157-07	TCGA-E2-A1LS-01A	CPM	26.9626	0.852394
TCGA-E2-A3DX-01A-21R-A213-07	TCGA-E2-A3DX-01A	CPM	32.8227	5.5494
TCGA-B6-A0IH-01A-11R-A115-07	TCGA-B6-A0IH-01A	CPM	30.4785	1.08946
TCGA-AQ-A54O-01A-11R-A266-07	TCGA-AQ-A54O-01A	CPM	26.1129	5.12847
TCGA-A2-A3XX-01A-21R-A239-07	TCGA-A2-A3XX-01A	CPM	30.7322	8.03845
TCGA-E2-A1L8-01A-11R-A13Q-07	TCGA-E2-A1L8-01A	CPM	27.8515	2.99961
TCGA-AO-A0JJ-01A-11R-A056-07	TCGA-AO-A0JJ-01A	CPM	30.6343	0.546226
TCGA-AC-A3QP-01A-11R-A22U-07	TCGA-AC-A3QP-01A	CPM	28.8511	1.03347
TCGA-C8-A3M7-01A-12R-A21T-07	TCGA-C8-A3M7-01A	CPM	28.9265	0.636576
TCGA-D8-A1JF-01A-11R-A13Q-07	TCGA-D8-A1JF-01A	CPM	26.6355	2.78417
TCGA-AC-A5XS-01A-11R-A29R-07	TCGA-AC-A5XS-01A	CPM	29.4434	4.07898
TCGA-AR-A0TW-01A-11R-A084-07	TCGA-AR-A0TW-01A	CPM	30.3391	14.3393
TCGA-E2-A1II-01A-11R-A144-07	TCGA-E2-A1II-01A	CPM	31.9586	35.2707
TCGA-A8-A094-01A-11R-A00Z-07	TCGA-A8-A094-01A	CPM	28.2782	0.16696
TCGA-C8-A1HF-01A-11R-A137-07	TCGA-C8-A1HF-01A	CPM	29.905	13.4489
TCGA-AC-A5XU-01A-11R-A28M-07	TCGA-AC-A5XU-01A	CPM	30.5937	1.8838
TCGA-B6-A0I5-01A-11R-A034-07	TCGA-B6-A0I5-01A	CPM	27.6425	0.565783
TCGA-BH-A0BM-01A-11R-A056-07	TCGA-BH-A0BM-01A	CPM	27.8637	0.694567
TCGA-A8-A09Q-01A-11R-A00Z-07	TCGA-A8-A09Q-01A	CPM	28.9934	24.5826
TCGA-AC-A2FF-01A-11R-A17B-07	TCGA-AC-A2FF-01A	CPM	29.6783	1.13384
TCGA-AO-A0J9-01A-11R-A034-07	TCGA-AO-A0J9-01A	CPM	27.0234	0.499029
TCGA-BH-A0C0-01A-21R-A056-07	TCGA-BH-A0C0-01A	CPM	31.4971	2.2027
TCGA-EW-A1PA-01A-11R-A144-07	TCGA-EW-A1PA-01A	CPM	27.8309	17.3363
TCGA-A8-A06O-01A-11R-A00Z-07	TCGA-A8-A06O-01A	CPM	27.3816	3.4376
TCGA-AO-A0JE-01A-11R-A056-07	TCGA-AO-A0JE-01A	CPM	30.421	4.14114
TCGA-AN-A0AL-01A-11R-A00Z-07	TCGA-AN-A0AL-01A	CPM	29.9854	5.0714
TCGA-D8-A27W-01A-11R-A16F-07	TCGA-D8-A27W-01A	CPM	30.9053	0.998064
TCGA-AO-A03P-01A-11R-A00Z-07	TCGA-AO-A03P-01A	CPM	28.408	1.99454
TCGA-D8-A3Z5-01A-41R-A24H-07	TCGA-D8-A3Z5-01A	CPM	28.963	0.155479
TCGA-A2-A0T2-01A-11R-A084-07	TCGA-A2-A0T2-01A	CPM	26.4337	4.96122
TCGA-BH-A0EB-01A-11R-A034-07	TCGA-BH-A0EB-01A	CPM	28.6247	1.59553
TCGA-E2-A10C-01A-21R-A10J-07	TCGA-E2-A10C-01A	CPM	26.6583	7.986
TCGA-BH-A0HK-01A-11R-A056-07	TCGA-BH-A0HK-01A	CPM	28.6364	0.956501
TCGA-A7-A26G-01A-21R-A169-07	TCGA-A7-A26G-01A	CPM	29.7303	14.2185
TCGA-D8-A27M-01A-11R-A16F-07	TCGA-D8-A27M-01A	CPM	32.3252	9.91947
TCGA-AO-A1KP-01A-11R-A13Q-07	TCGA-AO-A1KP-01A	CPM	27.3718	0.895526
TCGA-A2-A3XZ-01A-42R-A239-07	TCGA-A2-A3XZ-01A	CPM	30.8508	11.9977
TCGA-BH-A18G-01A-11R-A12D-07	TCGA-BH-A18G-01A	CPM	26.7508	1.12539
TCGA-D8-A1JK-01A-11R-A13Q-07	TCGA-D8-A1JK-01A	CPM	28.999	0.887997
TCGA-A8-A09M-01A-11R-A00Z-07	TCGA-A8-A09M-01A	CPM	27.7754	1.23922
TCGA-A2-A25F-01A-11R-A169-07	TCGA-A2-A25F-01A	CPM	31.4767	8.19384
TCGA-A8-A08I-01A-11R-A00Z-07	TCGA-A8-A08I-01A	CPM	36.2591	15.2177
TCGA-A2-A0CQ-01A-21R-A034-07	TCGA-A2-A0CQ-01A	CPM	27.282	1.31735
TCGA-D8-A1JB-01A-11R-A13Q-07	TCGA-D8-A1JB-01A	CPM	30.1369	13.2655
TCGA-AO-A0JL-01A-11R-A056-07	TCGA-AO-A0JL-01A	CPM	27.1294	1.52073
TCGA-LL-A5YN-01A-11R-A28M-07	TCGA-LL-A5YN-01A	CPM	29.0006	5.72275
TCGA-D8-A1XZ-01A-11R-A14M-07	TCGA-D8-A1XZ-01A	CPM	30.5788	4.38762
TCGA-E2-A158-01A-11R-A12D-07	TCGA-E2-A158-01A	CPM	28.771	0.389376
TCGA-BH-A0AW-01A-11R-A056-07	TCGA-BH-A0AW-01A	CPM	28.2859	9.73429
TCGA-EW-A3E8-01B-11R-A24H-07	TCGA-EW-A3E8-01B	CPM	29.0204	0.862566
TCGA-OL-A5D7-01A-11R-A27Q-07	TCGA-OL-A5D7-01A	CPM	29.1838	14.9923
TCGA-A2-A04Y-01A-21R-A034-07	TCGA-A2-A04Y-01A	CPM	26.508	6.15125
TCGA-BH-A0DH-01A-11R-A084-07	TCGA-BH-A0DH-01A	CPM	27.3711	0.181024
TCGA-E9-A5FL-01A-11R-A27Q-07	TCGA-E9-A5FL-01A	CPM	26.5562	0.0921389
TCGA-C8-A12K-01A-21R-A115-07	TCGA-C8-A12K-01A	CPM	29.1794	0.121848
TCGA-E9-A22D-01A-11R-A157-07	TCGA-E9-A22D-01A	CPM	30.6089	12.4527
TCGA-BH-A42U-01A-12R-A24H-07	TCGA-BH-A42U-01A	CPM	28.9435	9.60919
TCGA-AR-A5QQ-01A-11R-A28M-07	TCGA-AR-A5QQ-01A	CPM	29.712	4.41935
TCGA-AR-A2LJ-01A-12R-A19W-07	TCGA-AR-A2LJ-01A	CPM	28.9112	10.1243
TCGA-A2-A0CZ-01A-11R-A034-07	TCGA-A2-A0CZ-01A	CPM	27.7198	0.6378
TCGA-B6-A0WT-01A-11R-A109-07	TCGA-B6-A0WT-01A	CPM	28.1308	2.04595
TCGA-A8-A0A2-01A-11R-A034-07	TCGA-A8-A0A2-01A	CPM	28.1801	3.81556
TCGA-E2-A1LI-01A-12R-A157-07	TCGA-E2-A1LI-01A	CPM	28.0322	7.70548
TCGA-A2-A0CP-01A-11R-A034-07	TCGA-A2-A0CP-01A	CPM	27.4207	0.599302
TCGA-A1-A0SP-01A-11R-A084-07	TCGA-A1-A0SP-01A	CPM	29.1971	4.85873
TCGA-BH-A0W7-01A-11R-A115-07	TCGA-BH-A0W7-01A	CPM	29.0008	1.34429
TCGA-AQ-A04J-01A-02R-A034-07	TCGA-AQ-A04J-01A	CPM	27.6016	17.5796
TCGA-PL-A8LY-01A-11R-A41B-07	TCGA-PL-A8LY-01A	CPM	28.8211	0.0867576
TCGA-AC-A3TM-01A-11R-A22K-07	TCGA-AC-A3TM-01A	CPM	28.4415	1.55875
TCGA-LL-A5YM-01A-11R-A28M-07	TCGA-LL-A5YM-01A	CPM	27.2662	0.150693
TCGA-BH-A0DL-01A-11R-A115-07	TCGA-BH-A0DL-01A	CPM	29.0824	5.93757
TCGA-A2-A3XV-01A-21R-A239-07	TCGA-A2-A3XV-01A	CPM	28.8356	1.21334
TCGA-E2-A1IH-01A-11R-A13Q-07	TCGA-E2-A1IH-01A	CPM	28.5309	0.824827
TCGA-AQ-A04L-01B-21R-A10J-07	TCGA-AQ-A04L-01B	CPM	27.9073	3.92323
TCGA-AR-A2LE-01A-11R-A180-07	TCGA-AR-A2LE-01A	CPM	28.7975	0.24032
TCGA-B6-A0WX-01A-11R-A109-07	TCGA-B6-A0WX-01A	CPM	27.7002	0.308597
TCGA-A2-A0CY-01A-12R-A034-07	TCGA-A2-A0CY-01A	CPM	28.5141	0.740393
TCGA-D8-A1Y2-01A-11R-A157-07	TCGA-D8-A1Y2-01A	CPM	28.2542	0.439563
TCGA-BH-A28O-01A-11R-A22K-07	TCGA-BH-A28O-01A	CPM	28.6598	1.10813
TCGA-GM-A2DD-01A-11R-A180-07	TCGA-GM-A2DD-01A	CPM	26.9455	1.38427
TCGA-A2-A04T-01A-21R-A034-07	TCGA-A2-A04T-01A	CPM	28.2764	12.2796
TCGA-EW-A2FV-01A-11R-A17B-07	TCGA-EW-A2FV-01A	CPM	27.1802	8.41934
TCGA-E2-A108-01A-13R-A10J-07	TCGA-E2-A108-01A	CPM	29.6161	3.35735
TCGA-3C-AALI-01A-11R-A41B-07	TCGA-3C-AALI-01A	CPM	28.3579	3.90548
TCGA-A2-A0YH-01A-11R-A109-07	TCGA-A2-A0YH-01A	CPM	28.7262	5.65083
TCGA-BH-A0GZ-01A-11R-A056-07	TCGA-BH-A0GZ-01A	CPM	25.7466	0.0523763
TCGA-A2-A1G6-01A-11R-A13Q-07	TCGA-A2-A1G6-01A	CPM	28.8319	0.848334
TCGA-BH-A0DS-01A-11R-A056-07	TCGA-BH-A0DS-01A	CPM	27.3823	0.0964338
TCGA-A2-A0YI-01A-31R-A10J-07	TCGA-A2-A0YI-01A	CPM	28.5622	10.6653
TCGA-JL-A3YW-01A-12R-A239-07	TCGA-JL-A3YW-01A	CPM	27.1866	0.514252
TCGA-B6-A0IB-01A-11R-A034-07	TCGA-B6-A0IB-01A	CPM	26.7954	0.41839
TCGA-A8-A079-01A-21R-A00Z-07	TCGA-A8-A079-01A	CPM	27.7343	2.8392
TCGA-AC-A2FO-01A-11R-A180-07	TCGA-AC-A2FO-01A	CPM	29.0887	0.0481464
TCGA-3C-AALJ-01A-31R-A41B-07	TCGA-3C-AALJ-01A	CPM	28.0038	1.79298
TCGA-A2-A1G4-01A-11R-A13Q-07	TCGA-A2-A1G4-01A	CPM	29.0035	5.44146
TCGA-AR-A24N-01A-11R-A169-07	TCGA-AR-A24N-01A	CPM	28.4459	10.5715
TCGA-AR-A24K-01A-11R-A169-07	TCGA-AR-A24K-01A	CPM	29.5241	8.41025
TCGA-A2-A0YK-01A-22R-A109-07	TCGA-A2-A0YK-01A	CPM	28.6542	0.400371
TCGA-BH-A0B4-01A-11R-A00Z-07	TCGA-BH-A0B4-01A	CPM	27.2356	0.740289
TCGA-BH-A42V-01A-11R-A24H-07	TCGA-BH-A42V-01A	CPM	29.0121	1.32004
TCGA-A2-A04V-01A-21R-A034-07	TCGA-A2-A04V-01A	CPM	27.563	0.522302
TCGA-AO-A03T-01A-21R-A034-07	TCGA-AO-A03T-01A	CPM	26.1373	0.466563
TCGA-A1-A0SF-01A-11R-A144-07	TCGA-A1-A0SF-01A	CPM	28.7491	10.7406
TCGA-AO-A1KQ-01A-11R-A13Q-07	TCGA-AO-A1KQ-01A	CPM	27.5014	1.73064
TCGA-AC-A23C-01A-12R-A169-07	TCGA-AC-A23C-01A	CPM	27.6139	9.78022
TCGA-AR-A2LH-01A-31R-A18M-07	TCGA-AR-A2LH-01A	CPM	29.5285	20.2878
TCGA-BH-A0AY-01A-21R-A00Z-07	TCGA-BH-A0AY-01A	CPM	26.8385	6.75299
TCGA-E2-A15C-01A-31R-A12D-07	TCGA-E2-A15C-01A	CPM	28.1058	1.07472
TCGA-C8-A1HJ-01A-11R-A13Q-07	TCGA-C8-A1HJ-01A	CPM	27.4063	16.8536
TCGA-BH-A0B9-01A-11R-A056-07	TCGA-BH-A0B9-01A	CPM	29.8231	17.7597
TCGA-B6-A1KC-01B-11R-A157-07	TCGA-B6-A1KC-01B	CPM	26.839	0.176022
TCGA-A2-A0CM-01A-31R-A034-07	TCGA-A2-A0CM-01A	CPM	29.262	3.14242
TCGA-E2-A152-01A-11R-A12D-07	TCGA-E2-A152-01A	CPM	26.1133	0.500634
TCGA-AR-A5QM-01A-11R-A27Q-07	TCGA-AR-A5QM-01A	CPM	28.1603	0.288297
TCGA-A2-A0CT-01A-31R-A056-07	TCGA-A2-A0CT-01A	CPM	26.8979	1.25531
TCGA-GM-A2DI-01A-31R-A18M-07	TCGA-GM-A2DI-01A	CPM	30.2843	1.88762
TCGA-E9-A1R0-01A-22R-A16F-07	TCGA-E9-A1R0-01A	CPM	28.3252	1.58228
TCGA-AC-A6NO-01A-12R-A33J-07	TCGA-AC-A6NO-01A	CPM	28.1275	2.8206
TCGA-C8-A132-01A-31R-A115-07	TCGA-C8-A132-01A	CPM	29.4905	1.23534
TCGA-B6-A0RS-01A-11R-A084-07	TCGA-B6-A0RS-01A	CPM	27.6085	7.64626
TCGA-LL-A50Y-01A-11R-A266-07	TCGA-LL-A50Y-01A	CPM	28.2264	1.55526
TCGA-E2-A1LK-01A-21R-A14D-07	TCGA-E2-A1LK-01A	CPM	26.889	7.26036
TCGA-E9-A1RI-01A-11R-A169-07	TCGA-E9-A1RI-01A	CPM	26.7215	1.19151
TCGA-C8-A135-01A-11R-A115-07	TCGA-C8-A135-01A	CPM	27.7818	4.51686
TCGA-E9-A1RA-01A-11R-A14D-07	TCGA-E9-A1RA-01A	CPM	28.4521	1.91198
TCGA-A8-A09G-01A-21R-A00Z-07	TCGA-A8-A09G-01A	CPM	29.2106	0.99876
TCGA-OL-A66O-01A-11R-A31O-07	TCGA-OL-A66O-01A	CPM	28.3312	0.0826929
TCGA-A2-A25E-01A-11R-A169-07	TCGA-A2-A25E-01A	CPM	26.9054	1.23695
TCGA-S3-A6ZG-01A-22R-A32P-07	TCGA-S3-A6ZG-01A	CPM	28.765	0.585438
TCGA-D8-A1XL-01A-11R-A14M-07	TCGA-D8-A1XL-01A	CPM	29.4667	3.87592
TCGA-D8-A1Y3-01A-11R-A157-07	TCGA-D8-A1Y3-01A	CPM	28.4403	13.2751
TCGA-A2-A0EO-01A-11R-A034-07	TCGA-A2-A0EO-01A	CPM	27.4923	1.92938
TCGA-AC-A8OS-01A-12R-A41B-07	TCGA-AC-A8OS-01A	CPM	26.9043	2.12312
TCGA-E2-A15O-01A-11R-A115-07	TCGA-E2-A15O-01A	CPM	26.9671	0.826116
TCGA-GM-A2D9-01A-11R-A18M-07	TCGA-GM-A2D9-01A	CPM	27.0308	0.382556
TCGA-C8-A26W-01A-11R-A16F-07	TCGA-C8-A26W-01A	CPM	27.4443	2.49636
TCGA-AO-A0J4-01A-11R-A034-07	TCGA-AO-A0J4-01A	CPM	28.9322	4.15443
TCGA-EW-A424-01A-11R-A24H-07	TCGA-EW-A424-01A	CPM	27.7788	0.907566
[truncated: 6,031 more rows]
