# Supplementary material for: Performance of tumour microenvironment deconvolution methods in breast cancer using single-cell simulated bulk mixtures
Source: Nat Commun. 2023 Sep 16;14:5758. doi: 10.1038/s41467-023-41385-5 (PMC10505141; doi:10.1038/s41467-023-41385-5)
Supplement: Supplementary file 12 — Source Data [file 41467_2023_41385_MOESM12_ESM.zip]

Archive with 2 entries (2 files):
- Tran_et_al_Source_data.xlsx
- Tran_et_al_Source_data_Supp_figure_6.txt
