# Supplementary material for: Performance of tumour microenvironment deconvolution methods in breast cancer using single-cell simulated bulk mixtures
Source: Nat Commun. 2023 Sep 16;14:5758. doi: 10.1038/s41467-023-41385-5 (PMC10505141; doi:10.1038/s41467-023-41385-5)
Supplement: Supplementary file 12 — Source Data [file 41467_2023_41385_MOESM12_ESM.zip › Tran_et_al_Source_data_Supp_figure_6.txt]

	Patient	Cell Type	Error	Method	Purity Level	Error Pct
0	CID3921	Cancer Epithelial	0.054696723181501	Bisque	5	5.4697
1	CID3921	Cancer Epithelial	0.06472764639258699	Bisque	5	6.4728
2	CID3921	Cancer Epithelial	0.075733251328969	Bisque	5	7.5733
3	CID3921	Cancer Epithelial	0.043642680992801	Bisque	5	4.3643
4	CID3921	Cancer Epithelial	0.05723128853458499	Bisque	5	5.7231
5	CID3921	Cancer Epithelial	0.133015932226284	Bisque	5	13.3016
6	CID3921	Cancer Epithelial	0.087816651592893	Bisque	5	8.7817
7	CID3921	Cancer Epithelial	0.09343261127114401	Bisque	5	9.3433
8	CID3921	Cancer Epithelial	0.08536701031415199	Bisque	5	8.5367
9	CID3921	Cancer Epithelial	0.05620224494105	Bisque	5	5.6202
10	CID3921	Cancer Epithelial	0.11228449315268398	Bisque	5	11.2284
11	CID3921	Cancer Epithelial	0.116721816101044	Bisque	5	11.6722
12	CID3921	Cancer Epithelial	0.0625761133253	Bisque	5	6.2576
13	CID3921	Cancer Epithelial	0.070730427805703	Bisque	5	7.073
14	CID3921	Cancer Epithelial	0.053289923742465994	Bisque	5	5.329
15	CID3921	Cancer Epithelial	0.048198438218682096	Bisque	5	4.8198
16	CID3921	Cancer Epithelial	0.04459426628342909	Bisque	5	4.4594
17	CID3921	Cancer Epithelial	0.08536445756551199	Bisque	5	8.5364
18	CID3921	Cancer Epithelial	0.117288132939962	Bisque	5	11.7288
19	CID3921	Cancer Epithelial	0.051156127197395	Bisque	5	5.1156
20	CID3921	Cancer Epithelial	0.13952966847101106	Bisque	5	13.953
21	CID3921	Cancer Epithelial	0.0400367424351841	Bisque	5	4.0037
22	CID3921	Cancer Epithelial	0.098356830681002	Bisque	5	9.8357
23	CID3921	Cancer Epithelial	0.050394305982607995	Bisque	5	5.0394
24	CID3921	Cancer Epithelial	0.052056374952796	Bisque	5	5.2056
25	CID3921	Cancer Epithelial	0.061237394022295	Bisque	5	6.1237
26	CID3921	Cancer Epithelial	0.060148716982414	Bisque	5	6.0149
27	CID3921	Cancer Epithelial	0.09911919469166801	Bisque	5	9.9119
28	CID3921	Cancer Epithelial	0.076145456327554	Bisque	5	7.6145
29	CID3921	Cancer Epithelial	0.05459315558125599	Bisque	5	5.4593
30	CID3921	Cancer Epithelial	0.10180148617113301	Bisque	5	10.1801
31	CID3921	Cancer Epithelial	0.04276927092675009	Bisque	5	4.2769
32	CID3921	Cancer Epithelial	0.0485243277401817	Bisque	5	4.8524
33	CID3921	Cancer Epithelial	0.040854399377992096	Bisque	5	4.0854
34	CID3921	Cancer Epithelial	0.047394994266150195	Bisque	5	4.7395
35	CID3921	Cancer Epithelial	0.038920966176213004	Bisque	5	3.8921
36	CID3921	Cancer Epithelial	0.06852565421288097	Bisque	5	6.8526
37	CID3921	Cancer Epithelial	0.0397864869304862	Bisque	5	3.9786
38	CID3921	Cancer Epithelial	0.03760207745975298	Bisque	5	3.7602
39	CID3921	Cancer Epithelial	0.09082540976246	Bisque	5	9.0825
40	CID3921	Cancer Epithelial	0.087564972920594	Bisque	5	8.7565
41	CID3921	Cancer Epithelial	0.08017831122887899	Bisque	5	8.0178
42	CID3921	Cancer Epithelial	0.05404516433265799	Bisque	5	5.4045
43	CID3921	Cancer Epithelial	0.06163159131068399	Bisque	5	6.1632
44	CID3921	Cancer Epithelial	0.0401500516349923	Bisque	5	4.015
45	CID3921	Cancer Epithelial	0.094514208281314	Bisque	5	9.4514
46	CID3921	Cancer Epithelial	0.057125966092715	Bisque	5	5.7126
47	CID3921	Cancer Epithelial	0.093524060270216	Bisque	5	9.3524
48	CID3921	Cancer Epithelial	0.04447413816910349	Bisque	5	4.4474
49	CID3921	Cancer Epithelial	0.0407893506143264	Bisque	5	4.0789
50	CID3921	Cancer Epithelial	0.06992657265008699	Bisque	5	6.9927
51	CID3921	Cancer Epithelial	0.0343112807987653	Bisque	5	3.4311
52	CID3921	Cancer Epithelial	0.051367130655391	Bisque	5	5.1367
53	CID3921	Cancer Epithelial	0.071065495388386	Bisque	5	7.1065
54	CID3921	Cancer Epithelial	0.10798152921150302	Bisque	5	10.7982
55	CID3921	Cancer Epithelial	0.07158609546991	Bisque	5	7.1586
56	CID3921	Cancer Epithelial	0.070326219064554	Bisque	5	7.0326
57	CID3921	Cancer Epithelial	0.073441519507257	Bisque	5	7.3442
58	CID3921	Cancer Epithelial	0.0433350654338118	Bisque	5	4.3335
59	CID3921	Cancer Epithelial	0.077661267440696	Bisque	5	7.7661
60	CID3921	Cancer Epithelial	0.05086588775815999	Bisque	5	5.0866
61	CID3921	Cancer Epithelial	0.1013091639595	Bisque	5	10.1309
62	CID3921	Cancer Epithelial	0.0476807109358343	Bisque	5	4.7681
63	CID3921	Cancer Epithelial	0.109400590906901	Bisque	5	10.9401
64	CID3921	Cancer Epithelial	0.05896274617569899	Bisque	5	5.8963
65	CID3921	Cancer Epithelial	0.058911046594116	Bisque	5	5.8911
66	CID3921	Cancer Epithelial	0.11423291843374601	Bisque	5	11.4233
67	CID3921	Cancer Epithelial	0.09160356552706798	Bisque	5	9.1604
68	CID3921	Cancer Epithelial	0.09340920820825198	Bisque	5	9.3409
69	CID3921	Cancer Epithelial	0.05884807448316	Bisque	5	5.8848
70	CID3921	Cancer Epithelial	0.0339478927409107	Bisque	5	3.3948
71	CID3921	Cancer Epithelial	0.047652244184178294	Bisque	5	4.7652
72	CID3921	Cancer Epithelial	0.069437664469836	Bisque	5	6.9438
73	CID3921	Cancer Epithelial	0.07006167855355	Bisque	5	7.0062
74	CID3921	Cancer Epithelial	0.10355022553570599	Bisque	5	10.355
75	CID3921	Cancer Epithelial	0.042840915519485503	Bisque	5	4.2841
76	CID3921	Cancer Epithelial	0.044855492443531	Bisque	5	4.4855
77	CID3921	Cancer Epithelial	0.04918400617652299	Bisque	5	4.9184
78	CID3921	Cancer Epithelial	0.09368049647951097	Bisque	5	9.368
79	CID3921	Cancer Epithelial	0.08300112788897	Bisque	5	8.3001
80	CID3921	Cancer Epithelial	0.04545592202948509	Bisque	5	4.5456
81	CID3921	Cancer Epithelial	0.038353897157025196	Bisque	5	3.8354
82	CID3921	Cancer Epithelial	0.05275843420948598	Bisque	5	5.2758
83	CID3921	Cancer Epithelial	0.09134240600957001	Bisque	5	9.1342
84	CID3921	Cancer Epithelial	0.08718456558473199	Bisque	5	8.7185
85	CID3921	Cancer Epithelial	0.08211327298644601	Bisque	5	8.2113
86	CID3921	Cancer Epithelial	0.14535308645919198	Bisque	5	14.5353
87	CID3921	Cancer Epithelial	0.14499527487021102	Bisque	5	14.4995
88	CID3921	Cancer Epithelial	0.04710781484674789	Bisque	5	4.7108
89	CID3921	Cancer Epithelial	0.03752195937670309	Bisque	5	3.7522
90	CID3921	Cancer Epithelial	0.097473285605284	Bisque	5	9.7473
91	CID3921	Cancer Epithelial	0.0407422983455131	Bisque	5	4.0742
92	CID3921	Cancer Epithelial	0.09197772414718601	Bisque	5	9.1978
93	CID3921	Cancer Epithelial	0.058939129799969	Bisque	5	5.8939
94	CID3921	Cancer Epithelial	0.06304194082581299	Bisque	5	6.3042
95	CID3921	Cancer Epithelial	0.06171819855588302	Bisque	5	6.1718
96	CID3921	Cancer Epithelial	0.069036041816134	Bisque	5	6.9036
97	CID3921	Cancer Epithelial	0.062909972208889	Bisque	5	6.291
98	CID3921	Cancer Epithelial	0.065536895201508	Bisque	5	6.5537
99	CID3921	Cancer Epithelial	0.06908191377563	Bisque	5	6.9082
100	CID3921	Cancer Epithelial	0.10796119346743697	Bisque	5	10.7961
101	CID3921	Cancer Epithelial	0.105952770788566	Bisque	5	10.5953
102	CID3921	Cancer Epithelial	0.11775044769442701	Bisque	5	11.775
103	CID3921	Cancer Epithelial	0.076012184340238	Bisque	5	7.6012
104	CID3921	Cancer Epithelial	0.06320892319522299	Bisque	5	6.3209
105	CID3921	Cancer Epithelial	0.063385689709185	Bisque	5	6.3386
106	CID3921	Cancer Epithelial	0.0411281094451401	Bisque	5	4.1128
107	CID3921	Cancer Epithelial	0.085575687889249	Bisque	5	8.5576
108	CID3921	Cancer Epithelial	0.05480306493203199	Bisque	5	5.4803
109	CID3921	Cancer Epithelial	0.064785452579218	Bisque	5	6.4785
110	CID3921	Cancer Epithelial	0.094333786548068	Bisque	5	9.4334
111	CID3921	Cancer Epithelial	0.04266871446336999	Bisque	5	4.2669
112	CID3921	Cancer Epithelial	0.0433341438270074	Bisque	5	4.3334
113	CID3921	Cancer Epithelial	0.057716057008092	Bisque	5	5.7716
114	CID3921	Cancer Epithelial	0.056989630516906004	Bisque	5	5.699
115	CID3921	Cancer Epithelial	0.06947083738848099	Bisque	5	6.9471
116	CID3921	Cancer Epithelial	0.08912092142085999	Bisque	5	8.9121
117	CID3921	Cancer Epithelial	0.08885241274692594	Bisque	5	8.8852
118	CID3921	Cancer Epithelial	0.069096002391536	Bisque	5	6.9096
119	CID3921	Cancer Epithelial	0.0384320207570609	Bisque	5	3.8432
120	CID3921	Cancer Epithelial	0.08769357773723906	Bisque	5	8.7694
121	CID3921	Cancer Epithelial	0.074414971087977	Bisque	5	7.4415
122	CID3921	Cancer Epithelial	0.08763140699615198	Bisque	5	8.7631
123	CID3921	Cancer Epithelial	0.0079549581590415	Bisque	5	0.7955
124	CID3921	Cancer Epithelial	0.027670276835192895	Bisque	5	2.767
125	CID3921	Cancer Epithelial	0.10351774621519598	Bisque	5	10.3518
126	CID3921	Cancer Epithelial	0.12058995595835802	Bisque	5	12.059
127	CID3921	Cancer Epithelial	0.084396473235605	Bisque	5	8.4396
128	CID3921	Cancer Epithelial	0.10258127087067402	Bisque	5	10.2581
129	CID3921	Cancer Epithelial	0.08969366432873098	Bisque	5	8.9694
130	CID3921	Cancer Epithelial	0.068758153602497	Bisque	5	6.8758
131	CID3921	Cancer Epithelial	0.044034089595243395	Bisque	5	4.4034
132	CID3921	Cancer Epithelial	0.08636569502919798	Bisque	5	8.6366
133	CID3921	Cancer Epithelial	0.058035585921220004	Bisque	5	5.8036
134	CID3921	Cancer Epithelial	0.12945622287803998	Bisque	5	12.9456
135	CID3921	Cancer Epithelial	0.03623708472162479	Bisque	5	3.6237
136	CID3921	Cancer Epithelial	0.059183414600833	Bisque	5	5.9183
137	CID3921	Cancer Epithelial	0.06713850241304	Bisque	5	6.7139
138	CID3921	Cancer Epithelial	0.09892669674806194	Bisque	5	9.8927
139	CID3921	Cancer Epithelial	0.09571890171402099	Bisque	5	9.5719
140	CID3921	Cancer Epithelial	0.09446969905399101	Bisque	5	9.447
141	CID3921	Cancer Epithelial	0.06721520140344199	Bisque	5	6.7215
142	CID3921	Cancer Epithelial	0.0459285392164466	Bisque	5	4.5929
143	CID3921	Cancer Epithelial	0.10778156673080301	Bisque	5	10.7782
144	CID3921	Cancer Epithelial	0.090734524496156	Bisque	5	9.0735
145	CID3921	Cancer Epithelial	0.08975438094683601	Bisque	5	8.9754
146	CID3921	Cancer Epithelial	0.029529045477122193	Bisque	5	2.9529
147	CID3921	Cancer Epithelial	0.046203802666487395	Bisque	5	4.6204
148	CID3921	Cancer Epithelial	0.095219531770405	Bisque	5	9.522
149	CID3921	Cancer Epithelial	0.101453030901047	Bisque	5	10.1453
150	CID3921	Cancer Epithelial	0.100788230053879	Bisque	5	10.0788
151	CID3921	Cancer Epithelial	0.096506022719003	Bisque	5	9.6506
152	CID3921	Cancer Epithelial	0.09818591752759802	Bisque	5	9.8186
153	CID3921	Cancer Epithelial	0.071333184387975	Bisque	5	7.1333
154	CID3921	Cancer Epithelial	0.13891353578968202	Bisque	5	13.8914
155	CID3921	Cancer Epithelial	0.11298314833744298	Bisque	5	11.2983
156	CID3921	Cancer Epithelial	0.046074867278598094	Bisque	5	4.6075
157	CID3921	Cancer Epithelial	0.072499951438561	Bisque	5	7.25
158	CID3921	Cancer Epithelial	0.056678565805079004	Bisque	5	5.6679
159	CID3921	Cancer Epithelial	0.03612382125193439	Bisque	5	3.6124
160	CID3921	Cancer Epithelial	0.062182249050195995	Bisque	5	6.2182
161	CID3921	Cancer Epithelial	0.10435759899384099	Bisque	5	10.4358
162	CID3921	Cancer Epithelial	0.04441851085618598	Bisque	5	4.4419
163	CID3921	Cancer Epithelial	0.07657563100211802	Bisque	5	7.6576
164	CID3921	Cancer Epithelial	0.073031235106054	Bisque	5	7.3031
165	CID3921	Cancer Epithelial	0.083563296500872	Bisque	5	8.3563
166	CID3921	Cancer Epithelial	0.06648198770314599	Bisque	5	6.6482
167	CID3921	Cancer Epithelial	0.08464784913976799	Bisque	5	8.4648
168	CID3921	Cancer Epithelial	0.054058694750688	Bisque	5	5.4059
169	CID3921	Cancer Epithelial	0.094163566474066	Bisque	5	9.4164
170	CID3921	Cancer Epithelial	0.048897465484792596	Bisque	5	4.8897
171	CID3921	Cancer Epithelial	0.0347693551838536	Bisque	5	3.4769
172	CID3921	Cancer Epithelial	0.060047547544129	Bisque	5	6.0048
173	CID3921	Cancer Epithelial	0.221736626243912	Bisque	5	22.1737
174	CID3921	Cancer Epithelial	0.092115159868748	Bisque	5	9.2115
175	CID3921	Cancer Epithelial	0.060696220716004	Bisque	5	6.0696
176	CID3921	Cancer Epithelial	0.13520614296356498	Bisque	5	13.5206
177	CID3921	Cancer Epithelial	0.050614928817489996	Bisque	5	5.0615
178	CID3921	Cancer Epithelial	0.0445456301666413	Bisque	5	4.4546
179	CID3921	Cancer Epithelial	0.112913505246043	Bisque	5	11.2914
180	CID3921	Cancer Epithelial	0.07506490379270898	Bisque	5	7.5065
181	CID3921	Cancer Epithelial	0.0476344847079606	Bisque	5	4.7634
182	CID3921	Cancer Epithelial	0.07018270912109802	Bisque	5	7.0183
183	CID3921	Cancer Epithelial	0.081564301738571	Bisque	5	8.1564
184	CID3921	Cancer Epithelial	0.09402833914347498	Bisque	5	9.4028
185	CID3921	Cancer Epithelial	0.06644101357207399	Bisque	5	6.6441
186	CID3921	Cancer Epithelial	0.0331432405397301	Bisque	5	3.3143
187	CID3921	Cancer Epithelial	0.047159852143922404	Bisque	5	4.716
188	CID3921	Cancer Epithelial	0.064392966474358	Bisque	5	6.4393
189	CID3921	Cancer Epithelial	0.08169573063226	Bisque	5	8.1696
190	CID3921	Cancer Epithelial	0.08005849255950599	Bisque	5	8.0058
191	CID3921	Cancer Epithelial	0.064063741966971	Bisque	5	6.4064
192	CID3921	Cancer Epithelial	0.09621630835367999	Bisque	5	9.6216
193	CID3921	Cancer Epithelial	0.11766890760368802	Bisque	5	11.7669
194	CID3921	Cancer Epithelial	0.042405673797694	Bisque	5	4.2406
195	CID3921	Cancer Epithelial	0.095768542384942	Bisque	5	9.5769
196	CID3921	Cancer Epithelial	0.0371673469669167	Bisque	5	3.7167
197	CID3921	Cancer Epithelial	0.067406902735281	Bisque	5	6.7407
198	CID3921	Cancer Epithelial	0.096735680553007	Bisque	5	9.6736
199	CID3921	Cancer Epithelial	0.07760454404399598	Bisque	5	7.7605
200	CID3921	Cancer Epithelial	0.083318098225507	Bisque	5	8.3318
201	CID3921	Cancer Epithelial	0.03801988701979339	Bisque	5	3.802
202	CID3921	Cancer Epithelial	0.09124524915414499	Bisque	5	9.1245
203	CID3921	Cancer Epithelial	0.13147058227230302	Bisque	5	13.1471
204	CID3921	Cancer Epithelial	0.032698614973451404	Bisque	5	3.2699
205	CID3921	Cancer Epithelial	0.0401711464307391	Bisque	5	4.0171
206	CID3921	Cancer Epithelial	0.10690441626280199	Bisque	5	10.6904
207	CID3921	Cancer Epithelial	0.0373918196719228	Bisque	5	3.7392
208	CID3921	Cancer Epithelial	0.07029674580451802	Bisque	5	7.0297
209	CID3921	Cancer Epithelial	0.0331865939896384	Bisque	5	3.3187
210	CID3921	Cancer Epithelial	0.066755301487353	Bisque	5	6.6755
211	CID3921	Cancer Epithelial	0.04524368369889839	Bisque	5	4.5244
212	CID3921	Cancer Epithelial	0.09819183527251198	Bisque	5	9.8192
213	CID3921	Cancer Epithelial	0.057068135249861	Bisque	5	5.7068
214	CID3921	Cancer Epithelial	0.070721229765436	Bisque	5	7.0721
215	CID3921	Cancer Epithelial	0.0404528692499197	Bisque	5	4.0453
216	CID3921	Cancer Epithelial	0.04284148869733009	Bisque	5	4.2841
217	CID3921	Cancer Epithelial	0.08841514426638901	Bisque	5	8.8415
218	CID3921	Cancer Epithelial	0.07839271674087998	Bisque	5	7.8393
219	CID3921	Cancer Epithelial	0.056489322623935995	Bisque	5	5.6489
220	CID3921	Cancer Epithelial	0.09713040258350501	Bisque	5	9.713
221	CID3921	Cancer Epithelial	0.070529317953153	Bisque	5	7.0529
222	CID3921	Cancer Epithelial	0.062411592040947	Bisque	5	6.2412
223	CID3921	Cancer Epithelial	0.114334036331065	Bisque	5	11.4334
224	CID3921	Cancer Epithelial	0.0427860410185785	Bisque	5	4.2786
225	CID3921	Cancer Epithelial	0.09188550596292801	Bisque	5	9.1886
226	CID3921	Cancer Epithelial	0.104947892421229	Bisque	5	10.4948
227	CID3921	Cancer Epithelial	0.063637926681991	Bisque	5	6.3638
228	CID3921	Cancer Epithelial	0.094549959486066	Bisque	5	9.455
229	CID3921	Cancer Epithelial	0.06998718124223402	Bisque	5	6.9987
230	CID3921	Cancer Epithelial	0.067351187992146	Bisque	5	6.7351
231	CID3921	Cancer Epithelial	0.12821218682743696	Bisque	5	12.8212
232	CID3921	Cancer Epithelial	0.09486404731140198	Bisque	5	9.4864
233	CID3921	Cancer Epithelial	0.068394153576297	Bisque	5	6.8394
234	CID3921	Cancer Epithelial	0.137120367402014	Bisque	5	13.712
235	CID3921	Cancer Epithelial	0.06023435285303999	Bisque	5	6.0234
236	CID3921	Cancer Epithelial	0.0453589393825925	Bisque	5	4.5359
237	CID3921	Cancer Epithelial	0.0480469347735952	Bisque	5	4.8047
238	CID3921	Cancer Epithelial	0.10880626682214302	Bisque	5	10.8806
239	CID3921	Cancer Epithelial	0.12147023086953	Bisque	5	12.147
240	CID3921	Cancer Epithelial	0.035325381878794304	Bisque	5	3.5325
241	CID3921	Cancer Epithelial	0.053047432576177	Bisque	5	5.3047
242	CID3921	Cancer Epithelial	0.05933463423784399	Bisque	5	5.9335
243	CID3921	Cancer Epithelial	0.09910144736740194	Bisque	5	9.9101
244	CID3921	Cancer Epithelial	0.15368293348372597	Bisque	5	15.3683
245	CID3921	Cancer Epithelial	0.0489776518653061	Bisque	5	4.8978
246	CID3921	Cancer Epithelial	0.05893671569936999	Bisque	5	5.8937
247	CID3921	Cancer Epithelial	0.08599169744370198	Bisque	5	8.5992
248	CID3921	Cancer Epithelial	0.05269585743114499	Bisque	5	5.2696
249	CID3921	Cancer Epithelial	0.09866253866295906	Bisque	5	9.8663
250	CID4066	Cancer Epithelial	0.045184043167347296	Bisque	5	4.5184
251	CID4066	Cancer Epithelial	0.065966677113537	Bisque	5	6.5967
252	CID4066	Cancer Epithelial	0.214613417509667	Bisque	5	21.4613
253	CID4066	Cancer Epithelial	0.267628856568089	Bisque	5	26.7629
254	CID4066	Cancer Epithelial	0.0367802613817864	Bisque	5	3.678
255	CID4066	Cancer Epithelial	0.15719974812000598	Bisque	5	15.72
256	CID4066	Cancer Epithelial	0.21183126716843803	Bisque	5	21.1831
257	CID4066	Cancer Epithelial	0.17649819115862198	Bisque	5	17.6498
258	CID4066	Cancer Epithelial	0.064622231336879	Bisque	5	6.4622
259	CID4066	Cancer Epithelial	0.118121749052446	Bisque	5	11.8122
260	CID4066	Cancer Epithelial	0.242214261337786	Bisque	5	24.2214
261	CID4066	Cancer Epithelial	0.34098858222268297	Bisque	5	34.0989
262	CID4066	Cancer Epithelial	0.18339965381711398	Bisque	5	18.34
263	CID4066	Cancer Epithelial	0.138953192332943	Bisque	5	13.8953
264	CID4066	Cancer Epithelial	0.08884236400760094	Bisque	5	8.8842
265	CID4066	Cancer Epithelial	0.08621393338563198	Bisque	5	8.6214
266	CID4066	Cancer Epithelial	0.09828318964383702	Bisque	5	9.8283
267	CID4066	Cancer Epithelial	0.104600026267284	Bisque	5	10.46
268	CID4066	Cancer Epithelial	0.27519593898676503	Bisque	5	27.5196
269	CID4066	Cancer Epithelial	0.06564561076794699	Bisque	5	6.5646
270	CID4066	Cancer Epithelial	0.071748294192451	Bisque	5	7.1748
271	CID4066	Cancer Epithelial	0.0225295498613024	Bisque	5	2.253
272	CID4066	Cancer Epithelial	0.051689071640955	Bisque	5	5.1689
273	CID4066	Cancer Epithelial	0.12452028054609894	Bisque	5	12.452
274	CID4066	Cancer Epithelial	0.09093268519966198	Bisque	5	9.0933
275	CID4066	Cancer Epithelial	0.220676240067548	Bisque	5	22.0676
276	CID4066	Cancer Epithelial	0.13915592859626402	Bisque	5	13.9156
277	CID4066	Cancer Epithelial	0.09816837819551301	Bisque	5	9.8168
278	CID4066	Cancer Epithelial	0.23627369171685103	Bisque	5	23.6274
279	CID4066	Cancer Epithelial	0.20923531565499204	Bisque	5	20.9235
280	CID4066	Cancer Epithelial	0.19626225298475197	Bisque	5	19.6262
281	CID4066	Cancer Epithelial	0.32629556981740804	Bisque	5	32.6296
282	CID4066	Cancer Epithelial	0.28597438606236897	Bisque	5	28.5974
283	CID4066	Cancer Epithelial	0.07153306585185	Bisque	5	7.1533
284	CID4066	Cancer Epithelial	0.103588993841064	Bisque	5	10.3589
285	CID4066	Cancer Epithelial	0.0405777026679565	Bisque	5	4.0578
286	CID4066	Cancer Epithelial	0.29676445000949103	Bisque	5	29.6764
287	CID4066	Cancer Epithelial	0.140965002645435	Bisque	5	14.0965
288	CID4066	Cancer Epithelial	0.2820467971287	Bisque	5	28.2047
289	CID4066	Cancer Epithelial	0.187650650816015	Bisque	5	18.7651
290	CID4066	Cancer Epithelial	0.19440615323411797	Bisque	5	19.4406
291	CID4066	Cancer Epithelial	0.17617746877989898	Bisque	5	17.6177
292	CID4066	Cancer Epithelial	0.08617430811449099	Bisque	5	8.6174
293	CID4066	Cancer Epithelial	0.053674231237413994	Bisque	5	5.3674
294	CID4066	Cancer Epithelial	0.18679034371417297	Bisque	5	18.679
295	CID4066	Cancer Epithelial	0.152541174005901	Bisque	5	15.2541
296	CID4066	Cancer Epithelial	0.06409538744384	Bisque	5	6.4095
297	CID4066	Cancer Epithelial	0.09536676604127801	Bisque	5	9.5367
298	CID4066	Cancer Epithelial	0.118789741624985	Bisque	5	11.879
299	CID4066	Cancer Epithelial	0.18008009635690098	Bisque	5	18.008
300	CID4066	Cancer Epithelial	0.07090350755697	Bisque	5	7.0904
301	CID4066	Cancer Epithelial	0.20288691299796502	Bisque	5	20.2887
302	CID4066	Cancer Epithelial	0.09599763169091598	Bisque	5	9.5998
303	CID4066	Cancer Epithelial	0.233447744552282	Bisque	5	23.3448
304	CID4066	Cancer Epithelial	0.15708579103907605	Bisque	5	15.7086
305	CID4066	Cancer Epithelial	0.26274676453296003	Bisque	5	26.2747
306	CID4066	Cancer Epithelial	0.105114927446977	Bisque	5	10.5115
307	CID4066	Cancer Epithelial	0.14100484210454106	Bisque	5	14.1005
308	CID4066	Cancer Epithelial	0.328364677643419	Bisque	5	32.8365
309	CID4066	Cancer Epithelial	0.320361183174085	Bisque	5	32.0361
310	CID4066	Cancer Epithelial	0.17389371890493693	Bisque	5	17.3894
311	CID4066	Cancer Epithelial	0.18928786858872304	Bisque	5	18.9288
312	CID4066	Cancer Epithelial	0.065444920944638	Bisque	5	6.5445
313	CID4066	Cancer Epithelial	0.060762181866984	Bisque	5	6.0762
314	CID4066	Cancer Epithelial	0.09067441372799799	Bisque	5	9.0674
315	CID4066	Cancer Epithelial	0.015051535938721397	Bisque	5	1.5052
316	CID4066	Cancer Epithelial	0.254037739917701	Bisque	5	25.4038
317	CID4066	Cancer Epithelial	0.093974593361268	Bisque	5	9.3975
318	CID4066	Cancer Epithelial	0.18529788150673998	Bisque	5	18.5298
319	CID4066	Cancer Epithelial	0.40173883604003213	Bisque	5	40.1739
320	CID4066	Cancer Epithelial	0.285866761738223	Bisque	5	28.5867
321	CID4066	Cancer Epithelial	0.168413576762379	Bisque	5	16.8414
322	CID4066	Cancer Epithelial	0.18634762036165098	Bisque	5	18.6348
323	CID4066	Cancer Epithelial	0.15930308143418698	Bisque	5	15.9303
324	CID4066	Cancer Epithelial	0.222130908948174	Bisque	5	22.2131
325	CID4066	Cancer Epithelial	0.20028858558893303	Bisque	5	20.0289
326	CID4066	Cancer Epithelial	0.15687673982009304	Bisque	5	15.6877
327	CID4066	Cancer Epithelial	0.065443922424004	Bisque	5	6.5444
328	CID4066	Cancer Epithelial	0.079389045651525	Bisque	5	7.9389
329	CID4066	Cancer Epithelial	0.09380394250601094	Bisque	5	9.3804
330	CID4066	Cancer Epithelial	0.10227567111133799	Bisque	5	10.2276
331	CID4066	Cancer Epithelial	0.11646203489428499	Bisque	5	11.6462
332	CID4066	Cancer Epithelial	0.125777538209079	Bisque	5	12.5778
333	CID4066	Cancer Epithelial	0.08319339977873898	Bisque	5	8.3193
334	CID4066	Cancer Epithelial	0.09134983103404902	Bisque	5	9.135
335	CID4066	Cancer Epithelial	0.093556928117885	Bisque	5	9.3557
336	CID4066	Cancer Epithelial	0.18370969485405897	Bisque	5	18.371
337	CID4066	Cancer Epithelial	0.16053229968379606	Bisque	5	16.0532
338	CID4066	Cancer Epithelial	0.220806489345923	Bisque	5	22.0806
339	CID4066	Cancer Epithelial	0.23676909164340104	Bisque	5	23.6769
340	CID4066	Cancer Epithelial	0.17714544174108898	Bisque	5	17.7145
341	CID4066	Cancer Epithelial	0.222031307719603	Bisque	5	22.2031
342	CID4066	Cancer Epithelial	0.0297713014179654	Bisque	5	2.9771
343	CID4066	Cancer Epithelial	0.054097379177747	Bisque	5	5.4097
344	CID4066	Cancer Epithelial	0.122640493967672	Bisque	5	12.264
345	CID4066	Cancer Epithelial	0.04347681747042209	Bisque	5	4.3477
346	CID4066	Cancer Epithelial	0.213120814284669	Bisque	5	21.3121
347	CID4066	Cancer Epithelial	0.087760956961964	Bisque	5	8.7761
348	CID4066	Cancer Epithelial	0.261108129445981	Bisque	5	26.1108
349	CID4066	Cancer Epithelial	0.096495371750306	Bisque	5	9.6495
350	CID4066	Cancer Epithelial	0.04091146326343249	Bisque	5	4.0911
351	CID4066	Cancer Epithelial	0.12685832521774199	Bisque	5	12.6858
352	CID4066	Cancer Epithelial	0.07667741234764501	Bisque	5	7.6677
353	CID4066	Cancer Epithelial	0.25236796826081803	Bisque	5	25.2368
354	CID4066	Cancer Epithelial	0.234321503649758	Bisque	5	23.4322
355	CID4066	Cancer Epithelial	0.086899810031931	Bisque	5	8.69
356	CID4066	Cancer Epithelial	0.125821366881189	Bisque	5	12.5821
357	CID4066	Cancer Epithelial	0.08931258593984802	Bisque	5	8.9313
358	CID4066	Cancer Epithelial	0.228362898929588	Bisque	5	22.8363
359	CID4066	Cancer Epithelial	0.30393580571580703	Bisque	5	30.3936
360	CID4066	Cancer Epithelial	0.0271003666404237	Bisque	5	2.71
361	CID4066	Cancer Epithelial	0.32680182099091604	Bisque	5	32.6802
362	CID4066	Cancer Epithelial	0.259609584639993	Bisque	5	25.961
363	CID4066	Cancer Epithelial	0.08658669129230699	Bisque	5	8.6587
364	CID4066	Cancer Epithelial	0.247891204039909	Bisque	5	24.7891
365	CID4066	Cancer Epithelial	0.17911097875514898	Bisque	5	17.9111
366	CID4066	Cancer Epithelial	0.320961655618689	Bisque	5	32.0962
367	CID4066	Cancer Epithelial	0.217358432157563	Bisque	5	21.7358
368	CID4066	Cancer Epithelial	0.21523815630646204	Bisque	5	21.5238
369	CID4066	Cancer Epithelial	0.280043658954378	Bisque	5	28.0044
370	CID4066	Cancer Epithelial	0.321167604083925	Bisque	5	32.1168
371	CID4066	Cancer Epithelial	0.056368032311232996	Bisque	5	5.6368
372	CID4066	Cancer Epithelial	0.21785900063054403	Bisque	5	21.7859
373	CID4066	Cancer Epithelial	0.069917716332144	Bisque	5	6.9918
374	CID4066	Cancer Epithelial	0.279032838185084	Bisque	5	27.9033
375	CID4066	Cancer Epithelial	0.18571594003110098	Bisque	5	18.5716
376	CID4066	Cancer Epithelial	0.0477227954171839	Bisque	5	4.7723
377	CID4066	Cancer Epithelial	0.270837182810295	Bisque	5	27.0837
378	CID4066	Cancer Epithelial	0.27755185845024105	Bisque	5	27.7552
379	CID4066	Cancer Epithelial	0.23835590208775104	Bisque	5	23.8356
380	CID4066	Cancer Epithelial	0.22560452443399204	Bisque	5	22.5605
381	CID4066	Cancer Epithelial	0.10047951376542498	Bisque	5	10.048
382	CID4066	Cancer Epithelial	0.19806058646863506	Bisque	5	19.8061
383	CID4066	Cancer Epithelial	0.08544788406201699	Bisque	5	8.5448
384	CID4066	Cancer Epithelial	0.09269957146962397	Bisque	5	9.27
385	CID4066	Cancer Epithelial	0.11165050681501405	Bisque	5	11.1651
386	CID4066	Cancer Epithelial	0.338441713827966	Bisque	5	33.8442
387	CID4066	Cancer Epithelial	0.025549710236090595	Bisque	5	2.555
388	CID4066	Cancer Epithelial	0.139623056410848	Bisque	5	13.9623
389	CID4066	Cancer Epithelial	0.232755858373542	Bisque	5	23.2756
390	CID4066	Cancer Epithelial	0.13340917576212002	Bisque	5	13.3409
391	CID4066	Cancer Epithelial	0.16272784164868304	Bisque	5	16.2728
392	CID4066	Cancer Epithelial	0.27862461629299	Bisque	5	27.8625
393	CID4066	Cancer Epithelial	0.029172794804705804	Bisque	5	2.9173
394	CID4066	Cancer Epithelial	0.067955701954031	Bisque	5	6.7956
395	CID4066	Cancer Epithelial	0.30942174089263	Bisque	5	30.9422
396	CID4066	Cancer Epithelial	0.18054646051693302	Bisque	5	18.0546
397	CID4066	Cancer Epithelial	0.258598262346777	Bisque	5	25.8598
398	CID4066	Cancer Epithelial	0.24718610687146897	Bisque	5	24.7186
399	CID4066	Cancer Epithelial	0.3118298256605461	Bisque	5	31.183
400	CID4066	Cancer Epithelial	0.03486112454164869	Bisque	5	3.4861
401	CID4066	Cancer Epithelial	0.193134030093363	Bisque	5	19.3134
402	CID4066	Cancer Epithelial	0.186573551473791	Bisque	5	18.6574
403	CID4066	Cancer Epithelial	0.08027101455482198	Bisque	5	8.0271
404	CID4066	Cancer Epithelial	0.20745372741184104	Bisque	5	20.7454
405	CID4066	Cancer Epithelial	0.13277008063197893	Bisque	5	13.277
406	CID4066	Cancer Epithelial	0.202611398149308	Bisque	5	20.2611
407	CID4066	Cancer Epithelial	0.156886547547276	Bisque	5	15.6887
408	CID4066	Cancer Epithelial	0.24052119073130002	Bisque	5	24.0521
409	CID4066	Cancer Epithelial	0.28658724257066104	Bisque	5	28.6587
410	CID4066	Cancer Epithelial	0.15599903706881696	Bisque	5	15.5999
411	CID4066	Cancer Epithelial	0.068275442203416	Bisque	5	6.8275
412	CID4066	Cancer Epithelial	0.18092068102433306	Bisque	5	18.0921
413	CID4066	Cancer Epithelial	0.09496571040785902	Bisque	5	9.4966
414	CID4066	Cancer Epithelial	0.0472828190441882	Bisque	5	4.7283
415	CID4066	Cancer Epithelial	0.289538776048117	Bisque	5	28.9539
416	CID4066	Cancer Epithelial	0.42589793878486404	Bisque	5	42.5898
417	CID4066	Cancer Epithelial	0.20302955487343605	Bisque	5	20.303
418	CID4066	Cancer Epithelial	0.051843602529159	Bisque	5	5.1844
419	CID4066	Cancer Epithelial	0.18436175901081597	Bisque	5	18.4362
420	CID4066	Cancer Epithelial	0.03951181027697839	Bisque	5	3.9512
421	CID4066	Cancer Epithelial	0.197948552866885	Bisque	5	19.7949
422	CID4066	Cancer Epithelial	0.30084294866682104	Bisque	5	30.0843
423	CID4066	Cancer Epithelial	0.1700613744112	Bisque	5	17.0061
424	CID4066	Cancer Epithelial	0.182313554756188	Bisque	5	18.2314
425	CID4066	Cancer Epithelial	0.18192400930936498	Bisque	5	18.1924
426	CID4066	Cancer Epithelial	0.23768807725509605	Bisque	5	23.7688
427	CID4066	Cancer Epithelial	0.062001933775575	Bisque	5	6.2002
428	CID4066	Cancer Epithelial	0.153226732987721	Bisque	5	15.3227
429	CID4066	Cancer Epithelial	0.172251552601895	Bisque	5	17.2252
430	CID4066	Cancer Epithelial	0.109710336637781	Bisque	5	10.971
431	CID4066	Cancer Epithelial	0.15063321306923694	Bisque	5	15.0633
432	CID4066	Cancer Epithelial	0.030352313868695593	Bisque	5	3.0352
433	CID4066	Cancer Epithelial	0.2213532509812769	Bisque	5	22.1353
434	CID4066	Cancer Epithelial	0.14854051195052698	Bisque	5	14.8541
435	CID4066	Cancer Epithelial	0.21877485888362902	Bisque	5	21.8775
436	CID4066	Cancer Epithelial	0.34499055558171504	Bisque	5	34.4991
437	CID4066	Cancer Epithelial	0.0329062802189804	Bisque	5	3.2906
438	CID4066	Cancer Epithelial	0.08660825178601798	Bisque	5	8.6608
439	CID4066	Cancer Epithelial	0.20097214998515806	Bisque	5	20.0972
440	CID4066	Cancer Epithelial	0.16357623546100597	Bisque	5	16.3576
441	CID4066	Cancer Epithelial	0.06978232477013399	Bisque	5	6.9782
442	CID4066	Cancer Epithelial	0.15062209614656202	Bisque	5	15.0622
443	CID4066	Cancer Epithelial	0.13515824341252802	Bisque	5	13.5158
444	CID4066	Cancer Epithelial	0.14177244632810998	Bisque	5	14.1772
445	CID4066	Cancer Epithelial	0.197615580506668	Bisque	5	19.7616
446	CID4066	Cancer Epithelial	0.218139484292733	Bisque	5	21.8139
447	CID4066	Cancer Epithelial	0.24878970008408302	Bisque	5	24.879
448	CID4066	Cancer Epithelial	0.157831673559162	Bisque	5	15.7832
449	CID4066	Cancer Epithelial	0.12584940489087598	Bisque	5	12.5849
450	CID4066	Cancer Epithelial	0.142309510531683	Bisque	5	14.231
451	CID4066	Cancer Epithelial	0.397221321446229	Bisque	5	39.7221
452	CID4066	Cancer Epithelial	0.19518707392254897	Bisque	5	19.5187
453	CID4066	Cancer Epithelial	0.10942314064156498	Bisque	5	10.9423
454	CID4066	Cancer Epithelial	0.22569272777939897	Bisque	5	22.5693
455	CID4066	Cancer Epithelial	0.109204000608374	Bisque	5	10.9204
456	CID4066	Cancer Epithelial	0.102328674739199	Bisque	5	10.2329
457	CID4066	Cancer Epithelial	0.189982014328075	Bisque	5	18.9982
458	CID4066	Cancer Epithelial	0.27995603475331604	Bisque	5	27.9956
459	CID4066	Cancer Epithelial	0.06626340003293803	Bisque	5	6.6263
460	CID4066	Cancer Epithelial	0.08491975761945698	Bisque	5	8.492
461	CID4066	Cancer Epithelial	0.188242228634242	Bisque	5	18.8242
462	CID4066	Cancer Epithelial	0.319725675441888	Bisque	5	31.9726
463	CID4066	Cancer Epithelial	0.063297513833259	Bisque	5	6.3298
464	CID4066	Cancer Epithelial	0.16613346013833896	Bisque	5	16.6133
465	CID4066	Cancer Epithelial	0.027655515434564196	Bisque	5	2.7656
466	CID4066	Cancer Epithelial	0.25198236852930606	Bisque	5	25.1982
467	CID4066	Cancer Epithelial	0.3648305955396189	Bisque	5	36.4831
468	CID4066	Cancer Epithelial	0.19565253779646402	Bisque	5	19.5653
469	CID4066	Cancer Epithelial	0.0413214378767954	Bisque	5	4.1321
470	CID4066	Cancer Epithelial	0.32259327650276803	Bisque	5	32.2593
471	CID4066	Cancer Epithelial	0.13971095707859094	Bisque	5	13.9711
472	CID4066	Cancer Epithelial	0.24583306684773903	Bisque	5	24.5833
473	CID4066	Cancer Epithelial	0.2499844584303761	Bisque	5	24.9984
474	CID4066	Cancer Epithelial	0.070507036229553	Bisque	5	7.0507
475	CID4066	Cancer Epithelial	0.30416418883728213	Bisque	5	30.4164
476	CID4066	Cancer Epithelial	0.04880729338571689	Bisque	5	4.8807
477	CID4066	Cancer Epithelial	0.22190951624634203	Bisque	5	22.191
478	CID4066	Cancer Epithelial	0.283194847695227	Bisque	5	28.3195
479	CID4066	Cancer Epithelial	0.16388180210286496	Bisque	5	16.3882
480	CID4066	Cancer Epithelial	0.36840887230103003	Bisque	5	36.8409
481	CID4066	Cancer Epithelial	0.065174375333783	Bisque	5	6.5174
482	CID4066	Cancer Epithelial	0.10071832255990802	Bisque	5	10.0718
483	CID4066	Cancer Epithelial	0.10533725096620998	Bisque	5	10.5337
484	CID4066	Cancer Epithelial	0.05565066432075698	Bisque	5	5.5651
485	CID4066	Cancer Epithelial	0.075155243954392	Bisque	5	7.5155
486	CID4066	Cancer Epithelial	0.0417917580387545	Bisque	5	4.1792
487	CID4066	Cancer Epithelial	0.24396551640848702	Bisque	5	24.3966
488	CID4066	Cancer Epithelial	0.025461175697822802	Bisque	5	2.5461
489	CID4066	Cancer Epithelial	0.17081957075425697	Bisque	5	17.082
490	CID4066	Cancer Epithelial	0.073268969260398	Bisque	5	7.3269
491	CID4066	Cancer Epithelial	0.10978090795097499	Bisque	5	10.9781
492	CID4066	Cancer Epithelial	0.040646642464962704	Bisque	5	4.0647
493	CID4066	Cancer Epithelial	0.021801685362172196	Bisque	5	2.1802
494	CID4066	Cancer Epithelial	0.15889421137144893	Bisque	5	15.8894
495	CID4066	Cancer Epithelial	0.11624275795759194	Bisque	5	11.6243
496	CID4066	Cancer Epithelial	0.22557906447425902	Bisque	5	22.5579
497	CID4066	Cancer Epithelial	0.28994058150186414	Bisque	5	28.9941
498	CID4066	Cancer Epithelial	0.20554410946783902	Bisque	5	20.5544
499	CID4066	Cancer Epithelial	0.21048000059098498	Bisque	5	21.048
500	CID4067	Cancer Epithelial	0.13414435419528398	Bisque	5	13.4144
501	CID4067	Cancer Epithelial	0.13023018505573397	Bisque	5	13.023
502	CID4067	Cancer Epithelial	0.14417293222506894	Bisque	5	14.4173
503	CID4067	Cancer Epithelial	0.08230959065702899	Bisque	5	8.231
504	CID4067	Cancer Epithelial	0.10597562215160998	Bisque	5	10.5976
505	CID4067	Cancer Epithelial	0.16706055491967797	Bisque	5	16.7061
506	CID4067	Cancer Epithelial	0.157786028994502	Bisque	5	15.7786
507	CID4067	Cancer Epithelial	0.071512217085779	Bisque	5	7.1512
508	CID4067	Cancer Epithelial	0.084840787149487	Bisque	5	8.4841
509	CID4067	Cancer Epithelial	0.08227989790230901	Bisque	5	8.228
510	CID4067	Cancer Epithelial	0.07503468074388699	Bisque	5	7.5035
511	CID4067	Cancer Epithelial	0.08128586505214301	Bisque	5	8.1286
512	CID4067	Cancer Epithelial	0.09977388507257094	Bisque	5	9.9774
513	CID4067	Cancer Epithelial	0.16061361026331894	Bisque	5	16.0614
514	CID4067	Cancer Epithelial	0.117748142244451	Bisque	5	11.7748
515	CID4067	Cancer Epithelial	0.070642007550693	Bisque	5	7.0642
516	CID4067	Cancer Epithelial	0.08819820300386301	Bisque	5	8.8198
517	CID4067	Cancer Epithelial	0.11999179458895999	Bisque	5	11.9992
518	CID4067	Cancer Epithelial	0.06795329075541699	Bisque	5	6.7953
519	CID4067	Cancer Epithelial	0.086180421229875	Bisque	5	8.618
520	CID4067	Cancer Epithelial	0.07308042040587699	Bisque	5	7.308
521	CID4067	Cancer Epithelial	0.072308054666696	Bisque	5	7.2308
522	CID4067	Cancer Epithelial	0.098013010045519	Bisque	5	9.8013
523	CID4067	Cancer Epithelial	0.09591515674527999	Bisque	5	9.5915
524	CID4067	Cancer Epithelial	0.11506294840052401	Bisque	5	11.5063
525	CID4067	Cancer Epithelial	0.05528540939611597	Bisque	5	5.5285
526	CID4067	Cancer Epithelial	0.10402060319431301	Bisque	5	10.4021
527	CID4067	Cancer Epithelial	0.06636580900101499	Bisque	5	6.6366
528	CID4067	Cancer Epithelial	0.128283429910855	Bisque	5	12.8283
529	CID4067	Cancer Epithelial	0.09213509589575798	Bisque	5	9.2135
530	CID4067	Cancer Epithelial	0.10264567274507098	Bisque	5	10.2646
531	CID4067	Cancer Epithelial	0.08693627420909401	Bisque	5	8.6936
532	CID4067	Cancer Epithelial	0.069496856101494	Bisque	5	6.9497
533	CID4067	Cancer Epithelial	0.079941621471508	Bisque	5	7.9942
534	CID4067	Cancer Epithelial	0.14105554385092106	Bisque	5	14.1056
535	CID4067	Cancer Epithelial	0.10124337887038	Bisque	5	10.1243
536	CID4067	Cancer Epithelial	0.122266347788806	Bisque	5	12.2266
537	CID4067	Cancer Epithelial	0.04758604880169899	Bisque	5	4.7586
538	CID4067	Cancer Epithelial	0.16689832421808204	Bisque	5	16.6898
539	CID4067	Cancer Epithelial	0.08019212152568898	Bisque	5	8.0192
540	CID4067	Cancer Epithelial	0.146981650646342	Bisque	5	14.6982
541	CID4067	Cancer Epithelial	0.068682928112602	Bisque	5	6.8683
542	CID4067	Cancer Epithelial	0.098588059714096	Bisque	5	9.8588
543	CID4067	Cancer Epithelial	0.129337067189423	Bisque	5	12.9337
544	CID4067	Cancer Epithelial	0.08249423764805199	Bisque	5	8.2494
545	CID4067	Cancer Epithelial	0.057590204206578	Bisque	5	5.759
546	CID4067	Cancer Epithelial	0.06817927818814899	Bisque	5	6.8179
547	CID4067	Cancer Epithelial	0.07470637695006299	Bisque	5	7.4706
548	CID4067	Cancer Epithelial	0.061447471531174996	Bisque	5	6.1447
549	CID4067	Cancer Epithelial	0.07124250140732599	Bisque	5	7.1243
550	CID4067	Cancer Epithelial	0.110179251094587	Bisque	5	11.0179
551	CID4067	Cancer Epithelial	0.08493589747118001	Bisque	5	8.4936
552	CID4067	Cancer Epithelial	0.13927505453565397	Bisque	5	13.9275
553	CID4067	Cancer Epithelial	0.110833489373781	Bisque	5	11.0833
554	CID4067	Cancer Epithelial	0.11667805191920698	Bisque	5	11.6678
555	CID4067	Cancer Epithelial	0.08313478530178699	Bisque	5	8.3135
556	CID4067	Cancer Epithelial	0.10513287046260998	Bisque	5	10.5133
557	CID4067	Cancer Epithelial	0.10711629619903305	Bisque	5	10.7116
558	CID4067	Cancer Epithelial	0.12256420437379299	Bisque	5	12.2564
559	CID4067	Cancer Epithelial	0.200758279246127	Bisque	5	20.0758
560	CID4067	Cancer Epithelial	0.08290017731166101	Bisque	5	8.29
561	CID4067	Cancer Epithelial	0.13647248013989394	Bisque	5	13.6472
562	CID4067	Cancer Epithelial	0.09037752328602099	Bisque	5	9.0378
563	CID4067	Cancer Epithelial	0.107957260709576	Bisque	5	10.7957
564	CID4067	Cancer Epithelial	0.06991237246170698	Bisque	5	6.9912
565	CID4067	Cancer Epithelial	0.08845462922130799	Bisque	5	8.8455
566	CID4067	Cancer Epithelial	0.12333234237755102	Bisque	5	12.3332
567	CID4067	Cancer Epithelial	0.13487178590756893	Bisque	5	13.4872
568	CID4067	Cancer Epithelial	0.07750119777126101	Bisque	5	7.7501
569	CID4067	Cancer Epithelial	0.114806974606123	Bisque	5	11.4807
570	CID4067	Cancer Epithelial	0.15005798310955604	Bisque	5	15.0058
571	CID4067	Cancer Epithelial	0.059482663823796994	Bisque	5	5.9483
572	CID4067	Cancer Epithelial	0.08354567811984799	Bisque	5	8.3546
573	CID4067	Cancer Epithelial	0.051733682048262994	Bisque	5	5.1734
574	CID4067	Cancer Epithelial	0.104900587739628	Bisque	5	10.4901
575	CID4067	Cancer Epithelial	0.074879209213301	Bisque	5	7.4879
576	CID4067	Cancer Epithelial	0.06135094591866	Bisque	5	6.1351
577	CID4067	Cancer Epithelial	0.10736580166896499	Bisque	5	10.7366
578	CID4067	Cancer Epithelial	0.16772109129443402	Bisque	5	16.7721
579	CID4067	Cancer Epithelial	0.18023976031419503	Bisque	5	18.024
580	CID4067	Cancer Epithelial	0.080954310930983	Bisque	5	8.0954
581	CID4067	Cancer Epithelial	0.10889142069348005	Bisque	5	10.8891
582	CID4067	Cancer Epithelial	0.077711417049164	Bisque	5	7.7711
583	CID4067	Cancer Epithelial	0.11616959437481199	Bisque	5	11.617
584	CID4067	Cancer Epithelial	0.13844497258876198	Bisque	5	13.8445
585	CID4067	Cancer Epithelial	0.12310259688023299	Bisque	5	12.3103
586	CID4067	Cancer Epithelial	0.106010273720744	Bisque	5	10.601
587	CID4067	Cancer Epithelial	0.11286198523126	Bisque	5	11.2862
588	CID4067	Cancer Epithelial	0.053310157946331	Bisque	5	5.331
589	CID4067	Cancer Epithelial	0.124194220798388	Bisque	5	12.4194
590	CID4067	Cancer Epithelial	0.2064907621986089	Bisque	5	20.6491
591	CID4067	Cancer Epithelial	0.09545192395433898	Bisque	5	9.5452
592	CID4067	Cancer Epithelial	0.07420995560916802	Bisque	5	7.421
593	CID4067	Cancer Epithelial	0.09150002928182906	Bisque	5	9.15
594	CID4067	Cancer Epithelial	0.063163795011107	Bisque	5	6.3164
595	CID4067	Cancer Epithelial	0.08827250688221698	Bisque	5	8.8273
596	CID4067	Cancer Epithelial	0.050415214689254	Bisque	5	5.0415
597	CID4067	Cancer Epithelial	0.11553476012172502	Bisque	5	11.5535
598	CID4067	Cancer Epithelial	0.08870414073619	Bisque	5	8.8704
599	CID4067	Cancer Epithelial	0.150020104474531	Bisque	5	15.002
600	CID4067	Cancer Epithelial	0.116590298182574	Bisque	5	11.659
601	CID4067	Cancer Epithelial	0.084612652900606	Bisque	5	8.4613
602	CID4067	Cancer Epithelial	0.12388276654391102	Bisque	5	12.3883
603	CID4067	Cancer Epithelial	0.09866382695342098	Bisque	5	9.8664
604	CID4067	Cancer Epithelial	0.09028703965106501	Bisque	5	9.0287
605	CID4067	Cancer Epithelial	0.185465449282114	Bisque	5	18.5465
606	CID4067	Cancer Epithelial	0.08442199713942199	Bisque	5	8.4422
607	CID4067	Cancer Epithelial	0.07137313336350999	Bisque	5	7.1373
608	CID4067	Cancer Epithelial	0.15866745952976402	Bisque	5	15.8667
609	CID4067	Cancer Epithelial	0.14244365013025306	Bisque	5	14.2444
610	CID4067	Cancer Epithelial	0.146693488119578	Bisque	5	14.6693
611	CID4067	Cancer Epithelial	0.15826081205018694	Bisque	5	15.8261
612	CID4067	Cancer Epithelial	0.035582654760701396	Bisque	5	3.5583
613	CID4067	Cancer Epithelial	0.11482104104179298	Bisque	5	11.4821
614	CID4067	Cancer Epithelial	0.16062627767377802	Bisque	5	16.0626
615	CID4067	Cancer Epithelial	0.074062869977365	Bisque	5	7.4063
616	CID4067	Cancer Epithelial	0.08290732090590101	Bisque	5	8.2907
617	CID4067	Cancer Epithelial	0.13588771220213602	Bisque	5	13.5888
618	CID4067	Cancer Epithelial	0.08050850962971	Bisque	5	8.0509
619	CID4067	Cancer Epithelial	0.126257671327273	Bisque	5	12.6258
620	CID4067	Cancer Epithelial	0.11818421738320299	Bisque	5	11.8184
621	CID4067	Cancer Epithelial	0.16921850148612494	Bisque	5	16.9219
622	CID4067	Cancer Epithelial	0.055655052457095	Bisque	5	5.5655
623	CID4067	Cancer Epithelial	0.11307430043225399	Bisque	5	11.3074
624	CID4067	Cancer Epithelial	0.0480978328620303	Bisque	5	4.8098
625	CID4067	Cancer Epithelial	0.16484898070988102	Bisque	5	16.4849
626	CID4067	Cancer Epithelial	0.18090504789804102	Bisque	5	18.0905
627	CID4067	Cancer Epithelial	0.11769247253839905	Bisque	5	11.7692
628	CID4067	Cancer Epithelial	0.12706267131545101	Bisque	5	12.7063
629	CID4067	Cancer Epithelial	0.08853524320351298	Bisque	5	8.8535
630	CID4067	Cancer Epithelial	0.09888463551130601	Bisque	5	9.8885
631	CID4067	Cancer Epithelial	0.11365939860572198	Bisque	5	11.3659
632	CID4067	Cancer Epithelial	0.12002482083318099	Bisque	5	12.0025
633	CID4067	Cancer Epithelial	0.101492238298574	Bisque	5	10.1492
634	CID4067	Cancer Epithelial	0.064466492584804	Bisque	5	6.4466
635	CID4067	Cancer Epithelial	0.13099922682861698	Bisque	5	13.0999
636	CID4067	Cancer Epithelial	0.09919497685685998	Bisque	5	9.9195
637	CID4067	Cancer Epithelial	0.093907560688145	Bisque	5	9.3908
638	CID4067	Cancer Epithelial	0.052052324789389995	Bisque	5	5.2052
639	CID4067	Cancer Epithelial	0.12631792234115602	Bisque	5	12.6318
640	CID4067	Cancer Epithelial	0.07459901409806097	Bisque	5	7.4599
641	CID4067	Cancer Epithelial	0.14185184416660201	Bisque	5	14.1852
642	CID4067	Cancer Epithelial	0.09566127168526299	Bisque	5	9.5661
643	CID4067	Cancer Epithelial	0.080764220238926	Bisque	5	8.0764
644	CID4067	Cancer Epithelial	0.061079578461017	Bisque	5	6.108
645	CID4067	Cancer Epithelial	0.09695010795438698	Bisque	5	9.695
646	CID4067	Cancer Epithelial	0.066082373222027	Bisque	5	6.6082
647	CID4067	Cancer Epithelial	0.247584985427781	Bisque	5	24.7585
648	CID4067	Cancer Epithelial	0.07661450851029598	Bisque	5	7.6615
649	CID4067	Cancer Epithelial	0.10860777826019598	Bisque	5	10.8608
650	CID4067	Cancer Epithelial	0.08242140922772302	Bisque	5	8.2421
651	CID4067	Cancer Epithelial	0.106777996849391	Bisque	5	10.6778
652	CID4067	Cancer Epithelial	0.097398715354634	Bisque	5	9.7399
653	CID4067	Cancer Epithelial	0.11008462750654201	Bisque	5	11.0085
654	CID4067	Cancer Epithelial	0.194830547169627	Bisque	5	19.4831
655	CID4067	Cancer Epithelial	0.08209929139307699	Bisque	5	8.2099
656	CID4067	Cancer Epithelial	0.13219405875651302	Bisque	5	13.2194
657	CID4067	Cancer Epithelial	0.0397680744108051	Bisque	5	3.9768
658	CID4067	Cancer Epithelial	0.123279514735802	Bisque	5	12.328
659	CID4067	Cancer Epithelial	0.0487336912433516	Bisque	5	4.8734
660	CID4067	Cancer Epithelial	0.15000588444929402	Bisque	5	15.0006
661	CID4067	Cancer Epithelial	0.11869404481260899	Bisque	5	11.8694
662	CID4067	Cancer Epithelial	0.13955308104707892	Bisque	5	13.9553
663	CID4067	Cancer Epithelial	0.18263444800388695	Bisque	5	18.2634
664	CID4067	Cancer Epithelial	0.14610664826520797	Bisque	5	14.6107
665	CID4067	Cancer Epithelial	0.142721076677774	Bisque	5	14.2721
666	CID4067	Cancer Epithelial	0.08661277125114099	Bisque	5	8.6613
667	CID4067	Cancer Epithelial	0.141822542344908	Bisque	5	14.1823
668	CID4067	Cancer Epithelial	0.06460507348226	Bisque	5	6.4605
669	CID4067	Cancer Epithelial	0.07294463597213698	Bisque	5	7.2945
670	CID4067	Cancer Epithelial	0.08575275846356901	Bisque	5	8.5753
671	CID4067	Cancer Epithelial	0.10160515305955702	Bisque	5	10.1605
672	CID4067	Cancer Epithelial	0.09041469600672901	Bisque	5	9.0415
673	CID4067	Cancer Epithelial	0.16958505945918695	Bisque	5	16.9585
674	CID4067	Cancer Epithelial	0.13250350280623896	Bisque	5	13.2504
675	CID4067	Cancer Epithelial	0.0499172242929171	Bisque	5	4.9917
676	CID4067	Cancer Epithelial	0.067430870503777	Bisque	5	6.7431
677	CID4067	Cancer Epithelial	0.073812427166723	Bisque	5	7.3812
678	CID4067	Cancer Epithelial	0.13655095296093	Bisque	5	13.6551
679	CID4067	Cancer Epithelial	0.11127148805601099	Bisque	5	11.1271
680	CID4067	Cancer Epithelial	0.062681925905966	Bisque	5	6.2682
681	CID4067	Cancer Epithelial	0.09961593489628502	Bisque	5	9.9616
682	CID4067	Cancer Epithelial	0.067213516735274	Bisque	5	6.7214
683	CID4067	Cancer Epithelial	0.102204085991204	Bisque	5	10.2204
684	CID4067	Cancer Epithelial	0.10047727726764101	Bisque	5	10.0477
685	CID4067	Cancer Epithelial	0.13153237552737201	Bisque	5	13.1532
686	CID4067	Cancer Epithelial	0.083872813271813	Bisque	5	8.3873
687	CID4067	Cancer Epithelial	0.130809143719318	Bisque	5	13.0809
688	CID4067	Cancer Epithelial	0.12637143275809193	Bisque	5	12.6371
689	CID4067	Cancer Epithelial	0.10813877492216199	Bisque	5	10.8139
690	CID4067	Cancer Epithelial	0.09704384003157197	Bisque	5	9.7044
691	CID4067	Cancer Epithelial	0.15720759373116105	Bisque	5	15.7208
692	CID4067	Cancer Epithelial	0.077760500808244	Bisque	5	7.7761
693	CID4067	Cancer Epithelial	0.19916747113242306	Bisque	5	19.9167
694	CID4067	Cancer Epithelial	0.14077144413579606	Bisque	5	14.0771
695	CID4067	Cancer Epithelial	0.048310077648667	Bisque	5	4.831
696	CID4067	Cancer Epithelial	0.10199865190721498	Bisque	5	10.1999
697	CID4067	Cancer Epithelial	0.063904110818122	Bisque	5	6.3904
698	CID4067	Cancer Epithelial	0.09738758488788098	Bisque	5	9.7388
699	CID4067	Cancer Epithelial	0.132114773580276	Bisque	5	13.2115
700	CID4067	Cancer Epithelial	0.11426049748976198	Bisque	5	11.426
701	CID4067	Cancer Epithelial	0.106619357856243	Bisque	5	10.6619
702	CID4067	Cancer Epithelial	0.126871233597806	Bisque	5	12.6871
703	CID4067	Cancer Epithelial	0.070645284360413	Bisque	5	7.0645
704	CID4067	Cancer Epithelial	0.07914438409190698	Bisque	5	7.9144
705	CID4067	Cancer Epithelial	0.066456394896138	Bisque	5	6.6456
706	CID4067	Cancer Epithelial	0.09592401986553302	Bisque	5	9.5924
707	CID4067	Cancer Epithelial	0.11075100463661901	Bisque	5	11.0751
708	CID4067	Cancer Epithelial	0.128036129969972	Bisque	5	12.8036
709	CID4067	Cancer Epithelial	0.09664022940225798	Bisque	5	9.664
710	CID4067	Cancer Epithelial	0.20884363813388301	Bisque	5	20.8844
711	CID4067	Cancer Epithelial	0.077805639226551	Bisque	5	7.7806
712	CID4067	Cancer Epithelial	0.098995525330914	Bisque	5	9.8996
713	CID4067	Cancer Epithelial	0.100604951258823	Bisque	5	10.0605
714	CID4067	Cancer Epithelial	0.101986106361399	Bisque	5	10.1986
715	CID4067	Cancer Epithelial	0.128860798404775	Bisque	5	12.8861
716	CID4067	Cancer Epithelial	0.09408249893629698	Bisque	5	9.4082
717	CID4067	Cancer Epithelial	0.06996181189826803	Bisque	5	6.9962
718	CID4067	Cancer Epithelial	0.08443638173285699	Bisque	5	8.4436
719	CID4067	Cancer Epithelial	0.073680264966994	Bisque	5	7.368
720	CID4067	Cancer Epithelial	0.10687205395269299	Bisque	5	10.6872
721	CID4067	Cancer Epithelial	0.11490805267437	Bisque	5	11.4908
722	CID4067	Cancer Epithelial	0.12230202859529994	Bisque	5	12.2302
723	CID4067	Cancer Epithelial	0.06991522020903	Bisque	5	6.9915
724	CID4067	Cancer Epithelial	0.065464374199541	Bisque	5	6.5464
725	CID4067	Cancer Epithelial	0.09323748522510598	Bisque	5	9.3237
726	CID4067	Cancer Epithelial	0.12455933833159198	Bisque	5	12.4559
727	CID4067	Cancer Epithelial	0.11652989334343099	Bisque	5	11.653
728	CID4067	Cancer Epithelial	0.074137276977529	Bisque	5	7.4137
729	CID4067	Cancer Epithelial	0.097791802016801	Bisque	5	9.7792
730	CID4067	Cancer Epithelial	0.102274470992454	Bisque	5	10.2274
731	CID4067	Cancer Epithelial	0.10237247446615301	Bisque	5	10.2372
732	CID4067	Cancer Epithelial	0.07614666357173898	Bisque	5	7.6147
733	CID4067	Cancer Epithelial	0.069680907217802	Bisque	5	6.9681
734	CID4067	Cancer Epithelial	0.13192595579226002	Bisque	5	13.1926
735	CID4067	Cancer Epithelial	0.076874085851269	Bisque	5	7.6874
736	CID4067	Cancer Epithelial	0.10221691350204902	Bisque	5	10.2217
737	CID4067	Cancer Epithelial	0.13885314426480694	Bisque	5	13.8853
738	CID4067	Cancer Epithelial	0.09682044574017405	Bisque	5	9.682
739	CID4067	Cancer Epithelial	0.081733931319301	Bisque	5	8.1734
740	CID4067	Cancer Epithelial	0.082434888633843	Bisque	5	8.2435
741	CID4067	Cancer Epithelial	0.062010949889307	Bisque	5	6.2011
742	CID4067	Cancer Epithelial	0.074400751269835	Bisque	5	7.4401
743	CID4067	Cancer Epithelial	0.069426872896276	Bisque	5	6.9427
744	CID4067	Cancer Epithelial	0.110336321273022	Bisque	5	11.0336
745	CID4067	Cancer Epithelial	0.11241198663587805	Bisque	5	11.2412
746	CID4067	Cancer Epithelial	0.14577618372824697	Bisque	5	14.5776
747	CID4067	Cancer Epithelial	0.061496272558747	Bisque	5	6.1496
748	CID4067	Cancer Epithelial	0.08506592192774699	Bisque	5	8.5066
749	CID4067	Cancer Epithelial	0.15531197110336298	Bisque	5	15.5312
750	CID4290A	Cancer Epithelial	0.17169127645876103	Bisque	5	17.1691
751	CID4290A	Cancer Epithelial	0.071383023252192	Bisque	5	7.1383
752	CID4290A	Cancer Epithelial	0.17025475079289204	Bisque	5	17.0255
753	CID4290A	Cancer Epithelial	0.38385270012659706	Bisque	5	38.3853
754	CID4290A	Cancer Epithelial	0.46288066842749603	Bisque	5	46.2881
755	CID4290A	Cancer Epithelial	0.08758044322887	Bisque	5	8.758
756	CID4290A	Cancer Epithelial	0.18370674680713	Bisque	5	18.3707
757	CID4290A	Cancer Epithelial	0.48350580281529904	Bisque	5	48.3506
758	CID4290A	Cancer Epithelial	0.2017268619078289	Bisque	5	20.1727
759	CID4290A	Cancer Epithelial	0.7504407771416279	Bisque	5	75.0441
760	CID4290A	Cancer Epithelial	0.29140169055658105	Bisque	5	29.1402
761	CID4290A	Cancer Epithelial	0.35849837386969896	Bisque	5	35.8498
762	CID4290A	Cancer Epithelial	0.408816150328216	Bisque	5	40.8816
763	CID4290A	Cancer Epithelial	0.22413846200597604	Bisque	5	22.4138
764	CID4290A	Cancer Epithelial	0.15105945814316601	Bisque	5	15.1059
765	CID4290A	Cancer Epithelial	0.7098274186521908	Bisque	5	70.9827
766	CID4290A	Cancer Epithelial	0.19972496592524297	Bisque	5	19.9725
767	CID4290A	Cancer Epithelial	0.231997151118278	Bisque	5	23.1997
768	CID4290A	Cancer Epithelial	0.259202059354025	Bisque	5	25.9202
769	CID4290A	Cancer Epithelial	0.237403091679515	Bisque	5	23.7403
770	CID4290A	Cancer Epithelial	0.150438764604444	Bisque	5	15.0439
771	CID4290A	Cancer Epithelial	0.3749334325256981	Bisque	5	37.4933
772	CID4290A	Cancer Epithelial	0.446899704167916	Bisque	5	44.69
773	CID4290A	Cancer Epithelial	0.15055116334721602	Bisque	5	15.0551
774	CID4290A	Cancer Epithelial	0.20447953702707505	Bisque	5	20.448
775	CID4290A	Cancer Epithelial	0.28953712592249004	Bisque	5	28.9537
776	CID4290A	Cancer Epithelial	0.299779309503074	Bisque	5	29.9779
777	CID4290A	Cancer Epithelial	0.296990643421987	Bisque	5	29.6991
778	CID4290A	Cancer Epithelial	0.256724003881378	Bisque	5	25.6724
779	CID4290A	Cancer Epithelial	0.3127725207643699	Bisque	5	31.2773
780	CID4290A	Cancer Epithelial	0.074617331294188	Bisque	5	7.4617
781	CID4290A	Cancer Epithelial	0.22093440656514612	Bisque	5	22.0934
782	CID4290A	Cancer Epithelial	0.2943256306553469	Bisque	5	29.4326
783	CID4290A	Cancer Epithelial	0.13321214679004895	Bisque	5	13.3212
784	CID4290A	Cancer Epithelial	0.360813040164214	Bisque	5	36.0813
785	CID4290A	Cancer Epithelial	0.340621570756276	Bisque	5	34.0622
786	CID4290A	Cancer Epithelial	0.14473682033861607	Bisque	5	14.4737
787	CID4290A	Cancer Epithelial	0.152551847292904	Bisque	5	15.2552
788	CID4290A	Cancer Epithelial	0.23458123095190697	Bisque	5	23.4581
789	CID4290A	Cancer Epithelial	0.20830827646420602	Bisque	5	20.8308
790	CID4290A	Cancer Epithelial	0.26813910876142405	Bisque	5	26.8139
791	CID4290A	Cancer Epithelial	0.22109015230588402	Bisque	5	22.109
792	CID4290A	Cancer Epithelial	0.21608696951658002	Bisque	5	21.6087
793	CID4290A	Cancer Epithelial	0.294848165491495	Bisque	5	29.4848
794	CID4290A	Cancer Epithelial	0.353216728424883	Bisque	5	35.3217
795	CID4290A	Cancer Epithelial	0.16230178162671494	Bisque	5	16.2302
796	CID4290A	Cancer Epithelial	0.30889890833453604	Bisque	5	30.8899
797	CID4290A	Cancer Epithelial	0.43823933291246603	Bisque	5	43.8239
798	CID4290A	Cancer Epithelial	0.231446607237421	Bisque	5	23.1447
799	CID4290A	Cancer Epithelial	0.0649341821156	Bisque	5	6.4934
800	CID4290A	Cancer Epithelial	0.075769863055738	Bisque	5	7.577
801	CID4290A	Cancer Epithelial	0.19786274815821597	Bisque	5	19.7863
802	CID4290A	Cancer Epithelial	0.17940664309297	Bisque	5	17.9407
803	CID4290A	Cancer Epithelial	0.326102676126764	Bisque	5	32.6103
804	CID4290A	Cancer Epithelial	0.18793492109895693	Bisque	5	18.7935
805	CID4290A	Cancer Epithelial	0.428215142144016	Bisque	5	42.8215
806	CID4290A	Cancer Epithelial	0.081385830814469	Bisque	5	8.1386
807	CID4290A	Cancer Epithelial	0.414761806508887	Bisque	5	41.4762
808	CID4290A	Cancer Epithelial	0.10009515987077201	Bisque	5	10.0095
809	CID4290A	Cancer Epithelial	0.313713296276239	Bisque	5	31.3713
810	CID4290A	Cancer Epithelial	0.216941292672992	Bisque	5	21.6941
811	CID4290A	Cancer Epithelial	0.197542732280596	Bisque	5	19.7543
812	CID4290A	Cancer Epithelial	0.3410726308486861	Bisque	5	34.1073
813	CID4290A	Cancer Epithelial	0.32401264151783105	Bisque	5	32.4013
814	CID4290A	Cancer Epithelial	0.253896935350063	Bisque	5	25.3897
815	CID4290A	Cancer Epithelial	0.099236839238684	Bisque	5	9.9237
816	CID4290A	Cancer Epithelial	0.247669219847716	Bisque	5	24.7669
817	CID4290A	Cancer Epithelial	0.16458512470539893	Bisque	5	16.4585
818	CID4290A	Cancer Epithelial	0.22969424764088903	Bisque	5	22.9694
819	CID4290A	Cancer Epithelial	0.442218995438212	Bisque	5	44.2219
820	CID4290A	Cancer Epithelial	0.09047668132246602	Bisque	5	9.0477
821	CID4290A	Cancer Epithelial	0.5077356060385569	Bisque	5	50.7736
822	CID4290A	Cancer Epithelial	0.09715493963933301	Bisque	5	9.7155
823	CID4290A	Cancer Epithelial	0.15788302072431304	Bisque	5	15.7883
824	CID4290A	Cancer Epithelial	0.22566357617817	Bisque	5	22.5664
825	CID4290A	Cancer Epithelial	0.07837673272016	Bisque	5	7.8377
826	CID4290A	Cancer Epithelial	0.396586925702276	Bisque	5	39.6587
827	CID4290A	Cancer Epithelial	0.2754963620372669	Bisque	5	27.5496
828	CID4290A	Cancer Epithelial	0.121827656691732	Bisque	5	12.1828
829	CID4290A	Cancer Epithelial	0.08170459937270598	Bisque	5	8.1705
830	CID4290A	Cancer Epithelial	0.3474360798191221	Bisque	5	34.7436
831	CID4290A	Cancer Epithelial	0.05236521502885999	Bisque	5	5.2365
832	CID4290A	Cancer Epithelial	0.12484665462155599	Bisque	5	12.4847
833	CID4290A	Cancer Epithelial	0.24144241345723	Bisque	5	24.1442
834	CID4290A	Cancer Epithelial	0.185934908086476	Bisque	5	18.5935
835	CID4290A	Cancer Epithelial	0.34307058965625303	Bisque	5	34.3071
836	CID4290A	Cancer Epithelial	0.190317178891722	Bisque	5	19.0317
837	CID4290A	Cancer Epithelial	0.20891098495195898	Bisque	5	20.8911
838	CID4290A	Cancer Epithelial	0.23508621731624002	Bisque	5	23.5086
839	CID4290A	Cancer Epithelial	0.25545948301637605	Bisque	5	25.5459
840	CID4290A	Cancer Epithelial	0.26280350084607396	Bisque	5	26.2804
841	CID4290A	Cancer Epithelial	0.232605519756366	Bisque	5	23.2606
842	CID4290A	Cancer Epithelial	0.0383048964010739	Bisque	5	3.8305
843	CID4290A	Cancer Epithelial	0.29401756537506396	Bisque	5	29.4018
844	CID4290A	Cancer Epithelial	0.286488428746251	Bisque	5	28.6488
845	CID4290A	Cancer Epithelial	0.33832283212297104	Bisque	5	33.8323
846	CID4290A	Cancer Epithelial	0.074166532604895	Bisque	5	7.4167
847	CID4290A	Cancer Epithelial	0.14193400571959802	Bisque	5	14.1934
848	CID4290A	Cancer Epithelial	0.288725094734419	Bisque	5	28.8725
849	CID4290A	Cancer Epithelial	0.321893597431122	Bisque	5	32.1894
850	CID4290A	Cancer Epithelial	0.442052664279291	Bisque	5	44.2053
851	CID4290A	Cancer Epithelial	0.076615964664955	Bisque	5	7.6616
852	CID4290A	Cancer Epithelial	0.07502680947813499	Bisque	5	7.5027
853	CID4290A	Cancer Epithelial	0.12639877346858103	Bisque	5	12.6399
854	CID4290A	Cancer Epithelial	0.5732198161311709	Bisque	5	57.322
855	CID4290A	Cancer Epithelial	0.23099229649846503	Bisque	5	23.0992
856	CID4290A	Cancer Epithelial	0.25530289379549803	Bisque	5	25.5303
857	CID4290A	Cancer Epithelial	0.244332438158803	Bisque	5	24.4332
858	CID4290A	Cancer Epithelial	0.357008955824285	Bisque	5	35.7009
859	CID4290A	Cancer Epithelial	0.109027994859333	Bisque	5	10.9028
860	CID4290A	Cancer Epithelial	0.14389711218995294	Bisque	5	14.3897
861	CID4290A	Cancer Epithelial	0.17182561024753307	Bisque	5	17.1826
862	CID4290A	Cancer Epithelial	0.314104880041899	Bisque	5	31.4105
863	CID4290A	Cancer Epithelial	0.068881997329145	Bisque	5	6.8882
864	CID4290A	Cancer Epithelial	0.19200338476297096	Bisque	5	19.2003
865	CID4290A	Cancer Epithelial	0.355220983275684	Bisque	5	35.5221
866	CID4290A	Cancer Epithelial	0.345950114804908	Bisque	5	34.595
867	CID4290A	Cancer Epithelial	0.28428906008357113	Bisque	5	28.4289
868	CID4290A	Cancer Epithelial	0.320991605428824	Bisque	5	32.0992
869	CID4290A	Cancer Epithelial	0.28993608809146004	Bisque	5	28.9936
870	CID4290A	Cancer Epithelial	0.05912818131343199	Bisque	5	5.9128
871	CID4290A	Cancer Epithelial	0.285736891655723	Bisque	5	28.5737
872	CID4290A	Cancer Epithelial	0.063859591108576	Bisque	5	6.386
873	CID4290A	Cancer Epithelial	0.355123193253117	Bisque	5	35.5123
874	CID4290A	Cancer Epithelial	0.375115257857772	Bisque	5	37.5115
875	CID4290A	Cancer Epithelial	0.66490589790667	Bisque	5	66.4906
876	CID4290A	Cancer Epithelial	0.276970027297137	Bisque	5	27.697
877	CID4290A	Cancer Epithelial	0.273296007536452	Bisque	5	27.3296
878	CID4290A	Cancer Epithelial	0.6370193812905849	Bisque	5	63.7019
879	CID4290A	Cancer Epithelial	0.07818709733334898	Bisque	5	7.8187
880	CID4290A	Cancer Epithelial	0.23610477086736503	Bisque	5	23.6105
881	CID4290A	Cancer Epithelial	0.32796371551438713	Bisque	5	32.7964
882	CID4290A	Cancer Epithelial	0.205574385118515	Bisque	5	20.5574
883	CID4290A	Cancer Epithelial	0.184862003031448	Bisque	5	18.4862
884	CID4290A	Cancer Epithelial	0.285122554877285	Bisque	5	28.5123
885	CID4290A	Cancer Epithelial	0.5043134857591249	Bisque	5	50.4313
886	CID4290A	Cancer Epithelial	0.08592910780088399	Bisque	5	8.5929
887	CID4290A	Cancer Epithelial	0.35604994725003003	Bisque	5	35.605
888	CID4290A	Cancer Epithelial	0.530180904534137	Bisque	5	53.0181
889	CID4290A	Cancer Epithelial	0.15119948790792104	Bisque	5	15.1199
890	CID4290A	Cancer Epithelial	0.23631788313059804	Bisque	5	23.6318
891	CID4290A	Cancer Epithelial	0.17387241711606494	Bisque	5	17.3872
892	CID4290A	Cancer Epithelial	0.071940601050155	Bisque	5	7.1941
893	CID4290A	Cancer Epithelial	0.37043194769190013	Bisque	5	37.0432
894	CID4290A	Cancer Epithelial	0.48117748661604604	Bisque	5	48.1177
895	CID4290A	Cancer Epithelial	0.269628647471208	Bisque	5	26.9629
896	CID4290A	Cancer Epithelial	0.10902348785663098	Bisque	5	10.9023
897	CID4290A	Cancer Epithelial	0.205253174949876	Bisque	5	20.5253
898	CID4290A	Cancer Epithelial	0.29223110700291305	Bisque	5	29.2231
899	CID4290A	Cancer Epithelial	0.465794407265742	Bisque	5	46.5794
900	CID4290A	Cancer Epithelial	0.06093029906534403	Bisque	5	6.093
901	CID4290A	Cancer Epithelial	0.279779456737498	Bisque	5	27.9779
902	CID4290A	Cancer Epithelial	0.123204316807509	Bisque	5	12.3204
903	CID4290A	Cancer Epithelial	0.14695260102127694	Bisque	5	14.6953
904	CID4290A	Cancer Epithelial	0.4550540739768751	Bisque	5	45.5054
905	CID4290A	Cancer Epithelial	0.23061140973115507	Bisque	5	23.0611
906	CID4290A	Cancer Epithelial	0.062637839110724	Bisque	5	6.2638
907	CID4290A	Cancer Epithelial	0.417739923454241	Bisque	5	41.774
908	CID4290A	Cancer Epithelial	0.15861645345869396	Bisque	5	15.8616
909	CID4290A	Cancer Epithelial	0.064109014782419	Bisque	5	6.4109
910	CID4290A	Cancer Epithelial	0.408067729702629	Bisque	5	40.8068
911	CID4290A	Cancer Epithelial	0.156733502994652	Bisque	5	15.6734
912	CID4290A	Cancer Epithelial	0.061706186812038	Bisque	5	6.1706
913	CID4290A	Cancer Epithelial	0.12188076771858401	Bisque	5	12.1881
914	CID4290A	Cancer Epithelial	0.11373897268349602	Bisque	5	11.3739
915	CID4290A	Cancer Epithelial	0.14117774770972402	Bisque	5	14.1178
916	CID4290A	Cancer Epithelial	0.14594558980911398	Bisque	5	14.5946
917	CID4290A	Cancer Epithelial	0.36129654159385494	Bisque	5	36.1297
918	CID4290A	Cancer Epithelial	0.09448815694298494	Bisque	5	9.4488
919	CID4290A	Cancer Epithelial	0.24783770304495195	Bisque	5	24.7838
920	CID4290A	Cancer Epithelial	0.062965697839566	Bisque	5	6.2966
921	CID4290A	Cancer Epithelial	0.19866099502705498	Bisque	5	19.8661
922	CID4290A	Cancer Epithelial	0.13639261719924906	Bisque	5	13.6393
923	CID4290A	Cancer Epithelial	0.130783424128746	Bisque	5	13.0783
924	CID4290A	Cancer Epithelial	0.197880682131857	Bisque	5	19.7881
925	CID4290A	Cancer Epithelial	0.29485979451672195	Bisque	5	29.486
926	CID4290A	Cancer Epithelial	0.11032906687698098	Bisque	5	11.0329
927	CID4290A	Cancer Epithelial	0.10032848297331305	Bisque	5	10.0328
928	CID4290A	Cancer Epithelial	0.237624393644498	Bisque	5	23.7624
929	CID4290A	Cancer Epithelial	0.09088880069491499	Bisque	5	9.0889
930	CID4290A	Cancer Epithelial	0.33921969056606	Bisque	5	33.922
931	CID4290A	Cancer Epithelial	0.319172841276616	Bisque	5	31.9173
932	CID4290A	Cancer Epithelial	0.26794110961698003	Bisque	5	26.7941
933	CID4290A	Cancer Epithelial	0.10777090412759001	Bisque	5	10.7771
934	CID4290A	Cancer Epithelial	0.256141913182068	Bisque	5	25.6142
935	CID4290A	Cancer Epithelial	0.250491675276424	Bisque	5	25.0492
936	CID4290A	Cancer Epithelial	0.13439816821537803	Bisque	5	13.4398
937	CID4290A	Cancer Epithelial	0.23000921158840504	Bisque	5	23.0009
938	CID4290A	Cancer Epithelial	0.18699802499234697	Bisque	5	18.6998
939	CID4290A	Cancer Epithelial	0.18036509139335605	Bisque	5	18.0365
940	CID4290A	Cancer Epithelial	0.456276508233651	Bisque	5	45.6277
941	CID4290A	Cancer Epithelial	0.425389353712348	Bisque	5	42.5389
942	CID4290A	Cancer Epithelial	0.18932194004407504	Bisque	5	18.9322
943	CID4290A	Cancer Epithelial	0.16338708076827896	Bisque	5	16.3387
944	CID4290A	Cancer Epithelial	0.14942546853570604	Bisque	5	14.9425
945	CID4290A	Cancer Epithelial	0.17149480716878307	Bisque	5	17.1495
946	CID4290A	Cancer Epithelial	0.08847339098362399	Bisque	5	8.8473
947	CID4290A	Cancer Epithelial	0.116384074174181	Bisque	5	11.6384
948	CID4290A	Cancer Epithelial	0.29986624580130705	Bisque	5	29.9866
949	CID4290A	Cancer Epithelial	0.341968642383564	Bisque	5	34.1969
950	CID4290A	Cancer Epithelial	0.089663498820746	Bisque	5	8.9663
951	CID4290A	Cancer Epithelial	0.251188505531879	Bisque	5	25.1189
952	CID4290A	Cancer Epithelial	0.29919391609392804	Bisque	5	29.9194
953	CID4290A	Cancer Epithelial	0.3451006246039121	Bisque	5	34.5101
954	CID4290A	Cancer Epithelial	0.09956558889233998	Bisque	5	9.9566
955	CID4290A	Cancer Epithelial	0.319512568273886	Bisque	5	31.9513
956	CID4290A	Cancer Epithelial	0.182385434529224	Bisque	5	18.2385
957	CID4290A	Cancer Epithelial	0.394446485576211	Bisque	5	39.4446
958	CID4290A	Cancer Epithelial	0.10719099960719299	Bisque	5	10.7191
959	CID4290A	Cancer Epithelial	0.11569966674963099	Bisque	5	11.57
960	CID4290A	Cancer Epithelial	0.3962115179991721	Bisque	5	39.6212
961	CID4290A	Cancer Epithelial	0.065949013405249	Bisque	5	6.5949
962	CID4290A	Cancer Epithelial	0.7488923050568299	Bisque	5	74.8892
963	CID4290A	Cancer Epithelial	0.430863923297824	Bisque	5	43.0864
964	CID4290A	Cancer Epithelial	0.181151563866922	Bisque	5	18.1152
965	CID4290A	Cancer Epithelial	0.422189136482563	Bisque	5	42.2189
966	CID4290A	Cancer Epithelial	0.48995565375100797	Bisque	5	48.9956
967	CID4290A	Cancer Epithelial	0.5240092778659009	Bisque	5	52.4009
968	CID4290A	Cancer Epithelial	0.16025980586118804	Bisque	5	16.026
969	CID4290A	Cancer Epithelial	0.37743696049006703	Bisque	5	37.7437
970	CID4290A	Cancer Epithelial	0.39817943810170703	Bisque	5	39.8179
971	CID4290A	Cancer Epithelial	0.061347351924808	Bisque	5	6.1347
972	CID4290A	Cancer Epithelial	0.5207302698048311	Bisque	5	52.073
973	CID4290A	Cancer Epithelial	0.301211508882246	Bisque	5	30.1212
974	CID4290A	Cancer Epithelial	0.438368023649846	Bisque	5	43.8368
975	CID4290A	Cancer Epithelial	0.070358987741173	Bisque	5	7.0359
976	CID4290A	Cancer Epithelial	0.08177732799756	Bisque	5	8.1777
977	CID4290A	Cancer Epithelial	0.291911690986398	Bisque	5	29.1912
978	CID4290A	Cancer Epithelial	0.29733080522612393	Bisque	5	29.7331
979	CID4290A	Cancer Epithelial	0.11446588483046301	Bisque	5	11.4466
980	CID4290A	Cancer Epithelial	0.382147035964219	Bisque	5	38.2147
981	CID4290A	Cancer Epithelial	0.227886185401664	Bisque	5	22.7886
982	CID4290A	Cancer Epithelial	0.12106425547318202	Bisque	5	12.1064
983	CID4290A	Cancer Epithelial	0.27975034976387103	Bisque	5	27.975
984	CID4290A	Cancer Epithelial	0.396759911594066	Bisque	5	39.676
985	CID4290A	Cancer Epithelial	0.257310520422318	Bisque	5	25.7311
986	CID4290A	Cancer Epithelial	0.42225390698416804	Bisque	5	42.2254
987	CID4290A	Cancer Epithelial	0.07656423115410001	Bisque	5	7.6564
988	CID4290A	Cancer Epithelial	0.126217580452609	Bisque	5	12.6218
989	CID4290A	Cancer Epithelial	0.23624773570111107	Bisque	5	23.6248
990	CID4290A	Cancer Epithelial	0.128054828954971	Bisque	5	12.8055
991	CID4290A	Cancer Epithelial	0.4588226711974161	Bisque	5	45.8823
992	CID4290A	Cancer Epithelial	0.19276431751795797	Bisque	5	19.2764
993	CID4290A	Cancer Epithelial	0.2258535076059509	Bisque	5	22.5854
994	CID4290A	Cancer Epithelial	0.28730043154143003	Bisque	5	28.73
995	CID4290A	Cancer Epithelial	0.11348803557955801	Bisque	5	11.3488
996	CID4290A	Cancer Epithelial	0.20706306783552497	Bisque	5	20.7063
997	CID4290A	Cancer Epithelial	0.22105003408125	Bisque	5	22.105
998	CID4290A	Cancer Epithelial	0.37666561436225	Bisque	5	37.6666
999	CID4290A	Cancer Epithelial	0.31662271591717	Bisque	5	31.6623
1000	CID4471	Cancer Epithelial	0.0414280441948012	Bisque	5	4.1428
1001	CID4471	Cancer Epithelial	-0.037718543167357704	Bisque	5	-3.7719
1002	CID4471	Cancer Epithelial	-0.008393241863059203	Bisque	5	-0.8393
1003	CID4471	Cancer Epithelial	0.16099345371693496	Bisque	5	16.0993
1004	CID4471	Cancer Epithelial	0.16311175022443697	Bisque	5	16.3112
1005	CID4471	Cancer Epithelial	-0.0321559094722237	Bisque	5	-3.2156
1006	CID4471	Cancer Epithelial	-0.04110058819565847	Bisque	5	-4.1101
1007	CID4471	Cancer Epithelial	0.01484460413564799	Bisque	5	1.4845
1008	CID4471	Cancer Epithelial	0.010239543798415296	Bisque	5	1.024
1009	CID4471	Cancer Epithelial	0.0015172113175278001	Bisque	5	0.1517
1010	CID4471	Cancer Epithelial	-0.025978622252432103	Bisque	5	-2.5979
1011	CID4471	Cancer Epithelial	0.067377859924598	Bisque	5	6.7378
1012	CID4471	Cancer Epithelial	0.13392959851651198	Bisque	5	13.393
1013	CID4471	Cancer Epithelial	0.079440272780182	Bisque	5	7.944
1014	CID4471	Cancer Epithelial	0.10659966932656699	Bisque	5	10.66
1015	CID4471	Cancer Epithelial	-0.009132176390562602	Bisque	5	-0.9132
1016	CID4471	Cancer Epithelial	0.06106296919015	Bisque	5	6.1063
1017	CID4471	Cancer Epithelial	0.022956126246735292	Bisque	5	2.2956
1018	CID4471	Cancer Epithelial	0.0494813316593693	Bisque	5	4.9481
1019	CID4471	Cancer Epithelial	-0.019100659041962603	Bisque	5	-1.9101
1020	CID4471	Cancer Epithelial	0.151366678901719	Bisque	5	15.1367
1021	CID4471	Cancer Epithelial	0.16176428760515	Bisque	5	16.1764
1022	CID4471	Cancer Epithelial	-0.027334504362497403	Bisque	5	-2.7335
1023	CID4471	Cancer Epithelial	0.19108969602097198	Bisque	5	19.109
1024	CID4471	Cancer Epithelial	0.08072566648287301	Bisque	5	8.0726
1025	CID4471	Cancer Epithelial	-0.020395619738585103	Bisque	5	-2.0396
1026	CID4471	Cancer Epithelial	0.05332748884244999	Bisque	5	5.3327
1027	CID4471	Cancer Epithelial	0.145421355507326	Bisque	5	14.5421
1028	CID4471	Cancer Epithelial	0.0234056973746936	Bisque	5	2.3406
1029	CID4471	Cancer Epithelial	0.12921615493147692	Bisque	5	12.9216
1030	CID4471	Cancer Epithelial	0.19472068709111107	Bisque	5	19.4721
1031	CID4471	Cancer Epithelial	-0.009228195054526704	Bisque	5	-0.9228
1032	CID4471	Cancer Epithelial	0.14366400452443895	Bisque	5	14.3664
1033	CID4471	Cancer Epithelial	0.051839592810338994	Bisque	5	5.184
1034	CID4471	Cancer Epithelial	-0.028871095946822904	Bisque	5	-2.8871
1035	CID4471	Cancer Epithelial	0.13295289936273602	Bisque	5	13.2953
1036	CID4471	Cancer Epithelial	0.12891324999811	Bisque	5	12.8913
1037	CID4471	Cancer Epithelial	0.14003318369913897	Bisque	5	14.0033
1038	CID4471	Cancer Epithelial	0.09045025948815698	Bisque	5	9.045
1039	CID4471	Cancer Epithelial	0.07339678625885403	Bisque	5	7.3397
1040	CID4471	Cancer Epithelial	0.33204407273561504	Bisque	5	33.2044
1041	CID4471	Cancer Epithelial	0.073104056868936	Bisque	5	7.3104
1042	CID4471	Cancer Epithelial	-0.020086782887615104	Bisque	5	-2.0087
1043	CID4471	Cancer Epithelial	0.14460737579001598	Bisque	5	14.4607
1044	CID4471	Cancer Epithelial	0.0196434591828729	Bisque	5	1.9643
1045	CID4471	Cancer Epithelial	0.11149218941350302	Bisque	5	11.1492
1046	CID4471	Cancer Epithelial	0.03998930183600359	Bisque	5	3.9989
1047	CID4471	Cancer Epithelial	0.01826408160601639	Bisque	5	1.8264
1048	CID4471	Cancer Epithelial	-0.036341582009112805	Bisque	5	-3.6342
1049	CID4471	Cancer Epithelial	0.18171040673717198	Bisque	5	18.171
1050	CID4471	Cancer Epithelial	0.10848123813783402	Bisque	5	10.8481
1051	CID4471	Cancer Epithelial	-0.018959559643028704	Bisque	5	-1.896
1052	CID4471	Cancer Epithelial	-0.04547756489843224	Bisque	5	-4.5478
1053	CID4471	Cancer Epithelial	0.231957676590604	Bisque	5	23.1958
1054	CID4471	Cancer Epithelial	0.200630917681415	Bisque	5	20.0631
1055	CID4471	Cancer Epithelial	0.23825698393320005	Bisque	5	23.8257
1056	CID4471	Cancer Epithelial	0.06694107957412403	Bisque	5	6.6941
1057	CID4471	Cancer Epithelial	0.079941975000229	Bisque	5	7.9942
1058	CID4471	Cancer Epithelial	0.267354614598189	Bisque	5	26.7355
1059	CID4471	Cancer Epithelial	0.12288889993101902	Bisque	5	12.2889
1060	CID4471	Cancer Epithelial	0.10028893742056098	Bisque	5	10.0289
1061	CID4471	Cancer Epithelial	0.0014210728992511967	Bisque	5	0.1421
1062	CID4471	Cancer Epithelial	0.007092239729104194	Bisque	5	0.7092
1063	CID4471	Cancer Epithelial	0.006713325760920798	Bisque	5	0.6713
1064	CID4471	Cancer Epithelial	0.14420133063397106	Bisque	5	14.4201
1065	CID4471	Cancer Epithelial	-0.0335119482668402	Bisque	5	-3.3512
1066	CID4471	Cancer Epithelial	0.009271465345224009	Bisque	5	0.9271
1067	CID4471	Cancer Epithelial	0.25383717599461203	Bisque	5	25.3837
1068	CID4471	Cancer Epithelial	0.06890451743394803	Bisque	5	6.8905
1069	CID4471	Cancer Epithelial	0.14299017269311892	Bisque	5	14.299
1070	CID4471	Cancer Epithelial	0.25721334952205605	Bisque	5	25.7213
1071	CID4471	Cancer Epithelial	0.081916418368449	Bisque	5	8.1916
1072	CID4471	Cancer Epithelial	0.23794704719620502	Bisque	5	23.7947
1073	CID4471	Cancer Epithelial	-0.010347876632035506	Bisque	5	-1.0348
1074	CID4471	Cancer Epithelial	0.05782077115709597	Bisque	5	5.7821
1075	CID4471	Cancer Epithelial	0.0436027619366221	Bisque	5	4.3603
1076	CID4471	Cancer Epithelial	-0.012467903174233401	Bisque	5	-1.2468
1077	CID4471	Cancer Epithelial	-0.05	Bisque	5	-5.0
1078	CID4471	Cancer Epithelial	0.19038522325686602	Bisque	5	19.0385
1079	CID4471	Cancer Epithelial	-0.012649245377914002	Bisque	5	-1.2649
1080	CID4471	Cancer Epithelial	0.098522831447913	Bisque	5	9.8523
1081	CID4471	Cancer Epithelial	0.08576269117540701	Bisque	5	8.5763
1082	CID4471	Cancer Epithelial	0.11891894699990398	Bisque	5	11.8919
1083	CID4471	Cancer Epithelial	0.14347516487665501	Bisque	5	14.3475
1084	CID4471	Cancer Epithelial	0.23912704476563001	Bisque	5	23.9127
1085	CID4471	Cancer Epithelial	0.011045743516933097	Bisque	5	1.1046
1086	CID4471	Cancer Epithelial	0.11146086645013902	Bisque	5	11.1461
1087	CID4471	Cancer Epithelial	-0.021283274069982403	Bisque	5	-2.1283
1088	CID4471	Cancer Epithelial	0.26920652850125204	Bisque	5	26.9207
1089	CID4471	Cancer Epithelial	0.020771311079617896	Bisque	5	2.0771
1090	CID4471	Cancer Epithelial	0.18287074029595607	Bisque	5	18.2871
1091	CID4471	Cancer Epithelial	0.067273084544529	Bisque	5	6.7273
1092	CID4471	Cancer Epithelial	0.253667440316221	Bisque	5	25.3667
1093	CID4471	Cancer Epithelial	0.04553556617130229	Bisque	5	4.5536
1094	CID4471	Cancer Epithelial	-0.012214267959996	Bisque	5	-1.2214
1095	CID4471	Cancer Epithelial	0.07371099579495097	Bisque	5	7.3711
1096	CID4471	Cancer Epithelial	0.11979224989848998	Bisque	5	11.9792
1097	CID4471	Cancer Epithelial	0.008511194184164995	Bisque	5	0.8511
1098	CID4471	Cancer Epithelial	0.027704160481021894	Bisque	5	2.7704
1099	CID4471	Cancer Epithelial	0.221230351894236	Bisque	5	22.123
1100	CID4471	Cancer Epithelial	-0.000920770584293705	Bisque	5	-0.0921
1101	CID4471	Cancer Epithelial	0.071541813620895	Bisque	5	7.1542
1102	CID4471	Cancer Epithelial	0.15750079182910398	Bisque	5	15.7501
1103	CID4471	Cancer Epithelial	-0.013319267394146204	Bisque	5	-1.3319
1104	CID4471	Cancer Epithelial	0.06324510427872197	Bisque	5	6.3245
1105	CID4471	Cancer Epithelial	0.4494603217459629	Bisque	5	44.946
1106	CID4471	Cancer Epithelial	-0.039641823619578104	Bisque	5	-3.9642
1107	CID4471	Cancer Epithelial	0.03512708732496389	Bisque	5	3.5127
1108	CID4471	Cancer Epithelial	0.0309691129811573	Bisque	5	3.0969
1109	CID4471	Cancer Epithelial	-0.025056540332320302	Bisque	5	-2.5057
1110	CID4471	Cancer Epithelial	-0.018318472639291206	Bisque	5	-1.8318
1111	CID4471	Cancer Epithelial	0.2046003687335689	Bisque	5	20.46
1112	CID4471	Cancer Epithelial	0.14112300865995298	Bisque	5	14.1123
1113	CID4471	Cancer Epithelial	0.067212277092515	Bisque	5	6.7212
1114	CID4471	Cancer Epithelial	0.3184696271194861	Bisque	5	31.847
1115	CID4471	Cancer Epithelial	-0.0246413815556273	Bisque	5	-2.4641
1116	CID4471	Cancer Epithelial	0.193485413182112	Bisque	5	19.3485
1117	CID4471	Cancer Epithelial	0.127556626192167	Bisque	5	12.7557
1118	CID4471	Cancer Epithelial	0.0442030112339372	Bisque	5	4.4203
1119	CID4471	Cancer Epithelial	0.12496380181123902	Bisque	5	12.4964
1120	CID4471	Cancer Epithelial	0.27278108997708506	Bisque	5	27.2781
1121	CID4471	Cancer Epithelial	-0.026564639664389503	Bisque	5	-2.6565
1122	CID4471	Cancer Epithelial	-0.0329620121099332	Bisque	5	-3.2962
1123	CID4471	Cancer Epithelial	0.051662810037578	Bisque	5	5.1663
1124	CID4471	Cancer Epithelial	0.08611931062354199	Bisque	5	8.6119
1125	CID4471	Cancer Epithelial	0.12258538984744698	Bisque	5	12.2585
1126	CID4471	Cancer Epithelial	0.191993512056702	Bisque	5	19.1994
1127	CID4471	Cancer Epithelial	0.006170972074332898	Bisque	5	0.6171
1128	CID4471	Cancer Epithelial	0.13819723895988106	Bisque	5	13.8197
1129	CID4471	Cancer Epithelial	-0.0139851594145955	Bisque	5	-1.3985
1130	CID4471	Cancer Epithelial	0.12827944795768398	Bisque	5	12.8279
1131	CID4471	Cancer Epithelial	-0.045456493339933096	Bisque	5	-4.5456
1132	CID4471	Cancer Epithelial	-0.013269797018208206	Bisque	5	-1.327
1133	CID4471	Cancer Epithelial	-0.020542969455004004	Bisque	5	-2.0543
1134	CID4471	Cancer Epithelial	0.0240049191488277	Bisque	5	2.4005
1135	CID4471	Cancer Epithelial	0.15929940780275598	Bisque	5	15.9299
1136	CID4471	Cancer Epithelial	-0.019748722785796504	Bisque	5	-1.9749
1137	CID4471	Cancer Epithelial	0.10369251171183701	Bisque	5	10.3693
1138	CID4471	Cancer Epithelial	0.24066936095837704	Bisque	5	24.0669
1139	CID4471	Cancer Epithelial	-0.012821760781987504	Bisque	5	-1.2822
1140	CID4471	Cancer Epithelial	-0.022634608379658902	Bisque	5	-2.2635
1141	CID4471	Cancer Epithelial	0.145146641616879	Bisque	5	14.5147
1142	CID4471	Cancer Epithelial	0.20053626179011902	Bisque	5	20.0536
1143	CID4471	Cancer Epithelial	0.08802609978941998	Bisque	5	8.8026
1144	CID4471	Cancer Epithelial	-0.026936656460470304	Bisque	5	-2.6937
1145	CID4471	Cancer Epithelial	0.004355697742159895	Bisque	5	0.4356
1146	CID4471	Cancer Epithelial	0.21651807495026398	Bisque	5	21.6518
1147	CID4471	Cancer Epithelial	0.103340434053711	Bisque	5	10.334
1148	CID4471	Cancer Epithelial	0.28186119368144613	Bisque	5	28.1861
1149	CID4471	Cancer Epithelial	0.016875100809529503	Bisque	5	1.6875
1150	CID4471	Cancer Epithelial	0.14609809336671697	Bisque	5	14.6098
1151	CID4471	Cancer Epithelial	0.16612976320473	Bisque	5	16.613
1152	CID4471	Cancer Epithelial	0.14550909293762998	Bisque	5	14.5509
1153	CID4471	Cancer Epithelial	0.23664158406589603	Bisque	5	23.6642
1154	CID4471	Cancer Epithelial	0.020216728103224696	Bisque	5	2.0217
1155	CID4471	Cancer Epithelial	-0.041290144835404954	Bisque	5	-4.129
1156	CID4471	Cancer Epithelial	0.09603753975404401	Bisque	5	9.6038
1157	CID4471	Cancer Epithelial	0.168671755494894	Bisque	5	16.8672
1158	CID4471	Cancer Epithelial	0.16895934894015802	Bisque	5	16.8959
1159	CID4471	Cancer Epithelial	-0.006803211571247997	Bisque	5	-0.6803
1160	CID4471	Cancer Epithelial	0.080311738130268	Bisque	5	8.0312
1161	CID4471	Cancer Epithelial	0.006079095760841195	Bisque	5	0.6079
1162	CID4471	Cancer Epithelial	0.058743255200712	Bisque	5	5.8743
1163	CID4471	Cancer Epithelial	0.26831707980881103	Bisque	5	26.8317
1164	CID4471	Cancer Epithelial	0.28387229015765103	Bisque	5	28.3872
1165	CID4471	Cancer Epithelial	0.13509780583534198	Bisque	5	13.5098
1166	CID4471	Cancer Epithelial	0.190752294904024	Bisque	5	19.0752
1167	CID4471	Cancer Epithelial	0.0134349587136368	Bisque	5	1.3435
1168	CID4471	Cancer Epithelial	0.015789981744998197	Bisque	5	1.579
1169	CID4471	Cancer Epithelial	0.106776290578205	Bisque	5	10.6776
1170	CID4471	Cancer Epithelial	0.13199331733702002	Bisque	5	13.1993
1171	CID4471	Cancer Epithelial	0.20441245587406603	Bisque	5	20.4412
1172	CID4471	Cancer Epithelial	0.0464525194896494	Bisque	5	4.6453
1173	CID4471	Cancer Epithelial	0.16224737740899797	Bisque	5	16.2247
1174	CID4471	Cancer Epithelial	0.201693090644248	Bisque	5	20.1693
1175	CID4471	Cancer Epithelial	0.144444695128653	Bisque	5	14.4445
1176	CID4471	Cancer Epithelial	0.12164622699724599	Bisque	5	12.1646
1177	CID4471	Cancer Epithelial	0.32955903166343403	Bisque	5	32.9559
1178	CID4471	Cancer Epithelial	0.2726195984903989	Bisque	5	27.262
1179	CID4471	Cancer Epithelial	0.073593655311519	Bisque	5	7.3594
1180	CID4471	Cancer Epithelial	0.3071774293951789	Bisque	5	30.7177
1181	CID4471	Cancer Epithelial	0.066264463198373	Bisque	5	6.6264
1182	CID4471	Cancer Epithelial	-0.0312898561803061	Bisque	5	-3.129
1183	CID4471	Cancer Epithelial	0.104174802159322	Bisque	5	10.4175
1184	CID4471	Cancer Epithelial	-0.011755511886256904	Bisque	5	-1.1756
1185	CID4471	Cancer Epithelial	0.067258876835346	Bisque	5	6.7259
1186	CID4471	Cancer Epithelial	-0.04249437080756682	Bisque	5	-4.2494
1187	CID4471	Cancer Epithelial	-0.013852374120577306	Bisque	5	-1.3852
1188	CID4471	Cancer Epithelial	0.002929576086706298	Bisque	5	0.293
1189	CID4471	Cancer Epithelial	-0.0040559766116431	Bisque	5	-0.4056
1190	CID4471	Cancer Epithelial	-0.0346867720410126	Bisque	5	-3.4687
1191	CID4471	Cancer Epithelial	0.068118423339237	Bisque	5	6.8118
1192	CID4471	Cancer Epithelial	0.15038086332058398	Bisque	5	15.0381
1193	CID4471	Cancer Epithelial	0.117301045321876	Bisque	5	11.7301
1194	CID4471	Cancer Epithelial	0.06898400655857	Bisque	5	6.8984
1195	CID4471	Cancer Epithelial	-0.0231564075782812	Bisque	5	-2.3156
1196	CID4471	Cancer Epithelial	0.24932386051523503	Bisque	5	24.9324
1197	CID4471	Cancer Epithelial	0.09723884813788498	Bisque	5	9.7239
1198	CID4471	Cancer Epithelial	0.0218565240956633	Bisque	5	2.1857
1199	CID4471	Cancer Epithelial	0.07060502609250698	Bisque	5	7.0605
1200	CID4471	Cancer Epithelial	0.220128376283645	Bisque	5	22.0128
1201	CID4471	Cancer Epithelial	-0.011702892560734604	Bisque	5	-1.1703
1202	CID4471	Cancer Epithelial	0.25909089135867003	Bisque	5	25.9091
1203	CID4471	Cancer Epithelial	0.15476073167570198	Bisque	5	15.4761
1204	CID4471	Cancer Epithelial	0.1486904077031389	Bisque	5	14.869
1205	CID4471	Cancer Epithelial	0.15971450926883807	Bisque	5	15.9715
1206	CID4471	Cancer Epithelial	0.021756391375557696	Bisque	5	2.1756
1207	CID4471	Cancer Epithelial	0.000687154976933696	Bisque	5	0.0687
1208	CID4471	Cancer Epithelial	0.15662841312807002	Bisque	5	15.6628
1209	CID4471	Cancer Epithelial	-0.032287375966570706	Bisque	5	-3.2287
1210	CID4471	Cancer Epithelial	-0.023796471295590604	Bisque	5	-2.3796
1211	CID4471	Cancer Epithelial	-0.017935647995484	Bisque	5	-1.7936
1212	CID4471	Cancer Epithelial	0.17967190856262694	Bisque	5	17.9672
1213	CID4471	Cancer Epithelial	0.10717994689235998	Bisque	5	10.718
1214	CID4471	Cancer Epithelial	0.08229893611437498	Bisque	5	8.2299
1215	CID4471	Cancer Epithelial	0.09496733867623099	Bisque	5	9.4967
1216	CID4471	Cancer Epithelial	-0.018780574608468704	Bisque	5	-1.8781
1217	CID4471	Cancer Epithelial	-0.0205110971323409	Bisque	5	-2.0511
1218	CID4471	Cancer Epithelial	0.0034363569334322983	Bisque	5	0.3436
1219	CID4471	Cancer Epithelial	0.064674368622105	Bisque	5	6.4674
1220	CID4471	Cancer Epithelial	0.10634901403314499	Bisque	5	10.6349
1221	CID4471	Cancer Epithelial	0.30068080971785405	Bisque	5	30.0681
1222	CID4471	Cancer Epithelial	0.0083029603510738	Bisque	5	0.8303
1223	CID4471	Cancer Epithelial	0.058684623019109	Bisque	5	5.8685
1224	CID4471	Cancer Epithelial	-0.04401168813314997	Bisque	5	-4.4012
1225	CID4471	Cancer Epithelial	-0.033228582413342304	Bisque	5	-3.3229
1226	CID4471	Cancer Epithelial	0.11198146672653898	Bisque	5	11.1981
1227	CID4471	Cancer Epithelial	0.15683871231795898	Bisque	5	15.6839
1228	CID4471	Cancer Epithelial	0.11673773381405499	Bisque	5	11.6738
1229	CID4471	Cancer Epithelial	0.0029131848392141974	Bisque	5	0.2913
1230	CID4471	Cancer Epithelial	0.104178102012798	Bisque	5	10.4178
1231	CID4471	Cancer Epithelial	0.205553296391502	Bisque	5	20.5553
1232	CID4471	Cancer Epithelial	0.19441877856145495	Bisque	5	19.4419
1233	CID4471	Cancer Epithelial	-0.016450025822914605	Bisque	5	-1.645
1234	CID4471	Cancer Epithelial	-0.0098892964639739	Bisque	5	-0.9889
1235	CID4471	Cancer Epithelial	0.074008658383212	Bisque	5	7.4009
1236	CID4471	Cancer Epithelial	0.10347053527830201	Bisque	5	10.3471
1237	CID4471	Cancer Epithelial	0.140341742218774	Bisque	5	14.0342
1238	CID4471	Cancer Epithelial	0.045460927992184194	Bisque	5	4.5461
1239	CID4471	Cancer Epithelial	0.005074064818895496	Bisque	5	0.5074
1240	CID4471	Cancer Epithelial	-0.007688502486337102	Bisque	5	-0.7689
1241	CID4471	Cancer Epithelial	0.021741681095387794	Bisque	5	2.1742
1242	CID4471	Cancer Epithelial	-0.029814430590195704	Bisque	5	-2.9814
1243	CID4471	Cancer Epithelial	-0.0044019329239437036	Bisque	5	-0.4402
1244	CID4471	Cancer Epithelial	0.07761103245351501	Bisque	5	7.7611
1245	CID4471	Cancer Epithelial	0.234103943111313	Bisque	5	23.4104
1246	CID4471	Cancer Epithelial	0.005127319973806395	Bisque	5	0.5127
1247	CID4471	Cancer Epithelial	0.0389935712875345	Bisque	5	3.8994
1248	CID4471	Cancer Epithelial	0.004132188715822695	Bisque	5	0.4132
1249	CID4471	Cancer Epithelial	0.133849451686346	Bisque	5	13.3849
1250	CID44971	Cancer Epithelial	0.108481598550963	Bisque	5	10.8482
1251	CID44971	Cancer Epithelial	0.19643961640914798	Bisque	5	19.644
1252	CID44971	Cancer Epithelial	0.18663639622462896	Bisque	5	18.6636
1253	CID44971	Cancer Epithelial	0.13529645901536902	Bisque	5	13.5296
1254	CID44971	Cancer Epithelial	0.19357197692530997	Bisque	5	19.3572
1255	CID44971	Cancer Epithelial	0.183404672517398	Bisque	5	18.3405
1256	CID44971	Cancer Epithelial	0.213551288285308	Bisque	5	21.3551
1257	CID44971	Cancer Epithelial	0.147819718541721	Bisque	5	14.782
1258	CID44971	Cancer Epithelial	0.20215110615668497	Bisque	5	20.2151
1259	CID44971	Cancer Epithelial	0.284392418068918	Bisque	5	28.4392
1260	CID44971	Cancer Epithelial	0.327548072036269	Bisque	5	32.7548
1261	CID44971	Cancer Epithelial	0.06819760256790303	Bisque	5	6.8198
1262	CID44971	Cancer Epithelial	0.298495489132012	Bisque	5	29.8495
1263	CID44971	Cancer Epithelial	0.08072513748550399	Bisque	5	8.0725
1264	CID44971	Cancer Epithelial	0.220895991641737	Bisque	5	22.0896
1265	CID44971	Cancer Epithelial	0.24518114126806106	Bisque	5	24.5181
1266	CID44971	Cancer Epithelial	0.47344571653611295	Bisque	5	47.3446
1267	CID44971	Cancer Epithelial	0.168641837016482	Bisque	5	16.8642
1268	CID44971	Cancer Epithelial	0.24361232431540003	Bisque	5	24.3612
1269	CID44971	Cancer Epithelial	0.18488050410565693	Bisque	5	18.4881
1270	CID44971	Cancer Epithelial	0.28974592121486703	Bisque	5	28.9746
1271	CID44971	Cancer Epithelial	0.4669558973567611	Bisque	5	46.6956
1272	CID44971	Cancer Epithelial	0.032344152209695595	Bisque	5	3.2344
1273	CID44971	Cancer Epithelial	0.20851884914448898	Bisque	5	20.8519
1274	CID44971	Cancer Epithelial	0.087674685893129	Bisque	5	8.7675
1275	CID44971	Cancer Epithelial	0.3747574577712751	Bisque	5	37.4757
1276	CID44971	Cancer Epithelial	0.414015361244548	Bisque	5	41.4015
1277	CID44971	Cancer Epithelial	0.15022048869642401	Bisque	5	15.022
1278	CID44971	Cancer Epithelial	0.05379598502831699	Bisque	5	5.3796
1279	CID44971	Cancer Epithelial	0.25243505214674106	Bisque	5	25.2435
1280	CID44971	Cancer Epithelial	0.10069969237319899	Bisque	5	10.07
1281	CID44971	Cancer Epithelial	0.257349088716319	Bisque	5	25.7349
1282	CID44971	Cancer Epithelial	0.14974570732062104	Bisque	5	14.9746
1283	CID44971	Cancer Epithelial	0.508919438540555	Bisque	5	50.8919
1284	CID44971	Cancer Epithelial	0.079362792214963	Bisque	5	7.9363
1285	CID44971	Cancer Epithelial	0.4763636789604821	Bisque	5	47.6364
1286	CID44971	Cancer Epithelial	0.439759050411063	Bisque	5	43.9759
1287	CID44971	Cancer Epithelial	0.284598214162469	Bisque	5	28.4598
1288	CID44971	Cancer Epithelial	0.14953117371200503	Bisque	5	14.9531
1289	CID44971	Cancer Epithelial	0.324567524533381	Bisque	5	32.4568
1290	CID44971	Cancer Epithelial	0.13146603461745898	Bisque	5	13.1466
1291	CID44971	Cancer Epithelial	0.39039141408096	Bisque	5	39.0391
1292	CID44971	Cancer Epithelial	0.24847728593721302	Bisque	5	24.8477
1293	CID44971	Cancer Epithelial	0.192020909462094	Bisque	5	19.2021
1294	CID44971	Cancer Epithelial	0.163939197540088	Bisque	5	16.3939
1295	CID44971	Cancer Epithelial	0.382555958830661	Bisque	5	38.2556
1296	CID44971	Cancer Epithelial	0.130508121203335	Bisque	5	13.0508
1297	CID44971	Cancer Epithelial	0.142300403682392	Bisque	5	14.23
1298	CID44971	Cancer Epithelial	0.491317563302024	Bisque	5	49.1318
1299	CID44971	Cancer Epithelial	0.07908177968696302	Bisque	5	7.9082
1300	CID44971	Cancer Epithelial	0.267561437218727	Bisque	5	26.7561
1301	CID44971	Cancer Epithelial	0.41168922325468	Bisque	5	41.1689
1302	CID44971	Cancer Epithelial	0.32870063209289	Bisque	5	32.8701
1303	CID44971	Cancer Epithelial	0.14791631979791103	Bisque	5	14.7916
1304	CID44971	Cancer Epithelial	0.09886016208868499	Bisque	5	9.886
1305	CID44971	Cancer Epithelial	0.089790968677685	Bisque	5	8.9791
1306	CID44971	Cancer Epithelial	0.28411738548896803	Bisque	5	28.4117
1307	CID44971	Cancer Epithelial	0.11130902952689999	Bisque	5	11.1309
1308	CID44971	Cancer Epithelial	0.385552321179969	Bisque	5	38.5552
1309	CID44971	Cancer Epithelial	0.214431387425137	Bisque	5	21.4431
1310	CID44971	Cancer Epithelial	0.4254304828625821	Bisque	5	42.543
1311	CID44971	Cancer Epithelial	0.207676613660282	Bisque	5	20.7677
1312	CID44971	Cancer Epithelial	0.28111427781688403	Bisque	5	28.1114
1313	CID44971	Cancer Epithelial	0.10187507718783999	Bisque	5	10.1875
1314	CID44971	Cancer Epithelial	0.421252683341766	Bisque	5	42.1253
1315	CID44971	Cancer Epithelial	0.17591916894099402	Bisque	5	17.5919
1316	CID44971	Cancer Epithelial	0.496603302089982	Bisque	5	49.6603
1317	CID44971	Cancer Epithelial	0.24262231418907299	Bisque	5	24.2622
1318	CID44971	Cancer Epithelial	0.247047643511545	Bisque	5	24.7048
1319	CID44971	Cancer Epithelial	0.16050233116261298	Bisque	5	16.0502
1320	CID44971	Cancer Epithelial	0.416501780070377	Bisque	5	41.6502
1321	CID44971	Cancer Epithelial	0.093605506823088	Bisque	5	9.3606
1322	CID44971	Cancer Epithelial	0.0290019476115551	Bisque	5	2.9002
1323	CID44971	Cancer Epithelial	0.11830960276051301	Bisque	5	11.831
1324	CID44971	Cancer Epithelial	0.17592291821036998	Bisque	5	17.5923
1325	CID44971	Cancer Epithelial	0.43719458686914603	Bisque	5	43.7195
1326	CID44971	Cancer Epithelial	0.24473479018986705	Bisque	5	24.4735
1327	CID44971	Cancer Epithelial	0.065854310039134	Bisque	5	6.5854
1328	CID44971	Cancer Epithelial	0.28510305465619	Bisque	5	28.5103
1329	CID44971	Cancer Epithelial	0.09098716015758805	Bisque	5	9.0987
1330	CID44971	Cancer Epithelial	0.301779954940539	Bisque	5	30.178
1331	CID44971	Cancer Epithelial	0.153481453724576	Bisque	5	15.3481
1332	CID44971	Cancer Epithelial	0.48791694733989394	Bisque	5	48.7917
1333	CID44971	Cancer Epithelial	0.178568417128235	Bisque	5	17.8568
1334	CID44971	Cancer Epithelial	0.09834085481050099	Bisque	5	9.8341
1335	CID44971	Cancer Epithelial	0.24925534752170098	Bisque	5	24.9255
1336	CID44971	Cancer Epithelial	0.06021053632275	Bisque	5	6.0211
1337	CID44971	Cancer Epithelial	0.26346879257836003	Bisque	5	26.3469
1338	CID44971	Cancer Epithelial	0.38767900037071706	Bisque	5	38.7679
1339	CID44971	Cancer Epithelial	0.065650325440574	Bisque	5	6.565
1340	CID44971	Cancer Epithelial	0.448223873106618	Bisque	5	44.8224
1341	CID44971	Cancer Epithelial	0.365101273069536	Bisque	5	36.5101
1342	CID44971	Cancer Epithelial	0.12273775476376299	Bisque	5	12.2738
1343	CID44971	Cancer Epithelial	0.23697366068776698	Bisque	5	23.6974
1344	CID44971	Cancer Epithelial	0.19186980021767297	Bisque	5	19.187
1345	CID44971	Cancer Epithelial	0.450760426842653	Bisque	5	45.076
1346	CID44971	Cancer Epithelial	0.086114781569659	Bisque	5	8.6115
1347	CID44971	Cancer Epithelial	0.055570987154476004	Bisque	5	5.5571
1348	CID44971	Cancer Epithelial	0.05585938777526099	Bisque	5	5.5859
1349	CID44971	Cancer Epithelial	0.07563989841923001	Bisque	5	7.564
1350	CID44971	Cancer Epithelial	0.3867134854243211	Bisque	5	38.6713
1351	CID44971	Cancer Epithelial	0.05240282394524999	Bisque	5	5.2403
1352	CID44971	Cancer Epithelial	0.2061537237117989	Bisque	5	20.6154
1353	CID44971	Cancer Epithelial	0.383447581362081	Bisque	5	38.3448
1354	CID44971	Cancer Epithelial	0.067527775447689	Bisque	5	6.7528
1355	CID44971	Cancer Epithelial	0.3807905284647151	Bisque	5	38.0791
1356	CID44971	Cancer Epithelial	0.16418364024347304	Bisque	5	16.4184
1357	CID44971	Cancer Epithelial	0.228503067032862	Bisque	5	22.8503
1358	CID44971	Cancer Epithelial	0.20415528757450102	Bisque	5	20.4155
1359	CID44971	Cancer Epithelial	0.429859686341423	Bisque	5	42.986
1360	CID44971	Cancer Epithelial	0.23994946609382106	Bisque	5	23.9949
1361	CID44971	Cancer Epithelial	0.123537702973556	Bisque	5	12.3538
1362	CID44971	Cancer Epithelial	0.195397995396267	Bisque	5	19.5398
1363	CID44971	Cancer Epithelial	0.206781542350922	Bisque	5	20.6782
1364	CID44971	Cancer Epithelial	0.28330649865891305	Bisque	5	28.3306
1365	CID44971	Cancer Epithelial	0.15816652838145895	Bisque	5	15.8167
1366	CID44971	Cancer Epithelial	0.316076674775975	Bisque	5	31.6077
1367	CID44971	Cancer Epithelial	0.29600633495599604	Bisque	5	29.6006
1368	CID44971	Cancer Epithelial	0.10340682825618501	Bisque	5	10.3407
1369	CID44971	Cancer Epithelial	0.21687859115688612	Bisque	5	21.6879
1370	CID44971	Cancer Epithelial	0.284666099955571	Bisque	5	28.4666
1371	CID44971	Cancer Epithelial	0.28014708037540303	Bisque	5	28.0147
1372	CID44971	Cancer Epithelial	0.08206496953335905	Bisque	5	8.2065
1373	CID44971	Cancer Epithelial	0.359226566645286	Bisque	5	35.9227
1374	CID44971	Cancer Epithelial	0.29306949240809604	Bisque	5	29.3069
1375	CID44971	Cancer Epithelial	0.6359197931776911	Bisque	5	63.592
1376	CID44971	Cancer Epithelial	0.16856206551700098	Bisque	5	16.8562
1377	CID44971	Cancer Epithelial	0.18365092915847997	Bisque	5	18.3651
1378	CID44971	Cancer Epithelial	0.257968414002867	Bisque	5	25.7968
1379	CID44971	Cancer Epithelial	0.21536424586312203	Bisque	5	21.5364
1380	CID44971	Cancer Epithelial	0.40532255045522503	Bisque	5	40.5323
1381	CID44971	Cancer Epithelial	0.075030646744172	Bisque	5	7.5031
1382	CID44971	Cancer Epithelial	0.16242641610644498	Bisque	5	16.2426
1383	CID44971	Cancer Epithelial	0.13001039358898997	Bisque	5	13.001
1384	CID44971	Cancer Epithelial	0.278407180679297	Bisque	5	27.8407
1385	CID44971	Cancer Epithelial	0.38829798462249504	Bisque	5	38.8298
1386	CID44971	Cancer Epithelial	0.39643846034770713	Bisque	5	39.6438
1387	CID44971	Cancer Epithelial	0.24975073042947898	Bisque	5	24.9751
1388	CID44971	Cancer Epithelial	0.129769812502605	Bisque	5	12.977
1389	CID44971	Cancer Epithelial	0.18300599091495895	Bisque	5	18.3006
1390	CID44971	Cancer Epithelial	0.4181740556545601	Bisque	5	41.8174
1391	CID44971	Cancer Epithelial	0.21501225726475104	Bisque	5	21.5012
1392	CID44971	Cancer Epithelial	0.18359732978162807	Bisque	5	18.3597
1393	CID44971	Cancer Epithelial	0.28789787470633804	Bisque	5	28.7898
1394	CID44971	Cancer Epithelial	0.228767309527646	Bisque	5	22.8767
1395	CID44971	Cancer Epithelial	0.10201612056608499	Bisque	5	10.2016
1396	CID44971	Cancer Epithelial	0.14153140026526506	Bisque	5	14.1531
1397	CID44971	Cancer Epithelial	0.174033712584292	Bisque	5	17.4034
1398	CID44971	Cancer Epithelial	0.11435320520272797	Bisque	5	11.4353
1399	CID44971	Cancer Epithelial	0.31926868437138106	Bisque	5	31.9269
1400	CID44971	Cancer Epithelial	0.458084227603963	Bisque	5	45.8084
1401	CID44971	Cancer Epithelial	0.173079015421301	Bisque	5	17.3079
1402	CID44971	Cancer Epithelial	0.435572334713733	Bisque	5	43.5572
1403	CID44971	Cancer Epithelial	0.144328856314276	Bisque	5	14.4329
1404	CID44971	Cancer Epithelial	0.10348563455414798	Bisque	5	10.3486
1405	CID44971	Cancer Epithelial	0.26596545524185106	Bisque	5	26.5965
1406	CID44971	Cancer Epithelial	0.202315900092911	Bisque	5	20.2316
1407	CID44971	Cancer Epithelial	0.08474230315226199	Bisque	5	8.4742
1408	CID44971	Cancer Epithelial	0.04985606830401179	Bisque	5	4.9856
1409	CID44971	Cancer Epithelial	0.038409182367781694	Bisque	5	3.8409
1410	CID44971	Cancer Epithelial	0.468342221927661	Bisque	5	46.8342
1411	CID44971	Cancer Epithelial	0.380578945891014	Bisque	5	38.0579
1412	CID44971	Cancer Epithelial	0.26196506916547196	Bisque	5	26.1965
1413	CID44971	Cancer Epithelial	0.42489042430865304	Bisque	5	42.489
1414	CID44971	Cancer Epithelial	0.344755055621954	Bisque	5	34.4755
1415	CID44971	Cancer Epithelial	0.389352791645695	Bisque	5	38.9353
1416	CID44971	Cancer Epithelial	0.36577726748366496	Bisque	5	36.5777
1417	CID44971	Cancer Epithelial	0.14418672570153696	Bisque	5	14.4187
1418	CID44971	Cancer Epithelial	0.0389862963966313	Bisque	5	3.8986
1419	CID44971	Cancer Epithelial	0.20113494909996	Bisque	5	20.1135
1420	CID44971	Cancer Epithelial	0.308911987025175	Bisque	5	30.8912
1421	CID44971	Cancer Epithelial	0.33052172185565803	Bisque	5	33.0522
1422	CID44971	Cancer Epithelial	0.6679416975657941	Bisque	5	66.7942
1423	CID44971	Cancer Epithelial	0.30315543451339605	Bisque	5	30.3155
1424	CID44971	Cancer Epithelial	0.29779377340894103	Bisque	5	29.7794
1425	CID44971	Cancer Epithelial	0.34072117324882	Bisque	5	34.0721
1426	CID44971	Cancer Epithelial	0.14050318009894697	Bisque	5	14.0503
1427	CID44971	Cancer Epithelial	0.156782996842316	Bisque	5	15.6783
1428	CID44971	Cancer Epithelial	0.3512490761355511	Bisque	5	35.1249
1429	CID44971	Cancer Epithelial	0.16383728405665804	Bisque	5	16.3837
1430	CID44971	Cancer Epithelial	0.093723182597912	Bisque	5	9.3723
1431	CID44971	Cancer Epithelial	0.12912143893016392	Bisque	5	12.9121
1432	CID44971	Cancer Epithelial	0.14997106035354402	Bisque	5	14.9971
1433	CID44971	Cancer Epithelial	0.5440750416112718	Bisque	5	54.4075
1434	CID44971	Cancer Epithelial	0.22762589498613	Bisque	5	22.7626
1435	CID44971	Cancer Epithelial	0.20930612053778003	Bisque	5	20.9306
1436	CID44971	Cancer Epithelial	0.11781753083501599	Bisque	5	11.7818
1437	CID44971	Cancer Epithelial	0.17176907457327695	Bisque	5	17.1769
1438	CID44971	Cancer Epithelial	0.10093065281803194	Bisque	5	10.0931
1439	CID44971	Cancer Epithelial	0.135195510973121	Bisque	5	13.5196
1440	CID44971	Cancer Epithelial	0.10571408495091698	Bisque	5	10.5714
1441	CID44971	Cancer Epithelial	0.15186788205644197	Bisque	5	15.1868
1442	CID44971	Cancer Epithelial	0.07543271668320099	Bisque	5	7.5433
1443	CID44971	Cancer Epithelial	0.332953783041485	Bisque	5	33.2954
1444	CID44971	Cancer Epithelial	0.031055521964653193	Bisque	5	3.1056
1445	CID44971	Cancer Epithelial	0.021912911302728197	Bisque	5	2.1913
1446	CID44971	Cancer Epithelial	0.090634576576289	Bisque	5	9.0635
1447	CID44971	Cancer Epithelial	0.074082870944238	Bisque	5	7.4083
1448	CID44971	Cancer Epithelial	0.21528763656059602	Bisque	5	21.5288
1449	CID44971	Cancer Epithelial	0.439556205133894	Bisque	5	43.9556
1450	CID44971	Cancer Epithelial	0.365593911072744	Bisque	5	36.5594
1451	CID44971	Cancer Epithelial	0.374652032163263	Bisque	5	37.4652
1452	CID44971	Cancer Epithelial	0.207207678488727	Bisque	5	20.7208
1453	CID44971	Cancer Epithelial	0.27310160614964507	Bisque	5	27.3102
1454	CID44971	Cancer Epithelial	0.33818017913317505	Bisque	5	33.818
1455	CID44971	Cancer Epithelial	0.08531770411090998	Bisque	5	8.5318
1456	CID44971	Cancer Epithelial	0.23348854490536602	Bisque	5	23.3489
1457	CID44971	Cancer Epithelial	0.087113428077972	Bisque	5	8.7113
1458	CID44971	Cancer Epithelial	0.095277706768653	Bisque	5	9.5278
1459	CID44971	Cancer Epithelial	0.36046729714082	Bisque	5	36.0467
1460	CID44971	Cancer Epithelial	0.26432667507588503	Bisque	5	26.4327
1461	CID44971	Cancer Epithelial	0.17348951606331398	Bisque	5	17.349
1462	CID44971	Cancer Epithelial	0.171800628641892	Bisque	5	17.1801
1463	CID44971	Cancer Epithelial	0.17989823866746002	Bisque	5	17.9898
1464	CID44971	Cancer Epithelial	0.150361334008063	Bisque	5	15.0361
1465	CID44971	Cancer Epithelial	0.2875463815219509	Bisque	5	28.7546
1466	CID44971	Cancer Epithelial	0.074876782730407	Bisque	5	7.4877
1467	CID44971	Cancer Epithelial	0.34044639319891	Bisque	5	34.0446
1468	CID44971	Cancer Epithelial	0.332278194724354	Bisque	5	33.2278
1469	CID44971	Cancer Epithelial	0.09471106839222197	Bisque	5	9.4711
1470	CID44971	Cancer Epithelial	0.27470866821941403	Bisque	5	27.4709
1471	CID44971	Cancer Epithelial	0.38779204246273496	Bisque	5	38.7792
1472	CID44971	Cancer Epithelial	0.12402067343842994	Bisque	5	12.4021
1473	CID44971	Cancer Epithelial	0.22013807064188506	Bisque	5	22.0138
1474	CID44971	Cancer Epithelial	0.18035530351668494	Bisque	5	18.0355
1475	CID44971	Cancer Epithelial	0.2894031148046609	Bisque	5	28.9403
1476	CID44971	Cancer Epithelial	0.21809571748540396	Bisque	5	21.8096
1477	CID44971	Cancer Epithelial	0.18890311338036103	Bisque	5	18.8903
1478	CID44971	Cancer Epithelial	0.17481444519399902	Bisque	5	17.4814
1479	CID44971	Cancer Epithelial	0.357045857908635	Bisque	5	35.7046
1480	CID44971	Cancer Epithelial	0.067639679390713	Bisque	5	6.764
1481	CID44971	Cancer Epithelial	0.22967680276088898	Bisque	5	22.9677
1482	CID44971	Cancer Epithelial	0.13062243451506705	Bisque	5	13.0622
1483	CID44971	Cancer Epithelial	0.18618419418516607	Bisque	5	18.6184
1484	CID44971	Cancer Epithelial	0.33041638430085	Bisque	5	33.0416
1485	CID44971	Cancer Epithelial	0.130275583928061	Bisque	5	13.0276
1486	CID44971	Cancer Epithelial	0.074153399581394	Bisque	5	7.4153
1487	CID44971	Cancer Epithelial	0.08481980548681699	Bisque	5	8.482
1488	CID44971	Cancer Epithelial	0.227310741239177	Bisque	5	22.7311
1489	CID44971	Cancer Epithelial	0.18290877385837906	Bisque	5	18.2909
1490	CID44971	Cancer Epithelial	0.195219763752774	Bisque	5	19.522
1491	CID44971	Cancer Epithelial	0.18826240476692102	Bisque	5	18.8262
1492	CID44971	Cancer Epithelial	0.30774495068148605	Bisque	5	30.7745
1493	CID44971	Cancer Epithelial	0.085238214083818	Bisque	5	8.5238
1494	CID44971	Cancer Epithelial	0.3434678476182821	Bisque	5	34.3468
1495	CID44971	Cancer Epithelial	0.40423178545953303	Bisque	5	40.4232
1496	CID44971	Cancer Epithelial	0.13595024173146197	Bisque	5	13.595
1497	CID44971	Cancer Epithelial	0.327312058963261	Bisque	5	32.7312
1498	CID44971	Cancer Epithelial	0.16524243103381497	Bisque	5	16.5242
1499	CID44971	Cancer Epithelial	0.22557270785446804	Bisque	5	22.5573
1500	CID4515	Cancer Epithelial	0.14638683067482	Bisque	5	14.6387
1501	CID4515	Cancer Epithelial	0.184087865233738	Bisque	5	18.4088
1502	CID4515	Cancer Epithelial	0.130823314297422	Bisque	5	13.0823
1503	CID4515	Cancer Epithelial	0.268773813902114	Bisque	5	26.8774
1504	CID4515	Cancer Epithelial	0.12035594407405499	Bisque	5	12.0356
1505	CID4515	Cancer Epithelial	0.062579081039342	Bisque	5	6.2579
1506	CID4515	Cancer Epithelial	0.269739489581428	Bisque	5	26.9739
1507	CID4515	Cancer Epithelial	0.15481446992056602	Bisque	5	15.4814
1508	CID4515	Cancer Epithelial	0.267616404388914	Bisque	5	26.7616
1509	CID4515	Cancer Epithelial	0.22964810428587396	Bisque	5	22.9648
1510	CID4515	Cancer Epithelial	0.25133941344703803	Bisque	5	25.1339
1511	CID4515	Cancer Epithelial	0.29666658496340204	Bisque	5	29.6667
1512	CID4515	Cancer Epithelial	0.187214195968668	Bisque	5	18.7214
1513	CID4515	Cancer Epithelial	0.305881300705468	Bisque	5	30.5881
1514	CID4515	Cancer Epithelial	0.125445488616311	Bisque	5	12.5445
1515	CID4515	Cancer Epithelial	0.255887624286498	Bisque	5	25.5888
1516	CID4515	Cancer Epithelial	0.22154823594218304	Bisque	5	22.1548
1517	CID4515	Cancer Epithelial	0.14903553899478306	Bisque	5	14.9036
1518	CID4515	Cancer Epithelial	0.10469571696568898	Bisque	5	10.4696
1519	CID4515	Cancer Epithelial	0.066425348753394	Bisque	5	6.6425
1520	CID4515	Cancer Epithelial	0.15968935625467007	Bisque	5	15.9689
1521	CID4515	Cancer Epithelial	0.30888170949436106	Bisque	5	30.8882
1522	CID4515	Cancer Epithelial	0.064774115583843	Bisque	5	6.4774
1523	CID4515	Cancer Epithelial	0.556306336673297	Bisque	5	55.6306
1524	CID4515	Cancer Epithelial	0.33783197596945297	Bisque	5	33.7832
1525	CID4515	Cancer Epithelial	0.30981482056566	Bisque	5	30.9815
1526	CID4515	Cancer Epithelial	0.32074604645843	Bisque	5	32.0746
1527	CID4515	Cancer Epithelial	0.16129294411107797	Bisque	5	16.1293
1528	CID4515	Cancer Epithelial	0.14014802953091698	Bisque	5	14.0148
1529	CID4515	Cancer Epithelial	0.418827684125976	Bisque	5	41.8828
1530	CID4515	Cancer Epithelial	0.489895525384158	Bisque	5	48.9896
1531	CID4515	Cancer Epithelial	0.295651226964441	Bisque	5	29.5651
1532	CID4515	Cancer Epithelial	0.18162080621257998	Bisque	5	18.1621
1533	CID4515	Cancer Epithelial	0.17081653546361197	Bisque	5	17.0817
1534	CID4515	Cancer Epithelial	0.13215653408219602	Bisque	5	13.2157
1535	CID4515	Cancer Epithelial	0.39216033510422094	Bisque	5	39.216
1536	CID4515	Cancer Epithelial	0.12664039486699996	Bisque	5	12.664
1537	CID4515	Cancer Epithelial	0.522519232325348	Bisque	5	52.2519
1538	CID4515	Cancer Epithelial	0.3758614930752701	Bisque	5	37.5861
1539	CID4515	Cancer Epithelial	0.25203378261365006	Bisque	5	25.2034
1540	CID4515	Cancer Epithelial	0.055504561513638	Bisque	5	5.5505
1541	CID4515	Cancer Epithelial	0.18608923265260507	Bisque	5	18.6089
1542	CID4515	Cancer Epithelial	0.139295142068042	Bisque	5	13.9295
1543	CID4515	Cancer Epithelial	0.25468152696547997	Bisque	5	25.4682
1544	CID4515	Cancer Epithelial	0.36217050739886897	Bisque	5	36.2171
1545	CID4515	Cancer Epithelial	0.12443323062887805	Bisque	5	12.4433
1546	CID4515	Cancer Epithelial	0.3046128605902949	Bisque	5	30.4613
1547	CID4515	Cancer Epithelial	0.072660361521437	Bisque	5	7.266
1548	CID4515	Cancer Epithelial	0.155949442307332	Bisque	5	15.5949
1549	CID4515	Cancer Epithelial	0.10787190746323401	Bisque	5	10.7872
1550	CID4515	Cancer Epithelial	0.160894724747835	Bisque	5	16.0895
1551	CID4515	Cancer Epithelial	0.067228223801604	Bisque	5	6.7228
1552	CID4515	Cancer Epithelial	0.160930867947486	Bisque	5	16.0931
1553	CID4515	Cancer Epithelial	0.334749858941895	Bisque	5	33.475
1554	CID4515	Cancer Epithelial	0.34131910965390705	Bisque	5	34.1319
1555	CID4515	Cancer Epithelial	0.16629822747845002	Bisque	5	16.6298
1556	CID4515	Cancer Epithelial	0.06751002693799099	Bisque	5	6.751
1557	CID4515	Cancer Epithelial	0.10455375884170999	Bisque	5	10.4554
1558	CID4515	Cancer Epithelial	0.059715631179004997	Bisque	5	5.9716
1559	CID4515	Cancer Epithelial	0.18313776581921104	Bisque	5	18.3138
1560	CID4515	Cancer Epithelial	0.078996244886627	Bisque	5	7.8996
1561	CID4515	Cancer Epithelial	0.227957106297357	Bisque	5	22.7957
1562	CID4515	Cancer Epithelial	0.107884245390536	Bisque	5	10.7884
1563	CID4515	Cancer Epithelial	0.15793362387399001	Bisque	5	15.7934
1564	CID4515	Cancer Epithelial	0.15034168025754602	Bisque	5	15.0342
1565	CID4515	Cancer Epithelial	0.12591307763928	Bisque	5	12.5913
1566	CID4515	Cancer Epithelial	0.06786191293959899	Bisque	5	6.7862
1567	CID4515	Cancer Epithelial	0.3295481525322361	Bisque	5	32.9548
1568	CID4515	Cancer Epithelial	0.27875852840102006	Bisque	5	27.8759
1569	CID4515	Cancer Epithelial	0.250968113035987	Bisque	5	25.0968
1570	CID4515	Cancer Epithelial	0.18276819264356398	Bisque	5	18.2768
1571	CID4515	Cancer Epithelial	0.229313324487171	Bisque	5	22.9313
1572	CID4515	Cancer Epithelial	0.069862231216321	Bisque	5	6.9862
1573	CID4515	Cancer Epithelial	0.282800492824526	Bisque	5	28.28
1574	CID4515	Cancer Epithelial	0.351378982306012	Bisque	5	35.1379
1575	CID4515	Cancer Epithelial	0.336354431811897	Bisque	5	33.6354
1576	CID4515	Cancer Epithelial	0.393370378853744	Bisque	5	39.337
1577	CID4515	Cancer Epithelial	0.5188188128929561	Bisque	5	51.8819
1578	CID4515	Cancer Epithelial	0.30719631334332304	Bisque	5	30.7196
1579	CID4515	Cancer Epithelial	0.584670349126425	Bisque	5	58.467
1580	CID4515	Cancer Epithelial	0.16729821668608696	Bisque	5	16.7298
1581	CID4515	Cancer Epithelial	0.355060679048829	Bisque	5	35.5061
1582	CID4515	Cancer Epithelial	0.062457222900272	Bisque	5	6.2457
1583	CID4515	Cancer Epithelial	0.3086091433395129	Bisque	5	30.8609
1584	CID4515	Cancer Epithelial	0.415883129548742	Bisque	5	41.5883
1585	CID4515	Cancer Epithelial	0.056332912657815995	Bisque	5	5.6333
1586	CID4515	Cancer Epithelial	0.263835884871557	Bisque	5	26.3836
1587	CID4515	Cancer Epithelial	0.20252484249754704	Bisque	5	20.2525
1588	CID4515	Cancer Epithelial	0.16110776936055898	Bisque	5	16.1108
1589	CID4515	Cancer Epithelial	0.06186070665068598	Bisque	5	6.1861
1590	CID4515	Cancer Epithelial	0.066852151374147	Bisque	5	6.6852
1591	CID4515	Cancer Epithelial	0.075105136887594	Bisque	5	7.5105
1592	CID4515	Cancer Epithelial	0.14471681073889597	Bisque	5	14.4717
1593	CID4515	Cancer Epithelial	0.15133780760020699	Bisque	5	15.1338
1594	CID4515	Cancer Epithelial	0.130483206149499	Bisque	5	13.0483
1595	CID4515	Cancer Epithelial	0.061193676346223	Bisque	5	6.1194
1596	CID4515	Cancer Epithelial	0.10912437287851502	Bisque	5	10.9124
1597	CID4515	Cancer Epithelial	0.21855010728941004	Bisque	5	21.855
1598	CID4515	Cancer Epithelial	0.331848764024639	Bisque	5	33.1849
1599	CID4515	Cancer Epithelial	0.19880968323264997	Bisque	5	19.881
1600	CID4515	Cancer Epithelial	0.24900972667938204	Bisque	5	24.901
1601	CID4515	Cancer Epithelial	0.247158105095243	Bisque	5	24.7158
1602	CID4515	Cancer Epithelial	0.09181674544084499	Bisque	5	9.1817
1603	CID4515	Cancer Epithelial	0.37860515429502506	Bisque	5	37.8605
1604	CID4515	Cancer Epithelial	0.074230784760231	Bisque	5	7.4231
1605	CID4515	Cancer Epithelial	0.45219823863944003	Bisque	5	45.2198
1606	CID4515	Cancer Epithelial	0.09559318623665801	Bisque	5	9.5593
1607	CID4515	Cancer Epithelial	0.124748556403854	Bisque	5	12.4749
1608	CID4515	Cancer Epithelial	0.06623897246728999	Bisque	5	6.6239
1609	CID4515	Cancer Epithelial	0.07599544590317801	Bisque	5	7.5995
1610	CID4515	Cancer Epithelial	0.18527528428351503	Bisque	5	18.5275
1611	CID4515	Cancer Epithelial	0.22483559741333897	Bisque	5	22.4836
1612	CID4515	Cancer Epithelial	0.09191003968802898	Bisque	5	9.191
1613	CID4515	Cancer Epithelial	0.06422601286853599	Bisque	5	6.4226
1614	CID4515	Cancer Epithelial	0.3072007327634489	Bisque	5	30.7201
1615	CID4515	Cancer Epithelial	0.10792026563286901	Bisque	5	10.792
1616	CID4515	Cancer Epithelial	0.146043866449163	Bisque	5	14.6044
1617	CID4515	Cancer Epithelial	0.287011214334407	Bisque	5	28.7011
1618	CID4515	Cancer Epithelial	0.269439150509438	Bisque	5	26.9439
1619	CID4515	Cancer Epithelial	0.267420595580169	Bisque	5	26.7421
1620	CID4515	Cancer Epithelial	0.06177232246610599	Bisque	5	6.1772
1621	CID4515	Cancer Epithelial	0.21883554427219298	Bisque	5	21.8836
1622	CID4515	Cancer Epithelial	0.06561771826496302	Bisque	5	6.5618
1623	CID4515	Cancer Epithelial	0.2990947947878469	Bisque	5	29.9095
1624	CID4515	Cancer Epithelial	0.18166263547776007	Bisque	5	18.1663
1625	CID4515	Cancer Epithelial	0.48266194711181803	Bisque	5	48.2662
1626	CID4515	Cancer Epithelial	0.27044137136192203	Bisque	5	27.0441
1627	CID4515	Cancer Epithelial	0.299708715964538	Bisque	5	29.9709
1628	CID4515	Cancer Epithelial	0.154418518449065	Bisque	5	15.4419
1629	CID4515	Cancer Epithelial	0.21177423215645202	Bisque	5	21.1774
1630	CID4515	Cancer Epithelial	0.19523394090436302	Bisque	5	19.5234
1631	CID4515	Cancer Epithelial	0.08177296912886699	Bisque	5	8.1773
1632	CID4515	Cancer Epithelial	0.188578441496085	Bisque	5	18.8578
1633	CID4515	Cancer Epithelial	0.07949557942370301	Bisque	5	7.9496
1634	CID4515	Cancer Epithelial	0.203271637063068	Bisque	5	20.3272
1635	CID4515	Cancer Epithelial	0.08817424191062302	Bisque	5	8.8174
1636	CID4515	Cancer Epithelial	0.08499099206191	Bisque	5	8.4991
1637	CID4515	Cancer Epithelial	0.26344957333038105	Bisque	5	26.345
1638	CID4515	Cancer Epithelial	0.312186131992733	Bisque	5	31.2186
1639	CID4515	Cancer Epithelial	0.124287803750549	Bisque	5	12.4288
1640	CID4515	Cancer Epithelial	0.27330466471670195	Bisque	5	27.3305
1641	CID4515	Cancer Epithelial	0.14205048298592	Bisque	5	14.205
1642	CID4515	Cancer Epithelial	0.12287761751613598	Bisque	5	12.2878
1643	CID4515	Cancer Epithelial	0.416869218854297	Bisque	5	41.6869
1644	CID4515	Cancer Epithelial	0.19784444865983103	Bisque	5	19.7844
1645	CID4515	Cancer Epithelial	0.300072101817258	Bisque	5	30.0072
1646	CID4515	Cancer Epithelial	0.18186255522589007	Bisque	5	18.1863
1647	CID4515	Cancer Epithelial	0.392557249679581	Bisque	5	39.2557
1648	CID4515	Cancer Epithelial	0.374413553989653	Bisque	5	37.4414
1649	CID4515	Cancer Epithelial	0.22418246092925803	Bisque	5	22.4182
1650	CID4515	Cancer Epithelial	0.112315186824415	Bisque	5	11.2315
1651	CID4515	Cancer Epithelial	0.09945036469515699	Bisque	5	9.945
1652	CID4515	Cancer Epithelial	0.3554478205996379	Bisque	5	35.5448
1653	CID4515	Cancer Epithelial	0.133681881017153	Bisque	5	13.3682
1654	CID4515	Cancer Epithelial	0.266798186124467	Bisque	5	26.6798
1655	CID4515	Cancer Epithelial	0.09022217497936098	Bisque	5	9.0222
1656	CID4515	Cancer Epithelial	0.092573476381263	Bisque	5	9.2573
1657	CID4515	Cancer Epithelial	0.238939943408017	Bisque	5	23.894
1658	CID4515	Cancer Epithelial	0.444038426825128	Bisque	5	44.4038
1659	CID4515	Cancer Epithelial	0.061506070880596994	Bisque	5	6.1506
1660	CID4515	Cancer Epithelial	0.363563706124673	Bisque	5	36.3564
1661	CID4515	Cancer Epithelial	0.12420421586492598	Bisque	5	12.4204
1662	CID4515	Cancer Epithelial	0.275283449580007	Bisque	5	27.5283
1663	CID4515	Cancer Epithelial	0.073836952123147	Bisque	5	7.3837
1664	CID4515	Cancer Epithelial	0.146188004151314	Bisque	5	14.6188
1665	CID4515	Cancer Epithelial	0.08700283473431099	Bisque	5	8.7003
1666	CID4515	Cancer Epithelial	0.301680920217551	Bisque	5	30.1681
1667	CID4515	Cancer Epithelial	0.122099891960268	Bisque	5	12.21
1668	CID4515	Cancer Epithelial	0.26797617909045196	Bisque	5	26.7976
1669	CID4515	Cancer Epithelial	0.086467816992758	Bisque	5	8.6468
1670	CID4515	Cancer Epithelial	0.309535082892516	Bisque	5	30.9535
1671	CID4515	Cancer Epithelial	0.14049395285827	Bisque	5	14.0494
1672	CID4515	Cancer Epithelial	0.37857893382342506	Bisque	5	37.8579
1673	CID4515	Cancer Epithelial	0.23180885984934302	Bisque	5	23.1809
1674	CID4515	Cancer Epithelial	0.09823678985001298	Bisque	5	9.8237
1675	CID4515	Cancer Epithelial	0.446306275097399	Bisque	5	44.6306
1676	CID4515	Cancer Epithelial	0.21446818726844397	Bisque	5	21.4468
1677	CID4515	Cancer Epithelial	0.11457993683281399	Bisque	5	11.458
1678	CID4515	Cancer Epithelial	0.13139060504022798	Bisque	5	13.1391
1679	CID4515	Cancer Epithelial	0.09055500909021201	Bisque	5	9.0555
1680	CID4515	Cancer Epithelial	0.56159070850719	Bisque	5	56.1591
1681	CID4515	Cancer Epithelial	0.30065095065920006	Bisque	5	30.0651
1682	CID4515	Cancer Epithelial	0.232911153335227	Bisque	5	23.2911
1683	CID4515	Cancer Epithelial	0.21817977637248404	Bisque	5	21.818
1684	CID4515	Cancer Epithelial	0.31010286457723	Bisque	5	31.0103
1685	CID4515	Cancer Epithelial	0.11066214935324802	Bisque	5	11.0662
1686	CID4515	Cancer Epithelial	0.17894962158733302	Bisque	5	17.895
1687	CID4515	Cancer Epithelial	0.09543668307122304	Bisque	5	9.5437
1688	CID4515	Cancer Epithelial	0.09298402045967598	Bisque	5	9.2984
1689	CID4515	Cancer Epithelial	0.15746335129648198	Bisque	5	15.7463
1690	CID4515	Cancer Epithelial	0.13828952833672303	Bisque	5	13.829
1691	CID4515	Cancer Epithelial	0.25681964592878004	Bisque	5	25.682
1692	CID4515	Cancer Epithelial	0.07951369953814098	Bisque	5	7.9514
1693	CID4515	Cancer Epithelial	0.099925308172595	Bisque	5	9.9925
1694	CID4515	Cancer Epithelial	0.37456150798694	Bisque	5	37.4562
1695	CID4515	Cancer Epithelial	0.11746271547090399	Bisque	5	11.7463
1696	CID4515	Cancer Epithelial	0.25814465522230395	Bisque	5	25.8145
1697	CID4515	Cancer Epithelial	0.30128492161707604	Bisque	5	30.1285
1698	CID4515	Cancer Epithelial	0.23698873673279802	Bisque	5	23.6989
1699	CID4515	Cancer Epithelial	0.15721779904823396	Bisque	5	15.7218
1700	CID4515	Cancer Epithelial	0.406839161184453	Bisque	5	40.6839
1701	CID4515	Cancer Epithelial	0.25666570954264	Bisque	5	25.6666
1702	CID4515	Cancer Epithelial	0.10291085064107801	Bisque	5	10.2911
1703	CID4515	Cancer Epithelial	0.07749362744151701	Bisque	5	7.7494
1704	CID4515	Cancer Epithelial	0.14264222330134102	Bisque	5	14.2642
1705	CID4515	Cancer Epithelial	0.058151155977912	Bisque	5	5.8151
1706	CID4515	Cancer Epithelial	0.085290618932902	Bisque	5	8.5291
1707	CID4515	Cancer Epithelial	0.21187253092756497	Bisque	5	21.1873
1708	CID4515	Cancer Epithelial	0.13979790873461206	Bisque	5	13.9798
1709	CID4515	Cancer Epithelial	0.128878121634797	Bisque	5	12.8878
1710	CID4515	Cancer Epithelial	0.086539743516359	Bisque	5	8.654
1711	CID4515	Cancer Epithelial	0.343890424943747	Bisque	5	34.389
1712	CID4515	Cancer Epithelial	0.3200363211413	Bisque	5	32.0036
1713	CID4515	Cancer Epithelial	0.07860555060446998	Bisque	5	7.8606
1714	CID4515	Cancer Epithelial	0.247314334261584	Bisque	5	24.7314
1715	CID4515	Cancer Epithelial	0.324667253959996	Bisque	5	32.4667
1716	CID4515	Cancer Epithelial	0.37978864753123903	Bisque	5	37.9789
1717	CID4515	Cancer Epithelial	0.19971446432714002	Bisque	5	19.9714
1718	CID4515	Cancer Epithelial	0.067709437772498	Bisque	5	6.7709
1719	CID4515	Cancer Epithelial	0.3436663873583301	Bisque	5	34.3666
1720	CID4515	Cancer Epithelial	0.16400352827883502	Bisque	5	16.4004
1721	CID4515	Cancer Epithelial	0.14519645193508401	Bisque	5	14.5196
1722	CID4515	Cancer Epithelial	0.073117567282431	Bisque	5	7.3118
1723	CID4515	Cancer Epithelial	0.23263731381722902	Bisque	5	23.2637
1724	CID4515	Cancer Epithelial	0.080568299040065	Bisque	5	8.0568
1725	CID4515	Cancer Epithelial	0.26933007823735106	Bisque	5	26.933
1726	CID4515	Cancer Epithelial	0.377474879935948	Bisque	5	37.7475
1727	CID4515	Cancer Epithelial	0.193804308413154	Bisque	5	19.3804
1728	CID4515	Cancer Epithelial	0.5599391917417429	Bisque	5	55.9939
1729	CID4515	Cancer Epithelial	0.11369017476369102	Bisque	5	11.369
1730	CID4515	Cancer Epithelial	0.5480552251976579	Bisque	5	54.8055
1731	CID4515	Cancer Epithelial	0.17774730798593302	Bisque	5	17.7747
1732	CID4515	Cancer Epithelial	0.266148500977546	Bisque	5	26.6149
1733	CID4515	Cancer Epithelial	0.2839998234296789	Bisque	5	28.4
1734	CID4515	Cancer Epithelial	0.281944280521307	Bisque	5	28.1944
1735	CID4515	Cancer Epithelial	0.283975917334821	Bisque	5	28.3976
1736	CID4515	Cancer Epithelial	0.196265323343901	Bisque	5	19.6265
1737	CID4515	Cancer Epithelial	0.15413783827516198	Bisque	5	15.4138
1738	CID4515	Cancer Epithelial	0.11535427359815499	Bisque	5	11.5354
1739	CID4515	Cancer Epithelial	0.13358845259888602	Bisque	5	13.3588
1740	CID4515	Cancer Epithelial	0.066068853659469	Bisque	5	6.6069
1741	CID4515	Cancer Epithelial	0.062611269639394	Bisque	5	6.2611
1742	CID4515	Cancer Epithelial	0.202749489735014	Bisque	5	20.2749
1743	CID4515	Cancer Epithelial	0.21007782644527	Bisque	5	21.0078
1744	CID4515	Cancer Epithelial	0.083671007724623	Bisque	5	8.3671
1745	CID4515	Cancer Epithelial	0.207048170986178	Bisque	5	20.7048
1746	CID4515	Cancer Epithelial	0.30609719580075506	Bisque	5	30.6097
1747	CID4515	Cancer Epithelial	0.157024638623535	Bisque	5	15.7025
1748	CID4515	Cancer Epithelial	0.07133057516619999	Bisque	5	7.1331
1749	CID4515	Cancer Epithelial	0.20775863639464404	Bisque	5	20.7759
1750	CID4523	Cancer Epithelial	0.08627514725243306	Bisque	5	8.6275
1751	CID4523	Cancer Epithelial	0.065517402812218	Bisque	5	6.5517
1752	CID4523	Cancer Epithelial	0.05573956253208799	Bisque	5	5.574
1753	CID4523	Cancer Epithelial	0.069114235270229	Bisque	5	6.9114
1754	CID4523	Cancer Epithelial	0.07333328691128	Bisque	5	7.3333
1755	CID4523	Cancer Epithelial	0.08771133067465499	Bisque	5	8.7711
1756	CID4523	Cancer Epithelial	0.06668972006938599	Bisque	5	6.669
1757	CID4523	Cancer Epithelial	0.059826496067636	Bisque	5	5.9826
1758	CID4523	Cancer Epithelial	0.08066139158959194	Bisque	5	8.0661
1759	CID4523	Cancer Epithelial	0.087514760010576	Bisque	5	8.7515
1760	CID4523	Cancer Epithelial	0.054057776453488	Bisque	5	5.4058
1761	CID4523	Cancer Epithelial	0.070992070305484	Bisque	5	7.0992
1762	CID4523	Cancer Epithelial	0.060384973664833	Bisque	5	6.0385
1763	CID4523	Cancer Epithelial	0.066280638190838	Bisque	5	6.6281
1764	CID4523	Cancer Epithelial	0.072214883401065	Bisque	5	7.2215
1765	CID4523	Cancer Epithelial	0.08377360624995402	Bisque	5	8.3774
1766	CID4523	Cancer Epithelial	0.066374749226336	Bisque	5	6.6375
1767	CID4523	Cancer Epithelial	0.07554636386125001	Bisque	5	7.5546
1768	CID4523	Cancer Epithelial	0.08424434960680997	Bisque	5	8.4244
1769	CID4523	Cancer Epithelial	0.08314432812629301	Bisque	5	8.3144
1770	CID4523	Cancer Epithelial	0.07437792329955	Bisque	5	7.4378
1771	CID4523	Cancer Epithelial	0.06184978177470099	Bisque	5	6.185
1772	CID4523	Cancer Epithelial	0.072468262626536	Bisque	5	7.2468
1773	CID4523	Cancer Epithelial	0.079936000432533	Bisque	5	7.9936
1774	CID4523	Cancer Epithelial	0.082675308239389	Bisque	5	8.2675
1775	CID4523	Cancer Epithelial	0.08617404971966398	Bisque	5	8.6174
1776	CID4523	Cancer Epithelial	0.066861689481454	Bisque	5	6.6862
1777	CID4523	Cancer Epithelial	0.07044812310455698	Bisque	5	7.0448
1778	CID4523	Cancer Epithelial	0.07881707202553999	Bisque	5	7.8817
1779	CID4523	Cancer Epithelial	0.061702916985554995	Bisque	5	6.1703
1780	CID4523	Cancer Epithelial	0.07690810082727999	Bisque	5	7.6908
1781	CID4523	Cancer Epithelial	0.07903387995633505	Bisque	5	7.9034
1782	CID4523	Cancer Epithelial	0.08717417696368197	Bisque	5	8.7174
1783	CID4523	Cancer Epithelial	0.085932670067197	Bisque	5	8.5933
1784	CID4523	Cancer Epithelial	0.081558767615778	Bisque	5	8.1559
1785	CID4523	Cancer Epithelial	0.068712896125441	Bisque	5	6.8713
1786	CID4523	Cancer Epithelial	0.080239253295798	Bisque	5	8.0239
1787	CID4523	Cancer Epithelial	0.08360432305224498	Bisque	5	8.3604
1788	CID4523	Cancer Epithelial	0.07127096626973402	Bisque	5	7.1271
1789	CID4523	Cancer Epithelial	0.07360967295182597	Bisque	5	7.361
1790	CID4523	Cancer Epithelial	0.062244893998102	Bisque	5	6.2245
1791	CID4523	Cancer Epithelial	0.074527936522144	Bisque	5	7.4528
1792	CID4523	Cancer Epithelial	0.083274790187238	Bisque	5	8.3275
1793	CID4523	Cancer Epithelial	0.07673464712832	Bisque	5	7.6735
1794	CID4523	Cancer Epithelial	0.08245440640651501	Bisque	5	8.2454
1795	CID4523	Cancer Epithelial	0.07835865271416802	Bisque	5	7.8359
1796	CID4523	Cancer Epithelial	0.04485522735581089	Bisque	5	4.4855
1797	CID4523	Cancer Epithelial	0.071109147768031	Bisque	5	7.1109
1798	CID4523	Cancer Epithelial	0.08514213429754101	Bisque	5	8.5142
1799	CID4523	Cancer Epithelial	0.07709199000707302	Bisque	5	7.7092
1800	CID4523	Cancer Epithelial	0.06114806063390199	Bisque	5	6.1148
1801	CID4523	Cancer Epithelial	0.068270666763941	Bisque	5	6.8271
1802	CID4523	Cancer Epithelial	0.074894567010298	Bisque	5	7.4895
1803	CID4523	Cancer Epithelial	0.076856802954635	Bisque	5	7.6857
1804	CID4523	Cancer Epithelial	0.068029745205287	Bisque	5	6.803
1805	CID4523	Cancer Epithelial	0.06935590978746	Bisque	5	6.9356
1806	CID4523	Cancer Epithelial	0.08040782848530302	Bisque	5	8.0408
1807	CID4523	Cancer Epithelial	0.07830871198555599	Bisque	5	7.8309
1808	CID4523	Cancer Epithelial	0.08031461825564	Bisque	5	8.0315
1809	CID4523	Cancer Epithelial	0.07266415162052099	Bisque	5	7.2664
1810	CID4523	Cancer Epithelial	0.068696692146708	Bisque	5	6.8697
1811	CID4523	Cancer Epithelial	0.071523516328056	Bisque	5	7.1524
1812	CID4523	Cancer Epithelial	0.076098654296741	Bisque	5	7.6099
1813	CID4523	Cancer Epithelial	0.08377669120031199	Bisque	5	8.3777
1814	CID4523	Cancer Epithelial	0.07683527356920901	Bisque	5	7.6835
1815	CID4523	Cancer Epithelial	0.087405597003949	Bisque	5	8.7406
1816	CID4523	Cancer Epithelial	0.072665542246067	Bisque	5	7.2666
1817	CID4523	Cancer Epithelial	0.08007016201318999	Bisque	5	8.007
1818	CID4523	Cancer Epithelial	0.085122945975125	Bisque	5	8.5123
1819	CID4523	Cancer Epithelial	0.09475783739129999	Bisque	5	9.4758
1820	CID4523	Cancer Epithelial	0.07912412684013999	Bisque	5	7.9124
1821	CID4523	Cancer Epithelial	0.075905800298313	Bisque	5	7.5906
1822	CID4523	Cancer Epithelial	0.069789888923725	Bisque	5	6.979
1823	CID4523	Cancer Epithelial	0.06569093001634	Bisque	5	6.5691
1824	CID4523	Cancer Epithelial	0.070301861414743	Bisque	5	7.0302
1825	CID4523	Cancer Epithelial	0.07769740926932901	Bisque	5	7.7697
1826	CID4523	Cancer Epithelial	0.064114860489455	Bisque	5	6.4115
1827	CID4523	Cancer Epithelial	0.075077222823049	Bisque	5	7.5077
1828	CID4523	Cancer Epithelial	0.080707858027586	Bisque	5	8.0708
1829	CID4523	Cancer Epithelial	0.07792460713918699	Bisque	5	7.7925
1830	CID4523	Cancer Epithelial	0.080356683872447	Bisque	5	8.0357
1831	CID4523	Cancer Epithelial	0.083160816734389	Bisque	5	8.3161
1832	CID4523	Cancer Epithelial	0.073145182275081	Bisque	5	7.3145
1833	CID4523	Cancer Epithelial	0.060862288220843996	Bisque	5	6.0862
1834	CID4523	Cancer Epithelial	0.09506108840559398	Bisque	5	9.5061
1835	CID4523	Cancer Epithelial	0.07972851376578301	Bisque	5	7.9729
1836	CID4523	Cancer Epithelial	0.07479390347358303	Bisque	5	7.4794
1837	CID4523	Cancer Epithelial	0.08729957762653802	Bisque	5	8.73
1838	CID4523	Cancer Epithelial	0.07467465007762	Bisque	5	7.4675
1839	CID4523	Cancer Epithelial	0.061549694836738	Bisque	5	6.155
1840	CID4523	Cancer Epithelial	0.07410618071728099	Bisque	5	7.4106
1841	CID4523	Cancer Epithelial	0.07612005976156098	Bisque	5	7.612
1842	CID4523	Cancer Epithelial	0.08285207717490499	Bisque	5	8.2852
1843	CID4523	Cancer Epithelial	0.07793073516063499	Bisque	5	7.7931
1844	CID4523	Cancer Epithelial	0.068836475718982	Bisque	5	6.8836
1845	CID4523	Cancer Epithelial	0.08495369390397801	Bisque	5	8.4954
1846	CID4523	Cancer Epithelial	0.06046605096770599	Bisque	5	6.0466
1847	CID4523	Cancer Epithelial	0.07946673430334299	Bisque	5	7.9467
1848	CID4523	Cancer Epithelial	0.08202231919906501	Bisque	5	8.2022
1849	CID4523	Cancer Epithelial	0.067532647237879	Bisque	5	6.7533
1850	CID4523	Cancer Epithelial	0.08300584355798597	Bisque	5	8.3006
1851	CID4523	Cancer Epithelial	0.08614630479019901	Bisque	5	8.6146
1852	CID4523	Cancer Epithelial	0.071491462078106	Bisque	5	7.1491
1853	CID4523	Cancer Epithelial	0.07566346698331901	Bisque	5	7.5663
1854	CID4523	Cancer Epithelial	0.06556257266885303	Bisque	5	6.5563
1855	CID4523	Cancer Epithelial	0.083798777557003	Bisque	5	8.3799
1856	CID4523	Cancer Epithelial	0.070120947845736	Bisque	5	7.0121
1857	CID4523	Cancer Epithelial	0.07475503281983499	Bisque	5	7.4755
1858	CID4523	Cancer Epithelial	0.084623825374133	Bisque	5	8.4624
1859	CID4523	Cancer Epithelial	0.071103934974155	Bisque	5	7.1104
1860	CID4523	Cancer Epithelial	0.066292003956107	Bisque	5	6.6292
1861	CID4523	Cancer Epithelial	0.068967937806737	Bisque	5	6.8968
1862	CID4523	Cancer Epithelial	0.082111442675133	Bisque	5	8.2111
1863	CID4523	Cancer Epithelial	0.057212381158191994	Bisque	5	5.7212
1864	CID4523	Cancer Epithelial	0.08187501655782901	Bisque	5	8.1875
1865	CID4523	Cancer Epithelial	0.07040693620914999	Bisque	5	7.0407
1866	CID4523	Cancer Epithelial	0.08168146916825299	Bisque	5	8.1681
1867	CID4523	Cancer Epithelial	0.05823228553059598	Bisque	5	5.8232
1868	CID4523	Cancer Epithelial	0.07402075016177802	Bisque	5	7.4021
1869	CID4523	Cancer Epithelial	0.0496794569178302	Bisque	5	4.9679
1870	CID4523	Cancer Epithelial	0.074451783845703	Bisque	5	7.4452
1871	CID4523	Cancer Epithelial	0.07914982000825806	Bisque	5	7.915
1872	CID4523	Cancer Epithelial	0.07743678322683999	Bisque	5	7.7437
1873	CID4523	Cancer Epithelial	0.076933007466352	Bisque	5	7.6933
1874	CID4523	Cancer Epithelial	-0.0088085823346759	Bisque	5	-0.8809
1875	CID4523	Cancer Epithelial	0.074821736806233	Bisque	5	7.4822
1876	CID4523	Cancer Epithelial	0.073469618934703	Bisque	5	7.347
1877	CID4523	Cancer Epithelial	0.06774319764245	Bisque	5	6.7743
1878	CID4523	Cancer Epithelial	0.068914585344765	Bisque	5	6.8915
1879	CID4523	Cancer Epithelial	0.076930114677373	Bisque	5	7.693
1880	CID4523	Cancer Epithelial	0.072213240264958	Bisque	5	7.2213
1881	CID4523	Cancer Epithelial	0.085348204874009	Bisque	5	8.5348
1882	CID4523	Cancer Epithelial	0.072025246858217	Bisque	5	7.2025
1883	CID4523	Cancer Epithelial	0.079660337539658	Bisque	5	7.966
1884	CID4523	Cancer Epithelial	0.07451230866021599	Bisque	5	7.4512
1885	CID4523	Cancer Epithelial	0.076885031498713	Bisque	5	7.6885
1886	CID4523	Cancer Epithelial	0.070907235325996	Bisque	5	7.0907
1887	CID4523	Cancer Epithelial	0.066011021542219	Bisque	5	6.6011
1888	CID4523	Cancer Epithelial	0.087135064706362	Bisque	5	8.7135
1889	CID4523	Cancer Epithelial	0.05626256401049899	Bisque	5	5.6263
1890	CID4523	Cancer Epithelial	0.090900899932388	Bisque	5	9.0901
1891	CID4523	Cancer Epithelial	0.08553977686149199	Bisque	5	8.554
1892	CID4523	Cancer Epithelial	0.053614716404467994	Bisque	5	5.3615
1893	CID4523	Cancer Epithelial	0.07000275279233299	Bisque	5	7.0003
1894	CID4523	Cancer Epithelial	0.08337867276319501	Bisque	5	8.3379
1895	CID4523	Cancer Epithelial	0.08788144887171999	Bisque	5	8.7881
1896	CID4523	Cancer Epithelial	0.08090140227733301	Bisque	5	8.0901
1897	CID4523	Cancer Epithelial	0.066347986887743	Bisque	5	6.6348
1898	CID4523	Cancer Epithelial	0.072943169260158	Bisque	5	7.2943
1899	CID4523	Cancer Epithelial	0.07416338780908299	Bisque	5	7.4163
1900	CID4523	Cancer Epithelial	0.073606549429215	Bisque	5	7.3607
1901	CID4523	Cancer Epithelial	0.09637467370559198	Bisque	5	9.6375
1902	CID4523	Cancer Epithelial	0.09034480211970701	Bisque	5	9.0345
1903	CID4523	Cancer Epithelial	0.091496343517712	Bisque	5	9.1496
1904	CID4523	Cancer Epithelial	0.073666938364279	Bisque	5	7.3667
1905	CID4523	Cancer Epithelial	0.07787135712153999	Bisque	5	7.7871
1906	CID4523	Cancer Epithelial	0.07314256458027099	Bisque	5	7.3143
1907	CID4523	Cancer Epithelial	0.079131661381294	Bisque	5	7.9132
1908	CID4523	Cancer Epithelial	0.0823266352269	Bisque	5	8.2327
1909	CID4523	Cancer Epithelial	0.082403373568767	Bisque	5	8.2403
1910	CID4523	Cancer Epithelial	0.074058435665406	Bisque	5	7.4058
1911	CID4523	Cancer Epithelial	0.08211037629567801	Bisque	5	8.211
1912	CID4523	Cancer Epithelial	0.07478320114788903	Bisque	5	7.4783
1913	CID4523	Cancer Epithelial	0.0431637427189331	Bisque	5	4.3164
1914	CID4523	Cancer Epithelial	0.074578088254521	Bisque	5	7.4578
1915	CID4523	Cancer Epithelial	0.070064543714541	Bisque	5	7.0065
1916	CID4523	Cancer Epithelial	0.082347266929735	Bisque	5	8.2347
1917	CID4523	Cancer Epithelial	0.062167930488421994	Bisque	5	6.2168
1918	CID4523	Cancer Epithelial	0.069972588698551	Bisque	5	6.9973
1919	CID4523	Cancer Epithelial	0.078342275027341	Bisque	5	7.8342
1920	CID4523	Cancer Epithelial	0.070702842580673	Bisque	5	7.0703
1921	CID4523	Cancer Epithelial	0.07363530457436	Bisque	5	7.3635
1922	CID4523	Cancer Epithelial	0.08990266356953298	Bisque	5	8.9903
1923	CID4523	Cancer Epithelial	0.07011387333468899	Bisque	5	7.0114
1924	CID4523	Cancer Epithelial	0.072866381213504	Bisque	5	7.2866
1925	CID4523	Cancer Epithelial	0.075252031136494	Bisque	5	7.5252
1926	CID4523	Cancer Epithelial	0.07447969559713799	Bisque	5	7.448
1927	CID4523	Cancer Epithelial	0.057704157969503	Bisque	5	5.7704
1928	CID4523	Cancer Epithelial	0.07788947593000899	Bisque	5	7.7889
1929	CID4523	Cancer Epithelial	0.069531972890839	Bisque	5	6.9532
1930	CID4523	Cancer Epithelial	0.071040461025547	Bisque	5	7.104
1931	CID4523	Cancer Epithelial	0.058196477589490994	Bisque	5	5.8196
1932	CID4523	Cancer Epithelial	0.055549832697941975	Bisque	5	5.555
1933	CID4523	Cancer Epithelial	0.06347701834434799	Bisque	5	6.3477
1934	CID4523	Cancer Epithelial	0.074839449441125	Bisque	5	7.4839
1935	CID4523	Cancer Epithelial	0.087863631652416	Bisque	5	8.7864
1936	CID4523	Cancer Epithelial	0.087406903974854	Bisque	5	8.7407
1937	CID4523	Cancer Epithelial	0.08058664625900298	Bisque	5	8.0587
1938	CID4523	Cancer Epithelial	0.062156995753737995	Bisque	5	6.2157
1939	CID4523	Cancer Epithelial	0.04233266087350909	Bisque	5	4.2333
1940	CID4523	Cancer Epithelial	0.061620493782836	Bisque	5	6.162
1941	CID4523	Cancer Epithelial	0.08275591212568	Bisque	5	8.2756
1942	CID4523	Cancer Epithelial	0.072442665429427	Bisque	5	7.2443
1943	CID4523	Cancer Epithelial	0.07552893849872998	Bisque	5	7.5529
1944	CID4523	Cancer Epithelial	0.07589700524809694	Bisque	5	7.5897
1945	CID4523	Cancer Epithelial	0.08125496790969099	Bisque	5	8.1255
1946	CID4523	Cancer Epithelial	0.063485470986119	Bisque	5	6.3485
1947	CID4523	Cancer Epithelial	0.07805462455344302	Bisque	5	7.8055
1948	CID4523	Cancer Epithelial	0.07414381126744198	Bisque	5	7.4144
1949	CID4523	Cancer Epithelial	0.07959206009447302	Bisque	5	7.9592
1950	CID4523	Cancer Epithelial	0.067420584324172	Bisque	5	6.7421
1951	CID4523	Cancer Epithelial	0.053162395919977	Bisque	5	5.3162
1952	CID4523	Cancer Epithelial	0.060444766525993995	Bisque	5	6.0445
1953	CID4523	Cancer Epithelial	0.071980325142532	Bisque	5	7.198
1954	CID4523	Cancer Epithelial	0.07487954471701899	Bisque	5	7.488
1955	CID4523	Cancer Epithelial	0.08225948332753201	Bisque	5	8.2259
1956	CID4523	Cancer Epithelial	0.08498015801427998	Bisque	5	8.498
1957	CID4523	Cancer Epithelial	0.066298600186259	Bisque	5	6.6299
1958	CID4523	Cancer Epithelial	0.070811025952898	Bisque	5	7.0811
1959	CID4523	Cancer Epithelial	0.08083676605555305	Bisque	5	8.0837
1960	CID4523	Cancer Epithelial	0.076353094578947	Bisque	5	7.6353
1961	CID4523	Cancer Epithelial	0.074324315170235	Bisque	5	7.4324
1962	CID4523	Cancer Epithelial	0.076065249545873	Bisque	5	7.6065
1963	CID4523	Cancer Epithelial	0.073660595342925	Bisque	5	7.3661
1964	CID4523	Cancer Epithelial	0.072945812666586	Bisque	5	7.2946
1965	CID4523	Cancer Epithelial	0.07686712848588499	Bisque	5	7.6867
1966	CID4523	Cancer Epithelial	0.080388310356354	Bisque	5	8.0388
1967	CID4523	Cancer Epithelial	0.08023298027848098	Bisque	5	8.0233
1968	CID4523	Cancer Epithelial	0.07925510739465601	Bisque	5	7.9255
1969	CID4523	Cancer Epithelial	0.07674128270812301	Bisque	5	7.6741
1970	CID4523	Cancer Epithelial	0.07637331050863301	Bisque	5	7.6373
1971	CID4523	Cancer Epithelial	0.082200531256218	Bisque	5	8.2201
1972	CID4523	Cancer Epithelial	0.074441365603368	Bisque	5	7.4441
1973	CID4523	Cancer Epithelial	0.08750035049032194	Bisque	5	8.75
1974	CID4523	Cancer Epithelial	0.083290748828405	Bisque	5	8.3291
1975	CID4523	Cancer Epithelial	0.078125656004657	Bisque	5	7.8126
1976	CID4523	Cancer Epithelial	0.067751422442643	Bisque	5	6.7751
1977	CID4523	Cancer Epithelial	0.085750562056243	Bisque	5	8.5751
1978	CID4523	Cancer Epithelial	0.06843417715567997	Bisque	5	6.8434
1979	CID4523	Cancer Epithelial	0.066795213448369	Bisque	5	6.6795
1980	CID4523	Cancer Epithelial	0.07913714812615598	Bisque	5	7.9137
1981	CID4523	Cancer Epithelial	0.06790051035251403	Bisque	5	6.7901
1982	CID4523	Cancer Epithelial	0.072750467681448	Bisque	5	7.275
1983	CID4523	Cancer Epithelial	0.06917875401375	Bisque	5	6.9179
1984	CID4523	Cancer Epithelial	0.069251895121209	Bisque	5	6.9252
1985	CID4523	Cancer Epithelial	0.08050853365872	Bisque	5	8.0509
1986	CID4523	Cancer Epithelial	0.067381420310155	Bisque	5	6.7381
1987	CID4523	Cancer Epithelial	0.08228474931621	Bisque	5	8.2285
1988	CID4523	Cancer Epithelial	0.068926342842377	Bisque	5	6.8926
1989	CID4523	Cancer Epithelial	0.087136845175062	Bisque	5	8.7137
1990	CID4523	Cancer Epithelial	0.08038774462865499	Bisque	5	8.0388
1991	CID4523	Cancer Epithelial	0.08154639579145499	Bisque	5	8.1546
1992	CID4523	Cancer Epithelial	0.075077312382011	Bisque	5	7.5077
1993	CID4523	Cancer Epithelial	0.07280698092303803	Bisque	5	7.2807
1994	CID4523	Cancer Epithelial	0.09178764786183201	Bisque	5	9.1788
1995	CID4523	Cancer Epithelial	0.08505032427033694	Bisque	5	8.505
1996	CID4523	Cancer Epithelial	0.08545362515563999	Bisque	5	8.5454
1997	CID4523	Cancer Epithelial	0.076425116707017	Bisque	5	7.6425
1998	CID4523	Cancer Epithelial	0.089160294253208	Bisque	5	8.916
[truncated: 502,001 more rows]
